# Supplementary material for: Cyclophosphamide- and doxorubicin-induced impairment of high affinity choline uptake and spatial memory can be prevented by dietary choline supplementation in breast tumor bearing mice
Source: PLoS One. 2024 Nov 21;19(11):e0305365. doi: 10.1371/journal.pone.0305365 (PMC11581227; doi:10.1371/journal.pone.0305365)
Supplement: S1 File — This file contains the raw data for the study. (XLSX) [file pone.0305365.s005.xlsx]

## Sheet: Weights 
Strain	Diet	Treatment	Day	Weight
Non-Tumor	Standard	Saline	1	21.8
Non-Tumor	Standard	Saline	1	19.7
Non-Tumor	Standard	Saline	1	18.2
Non-Tumor	Standard	Saline	1	22.3
Non-Tumor	Standard	Saline	1	21.2
Non-Tumor	Standard	Saline	1	21.8
Non-Tumor	2% Choline	Saline	1	23
Non-Tumor	2% Choline	Saline	1	20.9
Non-Tumor	2% Choline	Saline	1	19.5
Non-Tumor	2% Choline	Saline	1	19.7
Non-Tumor	2% Choline	Saline	1	23.5
Non-Tumor	2% Choline	Saline	1	23
Non-Tumor	2% Choline	Saline	1	24.2
Non-Tumor	2% Choline	Saline	1	21
Non-Tumor	2% Choline	Saline	1	24.9
Non-Tumor	2% Choline	Saline	1	20.8
Non-Tumor	2% Choline	Saline	1	19.3
Non-Tumor	2% Choline	Saline	1	22.2
Non-Tumor	Standard	Saline	8	22
Non-Tumor	Standard	Saline	8	20.3
Non-Tumor	Standard	Saline	8	19.7
Non-Tumor	Standard	Saline	8	23
Non-Tumor	Standard	Saline	8	21.5
Non-Tumor	Standard	Saline	8	22
Non-Tumor	2% Choline	Saline	8	25.2
Non-Tumor	2% Choline	Saline	8	30
Non-Tumor	2% Choline	Saline	8	21.9
Non-Tumor	2% Choline	Saline	8	21
Non-Tumor	2% Choline	Saline	8	19.5
Non-Tumor	2% Choline	Saline	8	19.5
Non-Tumor	2% Choline	Saline	8	21.8
Non-Tumor	2% Choline	Saline	8	22.4
Non-Tumor	2% Choline	Saline	8	22.9
Non-Tumor	2% Choline	Saline	8	20
Non-Tumor	2% Choline	Saline	8	24
Non-Tumor	2% Choline	Saline	8	20.2
Non-Tumor	2% Choline	Saline	8	19.4
Non-Tumor	2% Choline	Saline	8	22.6
Non-Tumor	2% Choline	CYP+DOX	8	23.3
Non-Tumor	Standard	Saline	15	23.8
Non-Tumor	Standard	Saline	15	20.4
Non-Tumor	Standard	Saline	15	19.5
Non-Tumor	Standard	Saline	15	23.4
Non-Tumor	Standard	Saline	15	22.7
Non-Tumor	Standard	Saline	15	23.1
Non-Tumor	2% Choline	Saline	15	22.5
Non-Tumor	2% Choline	Saline	15	26.6
Non-Tumor	2% Choline	Saline	15	22
Non-Tumor	2% Choline	Saline	15	20
Non-Tumor	2% Choline	Saline	15	21.1
Non-Tumor	2% Choline	Saline	15	20
Non-Tumor	2% Choline	Saline	15	22.3
Non-Tumor	2% Choline	Saline	15	22.1
Non-Tumor	2% Choline	Saline	15	23.1
Non-Tumor	2% Choline	Saline	15	21.7
Non-Tumor	2% Choline	Saline	15	23.4
Non-Tumor	2% Choline	Saline	15	20.9
Non-Tumor	2% Choline	Saline	15	18.6
Non-Tumor	2% Choline	Saline	15	21.9
Non-Tumor	2% Choline	CYP+DOX	15	21.9
Non-Tumor	Standard	Saline	22	22.2
Non-Tumor	Standard	Saline	22	21.1
Non-Tumor	Standard	Saline	22	21
Non-Tumor	Standard	Saline	22	23.4
Non-Tumor	Standard	Saline	22	23.5
Non-Tumor	Standard	Saline	22	20.2
Non-Tumor	Standard	Saline	22	22.8
Non-Tumor	Standard	Saline	22	26.9
Non-Tumor	Standard	Saline	22	26.5
Non-Tumor	Standard	Saline	22	25
Non-Tumor	Standard	Saline	22	25.2
Non-Tumor	Standard	Saline	22	23.3
Non-Tumor	Standard	Saline	22	22.9
Non-Tumor	Standard	Saline	22	21.6
Non-Tumor	Standard	Saline	22	20.3
Non-Tumor	Standard	Saline	22	23.5
Non-Tumor	Standard	Saline	22	23.1
Non-Tumor	Standard	Saline	22	23.3
Non-Tumor	Standard	Saline	22	24.8
Non-Tumor	Standard	Saline	22	21.8
Non-Tumor	Standard	Saline	22	23.8
Non-Tumor	Standard	Saline	22	22.6
Non-Tumor	Standard	Saline	22	25.7
Non-Tumor	Standard	Saline	22	27.1
Non-Tumor	Standard	Saline	22	27.6
Non-Tumor	Standard	Saline	22	28.6
Non-Tumor	Standard	Saline	22	24.1
Non-Tumor	Standard	Saline	22	26.1
Non-Tumor	Standard	Saline	22	23.7
Non-Tumor	Standard	Saline	22	23.5
Non-Tumor	Standard	Saline	22	22.2
Non-Tumor	Standard	Saline	22	24.7
Non-Tumor	Standard	Saline	22	25.6
Non-Tumor	Standard	Saline	22	21.4
Non-Tumor	Standard	Saline	22	24.3
Non-Tumor	Standard	Saline	22	22
Non-Tumor	Standard	Saline	22	25.7
Non-Tumor	Standard	Saline	22	26.6
Non-Tumor	Standard	Saline	22	27
Non-Tumor	Standard	Saline	22	26.7
Non-Tumor	Standard	Saline	22	26.6
Non-Tumor	Standard	Saline	22	24.8
Non-Tumor	Standard	Saline	22	25.4
Non-Tumor	Standard	Saline	22	25.3
Non-Tumor	Standard	Saline	22	23.9
Non-Tumor	Standard	Saline	22	21.9
Non-Tumor	Standard	Saline	22	24.9
Non-Tumor	Standard	Saline	22	23.7
Non-Tumor	Standard	Saline	22	20.2
Non-Tumor	Standard	Saline	22	23.9
Non-Tumor	Standard	Saline	22	25.1
Non-Tumor	Standard	Saline	22	23.2
Non-Tumor	Standard	Saline	22	21
Non-Tumor	Standard	Saline	22	25.7
Non-Tumor	Standard	Saline	22	26.7
Non-Tumor	Standard	Saline	22	26.3
Non-Tumor	Standard	Saline	22	23.2
Non-Tumor	Standard	CYP+DOX	22	22.1
Non-Tumor	Standard	CYP+DOX	22	22.9
Non-Tumor	Standard	CYP+DOX	22	26.6
Non-Tumor	Standard	CYP+DOX	22	22.6
Non-Tumor	Standard	CYP+DOX	22	19.5
Non-Tumor	Standard	CYP+DOX	22	22.9
Non-Tumor	Standard	CYP+DOX	22	25.5
Non-Tumor	Standard	CYP+DOX	22	23.2
Non-Tumor	Standard	CYP+DOX	22	25.4
Non-Tumor	Standard	CYP+DOX	22	25.1
Non-Tumor	Standard	CYP+DOX	22	27.1
Non-Tumor	Standard	CYP+DOX	22	24.9
Non-Tumor	Standard	CYP+DOX	22	25.5
Non-Tumor	Standard	CYP+DOX	22	26.8
Non-Tumor	Standard	CYP+DOX	22	25.3
Non-Tumor	Standard	CYP+DOX	22	26
Non-Tumor	Standard	CYP+DOX	22	25.9
Non-Tumor	Standard	CYP+DOX	22	23.9
Non-Tumor	Standard	CYP+DOX	22	24.3
Non-Tumor	Standard	CYP+DOX	22	22.6
Non-Tumor	Standard	CYP+DOX	22	27.6
Non-Tumor	Standard	CYP+DOX	22	25.5
Non-Tumor	Standard	CYP+DOX	22	20.9
Non-Tumor	Standard	CYP+DOX	22	23.5
Non-Tumor	Standard	CYP+DOX	22	24.2
Non-Tumor	Standard	CYP+DOX	22	22.2
Non-Tumor	Standard	CYP+DOX	22	22.8
Non-Tumor	Standard	CYP+DOX	22	23.4
Non-Tumor	Standard	CYP+DOX	22	26
Non-Tumor	Standard	CYP+DOX	22	26.9
Non-Tumor	Standard	CYP+DOX	22	27.3
Non-Tumor	Standard	CYP+DOX	22	24.9
Non-Tumor	Standard	CYP+DOX	22	27.5
Non-Tumor	Standard	CYP+DOX	22	23.1
Non-Tumor	Standard	CYP+DOX	22	24.4
Non-Tumor	Standard	CYP+DOX	22	24.7
Non-Tumor	Standard	CYP+DOX	22	22.7
Non-Tumor	Standard	CYP+DOX	22	26.2
Non-Tumor	Standard	CYP+DOX	22	24.7
Non-Tumor	Standard	CYP+DOX	22	22.8
Non-Tumor	Standard	CYP+DOX	22	22.8
Non-Tumor	Standard	CYP+DOX	22	27
Non-Tumor	Standard	CYP+DOX	22	23.3
Non-Tumor	Standard	CYP+DOX	22	24
Non-Tumor	Standard	CYP+DOX	22	24
Non-Tumor	2% Choline	Saline	22	22.9
Non-Tumor	2% Choline	Saline	22	21.3
Non-Tumor	2% Choline	Saline	22	20.7
Non-Tumor	2% Choline	Saline	22	24.2
Non-Tumor	2% Choline	Saline	22	23.7
Non-Tumor	2% Choline	Saline	22	21
Non-Tumor	2% Choline	Saline	22	20.4
Non-Tumor	2% Choline	Saline	22	20.4
Non-Tumor	2% Choline	Saline	22	26.2
Non-Tumor	2% Choline	Saline	22	23.9
Non-Tumor	2% Choline	Saline	22	23.2
Non-Tumor	2% Choline	Saline	22	26.3
Non-Tumor	2% Choline	Saline	22	21.2
Non-Tumor	2% Choline	Saline	22	21.1
Non-Tumor	2% Choline	Saline	22	21.6
Non-Tumor	2% Choline	Saline	22	20.7
Non-Tumor	2% Choline	Saline	22	22.1
Non-Tumor	2% Choline	Saline	22	21.9
Non-Tumor	2% Choline	Saline	22	24.1
Non-Tumor	2% Choline	Saline	22	21.5
Non-Tumor	2% Choline	Saline	22	24.3
Non-Tumor	2% Choline	Saline	22	24.1
Non-Tumor	2% Choline	Saline	22	18.8
Non-Tumor	2% Choline	Saline	22	22.1
Non-Tumor	2% Choline	Saline	22	24.1
Non-Tumor	2% Choline	Saline	22	26.2
Non-Tumor	2% Choline	Saline	22	22.2
Non-Tumor	2% Choline	Saline	22	20.6
Non-Tumor	2% Choline	Saline	22	23.3
Non-Tumor	2% Choline	Saline	22	22.7
Non-Tumor	2% Choline	Saline	22	24.3
Non-Tumor	2% Choline	Saline	22	22.2
Non-Tumor	2% Choline	Saline	22	22.2
Non-Tumor	2% Choline	CYP+DOX	22	24.5
Non-Tumor	2% Choline	CYP+DOX	22	24.9
Non-Tumor	2% Choline	CYP+DOX	22	20.9
Non-Tumor	2% Choline	CYP+DOX	22	24.3
Non-Tumor	2% Choline	CYP+DOX	22	22.4
Non-Tumor	2% Choline	CYP+DOX	22	20.6
Non-Tumor	2% Choline	CYP+DOX	22	23.6
Non-Tumor	2% Choline	CYP+DOX	22	23.5
Non-Tumor	2% Choline	CYP+DOX	22	24.2
Non-Tumor	2% Choline	CYP+DOX	22	23.9
Non-Tumor	2% Choline	CYP+DOX	22	23
Non-Tumor	2% Choline	CYP+DOX	22	23.3
Non-Tumor	2% Choline	CYP+DOX	22	22.6
Non-Tumor	2% Choline	CYP+DOX	22	22.9
Non-Tumor	2% Choline	CYP+DOX	22	23.1
Non-Tumor	2% Choline	CYP+DOX	22	24.7
Non-Tumor	2% Choline	CYP+DOX	22	24.1
Non-Tumor	2% Choline	CYP+DOX	22	23
Non-Tumor	Standard	Saline	29	22.6
Non-Tumor	Standard	Saline	29	21.8
Non-Tumor	Standard	Saline	29	20.8
Non-Tumor	Standard	Saline	29	23.8
Non-Tumor	Standard	Saline	29	20.8
Non-Tumor	Standard	Saline	29	24
Non-Tumor	Standard	Saline	29	28.2
Non-Tumor	Standard	Saline	29	27
Non-Tumor	Standard	Saline	29	28.6
Non-Tumor	Standard	Saline	29	23.3
Non-Tumor	Standard	Saline	29	22.8
Non-Tumor	Standard	Saline	29	22.1
Non-Tumor	Standard	Saline	29	21
Non-Tumor	Standard	Saline	29	24.7
Non-Tumor	Standard	Saline	29	23.3
Non-Tumor	Standard	Saline	29	23.9
Non-Tumor	Standard	Saline	29	26.2
Non-Tumor	Standard	Saline	29	21.5
Non-Tumor	Standard	Saline	29	24.2
Non-Tumor	Standard	Saline	29	25.5
Non-Tumor	Standard	Saline	29	26
Non-Tumor	Standard	Saline	29	28
Non-Tumor	Standard	Saline	29	26.6
Non-Tumor	Standard	Saline	29	30.5
Non-Tumor	Standard	Saline	29	26.2
Non-Tumor	Standard	Saline	29	26.8
Non-Tumor	Standard	Saline	29	24.5
Non-Tumor	Standard	Saline	29	27.8
Non-Tumor	Standard	Saline	29	20.8
Non-Tumor	Standard	Saline	29	21
Non-Tumor	Standard	Saline	29	25.7
Non-Tumor	Standard	Saline	29	28.4
Non-Tumor	Standard	Saline	29	28
Non-Tumor	Standard	Saline	29	22.6
Non-Tumor	Standard	Saline	29	26.1
Non-Tumor	Standard	Saline	29	24.9
Non-Tumor	Standard	Saline	29	25.7
Non-Tumor	Standard	Saline	29	24.3
Non-Tumor	Standard	Saline	29	21.5
Non-Tumor	Standard	Saline	29	28.3
Non-Tumor	Standard	Saline	29	30
Non-Tumor	Standard	Saline	29	26.8
Non-Tumor	Standard	Saline	29	24.4
Non-Tumor	Standard	CYP+DOX	29	21.7
Non-Tumor	Standard	CYP+DOX	29	22.2
Non-Tumor	Standard	CYP+DOX	29	26.3
Non-Tumor	Standard	CYP+DOX	29	22
Non-Tumor	Standard	CYP+DOX	29	18.6
Non-Tumor	Standard	CYP+DOX	29	22
Non-Tumor	Standard	CYP+DOX	29	23.9
Non-Tumor	Standard	CYP+DOX	29	21.3
Non-Tumor	Standard	CYP+DOX	29	23.6
Non-Tumor	Standard	CYP+DOX	29	23.5
Non-Tumor	Standard	CYP+DOX	29	27
Non-Tumor	Standard	CYP+DOX	29	23.9
Non-Tumor	Standard	CYP+DOX	29	25.4
Non-Tumor	Standard	CYP+DOX	29	25.8
Non-Tumor	Standard	CYP+DOX	29	24.2
Non-Tumor	Standard	CYP+DOX	29	24.2
Non-Tumor	Standard	CYP+DOX	29	24.1
Non-Tumor	Standard	CYP+DOX	29	21.8
Non-Tumor	Standard	CYP+DOX	29	20.4
Non-Tumor	Standard	CYP+DOX	29	23.4
Non-Tumor	Standard	CYP+DOX	29	21
Non-Tumor	Standard	CYP+DOX	29	20.3
Non-Tumor	Standard	CYP+DOX	29	25
Non-Tumor	Standard	CYP+DOX	29	26.5
Non-Tumor	Standard	CYP+DOX	29	23
Non-Tumor	Standard	CYP+DOX	29	26.1
Non-Tumor	Standard	CYP+DOX	29	22.8
Non-Tumor	Standard	CYP+DOX	29	23.7
Non-Tumor	Standard	CYP+DOX	29	24.2
Non-Tumor	Standard	CYP+DOX	29	22.3
Non-Tumor	Standard	CYP+DOX	29	25.8
Non-Tumor	Standard	CYP+DOX	29	23
Non-Tumor	Standard	CYP+DOX	29	23.4
Non-Tumor	Standard	CYP+DOX	29	23.4
Non-Tumor	2% Choline	Saline	29	20.1
Non-Tumor	2% Choline	Saline	29	19.8
Non-Tumor	2% Choline	Saline	29	28.6
Non-Tumor	2% Choline	Saline	29	23.4
Non-Tumor	2% Choline	Saline	29	22.4
Non-Tumor	2% Choline	Saline	29	27.7
Non-Tumor	2% Choline	Saline	29	21.2
Non-Tumor	2% Choline	Saline	29	21.2
Non-Tumor	2% Choline	Saline	29	20.9
Non-Tumor	2% Choline	Saline	29	20.7
Non-Tumor	2% Choline	Saline	29	21.1
Non-Tumor	2% Choline	Saline	29	21.9
Non-Tumor	2% Choline	Saline	29	23.6
Non-Tumor	2% Choline	Saline	29	21.1
Non-Tumor	2% Choline	Saline	29	23.7
Non-Tumor	2% Choline	Saline	29	21
Non-Tumor	2% Choline	Saline	29	20.5
Non-Tumor	2% Choline	Saline	29	23.1
Non-Tumor	2% Choline	Saline	29	23.4
Non-Tumor	2% Choline	Saline	29	25.5
Non-Tumor	2% Choline	Saline	29	21.2
Non-Tumor	2% Choline	Saline	29	24.1
Non-Tumor	2% Choline	Saline	29	24.1
Non-Tumor	2% Choline	Saline	29	24.7
Non-Tumor	2% Choline	Saline	29	23
Non-Tumor	2% Choline	Saline	29	22.4
Non-Tumor	2% Choline	CYP+DOX	29	20.2
Non-Tumor	2% Choline	CYP+DOX	29	22.7
Non-Tumor	2% Choline	CYP+DOX	29	19.4
Non-Tumor	2% Choline	CYP+DOX	29	20.9
Non-Tumor	2% Choline	CYP+DOX	29	21.1
Non-Tumor	2% Choline	CYP+DOX	29	20.5
Non-Tumor	2% Choline	CYP+DOX	29	20.5
Non-Tumor	2% Choline	CYP+DOX	29	20.6
Non-Tumor	2% Choline	CYP+DOX	29	21.4
Non-Tumor	2% Choline	CYP+DOX	29	21.2
Non-Tumor	Standard	Saline	36	22.6
Non-Tumor	Standard	Saline	36	21.5
Non-Tumor	Standard	Saline	36	21.3
Non-Tumor	Standard	Saline	36	24.6
Non-Tumor	Standard	Saline	36	22.5
Non-Tumor	Standard	Saline	36	20
Non-Tumor	Standard	Saline	36	23.8
Non-Tumor	Standard	Saline	36	30.1
Non-Tumor	Standard	Saline	36	28.4
Non-Tumor	Standard	Saline	36	25.8
Non-Tumor	Standard	Saline	36	23.2
Non-Tumor	Standard	Saline	36	22.7
Non-Tumor	Standard	Saline	36	23.2
Non-Tumor	Standard	Saline	36	22.4
Non-Tumor	Standard	Saline	36	25.2
Non-Tumor	Standard	Saline	36	24.1
Non-Tumor	Standard	Saline	36	23.6
Non-Tumor	Standard	Saline	36	25.5
Non-Tumor	Standard	Saline	36	22.2
Non-Tumor	Standard	Saline	36	24.4
Non-Tumor	Standard	Saline	36	23.6
Non-Tumor	Standard	Saline	36	25.5
Non-Tumor	Standard	Saline	36	28.9
Non-Tumor	Standard	Saline	36	27.3
Non-Tumor	Standard	Saline	36	29.6
Non-Tumor	Standard	Saline	36	26.7
Non-Tumor	Standard	Saline	36	27.2
Non-Tumor	Standard	Saline	36	26
Non-Tumor	Standard	Saline	36	28.3
Non-Tumor	Standard	Saline	36	20
Non-Tumor	Standard	Saline	36	22.8
Non-Tumor	Standard	Saline	36	26.2
Non-Tumor	Standard	Saline	36	26.9
Non-Tumor	Standard	Saline	36	27.3
Non-Tumor	Standard	Saline	36	22.6
Non-Tumor	Standard	Saline	36	26.9
Non-Tumor	Standard	Saline	36	26.7
Non-Tumor	Standard	Saline	36	25.8
Non-Tumor	Standard	Saline	36	24.6
Non-Tumor	Standard	Saline	36	21.6
Non-Tumor	Standard	Saline	36	28.3
Non-Tumor	Standard	Saline	36	29.6
Non-Tumor	Standard	Saline	36	26.3
Non-Tumor	Standard	Saline	36	23.9
Non-Tumor	Standard	CYP+DOX	36	21.1
Non-Tumor	Standard	CYP+DOX	36	21.6
Non-Tumor	Standard	CYP+DOX	36	24.7
Non-Tumor	Standard	CYP+DOX	36	21.7
Non-Tumor	Standard	CYP+DOX	36	18.5
Non-Tumor	Standard	CYP+DOX	36	21.2
Non-Tumor	Standard	CYP+DOX	36	22.4
Non-Tumor	Standard	CYP+DOX	36	20.1
Non-Tumor	Standard	CYP+DOX	36	22.7
Non-Tumor	Standard	CYP+DOX	36	21.8
Non-Tumor	Standard	CYP+DOX	36	24.9
Non-Tumor	Standard	CYP+DOX	36	21.9
Non-Tumor	Standard	CYP+DOX	36	22.8
Non-Tumor	Standard	CYP+DOX	36	22.2
Non-Tumor	Standard	CYP+DOX	36	21.5
Non-Tumor	Standard	CYP+DOX	36	22
Non-Tumor	Standard	CYP+DOX	36	22.2
Non-Tumor	Standard	CYP+DOX	36	20
Non-Tumor	Standard	CYP+DOX	36	18.9
Non-Tumor	Standard	CYP+DOX	36	21.7
Non-Tumor	Standard	CYP+DOX	36	19.9
Non-Tumor	Standard	CYP+DOX	36	18.8
Non-Tumor	Standard	CYP+DOX	36	22.2
Non-Tumor	Standard	CYP+DOX	36	24.3
Non-Tumor	Standard	CYP+DOX	36	22
Non-Tumor	Standard	CYP+DOX	36	22.6
Non-Tumor	Standard	CYP+DOX	36	21.9
Non-Tumor	Standard	CYP+DOX	36	20.4
Non-Tumor	Standard	CYP+DOX	36	19.7
Non-Tumor	Standard	CYP+DOX	36	21
Non-Tumor	Standard	CYP+DOX	36	23.5
Non-Tumor	Standard	CYP+DOX	36	20.6
Non-Tumor	Standard	CYP+DOX	36	21.6
Non-Tumor	Standard	CYP+DOX	36	21.7
Non-Tumor	2% Choline	Saline	36	20.6
Non-Tumor	2% Choline	Saline	36	20.3
Non-Tumor	2% Choline	Saline	36	28.3
Non-Tumor	2% Choline	Saline	36	24.6
Non-Tumor	2% Choline	Saline	36	22.7
Non-Tumor	2% Choline	Saline	36	26.7
Non-Tumor	2% Choline	Saline	36	21.2
Non-Tumor	2% Choline	Saline	36	21.4
Non-Tumor	2% Choline	Saline	36	20.8
Non-Tumor	2% Choline	Saline	36	20.5
Non-Tumor	2% Choline	Saline	36	22.2
Non-Tumor	2% Choline	Saline	36	22.2
Non-Tumor	2% Choline	Saline	36	23.6
Non-Tumor	2% Choline	Saline	36	21.4
Non-Tumor	2% Choline	Saline	36	23.8
Non-Tumor	2% Choline	Saline	36	21.5
Non-Tumor	2% Choline	Saline	36	20.6
Non-Tumor	2% Choline	Saline	36	24.2
Non-Tumor	2% Choline	Saline	36	23.5
Non-Tumor	2% Choline	Saline	36	26
Non-Tumor	2% Choline	Saline	36	21.3
Non-Tumor	2% Choline	Saline	36	23.5
Non-Tumor	2% Choline	Saline	36	23.4
Non-Tumor	2% Choline	Saline	36	24.9
Non-Tumor	2% Choline	Saline	36	22.8
Non-Tumor	2% Choline	Saline	36	22.9
Non-Tumor	2% Choline	CYP+DOX	36	19.1
Non-Tumor	2% Choline	CYP+DOX	36	22
Non-Tumor	2% Choline	CYP+DOX	36	18.5
Non-Tumor	2% Choline	CYP+DOX	36	19.9
Non-Tumor	2% Choline	CYP+DOX	36	19.6
Non-Tumor	2% Choline	CYP+DOX	36	18.2
Non-Tumor	2% Choline	CYP+DOX	36	18.3
Non-Tumor	2% Choline	CYP+DOX	36	18.3
Non-Tumor	2% Choline	CYP+DOX	36	20
Non-Tumor	2% Choline	CYP+DOX	36	20.1
Non-Tumor	Standard	Saline	43	22.8
Non-Tumor	Standard	Saline	43	21.3
Non-Tumor	Standard	Saline	43	20.6
Non-Tumor	Standard	Saline	43	25.7
Non-Tumor	Standard	Saline	43	24.1
Non-Tumor	Standard	Saline	43	21
Non-Tumor	Standard	Saline	43	24.3
Non-Tumor	Standard	Saline	43	31.3
Non-Tumor	Standard	Saline	43	30.2
Non-Tumor	Standard	Saline	43	28.9
Non-Tumor	Standard	Saline	43	22.8
Non-Tumor	Standard	Saline	43	24.5
Non-Tumor	Standard	Saline	43	21.3
Non-Tumor	Standard	Saline	43	21.3
Non-Tumor	Standard	Saline	43	26.1
Non-Tumor	Standard	Saline	43	23.6
Non-Tumor	Standard	Saline	43	23.4
Non-Tumor	Standard	Saline	43	28.1
Non-Tumor	Standard	Saline	43	21.9
Non-Tumor	Standard	Saline	43	25.6
Non-Tumor	Standard	Saline	43	26.2
Non-Tumor	Standard	Saline	43	28.4
Non-Tumor	Standard	Saline	43	30.7
Non-Tumor	Standard	Saline	43	31.1
Non-Tumor	Standard	Saline	43	31.4
Non-Tumor	Standard	Saline	43	27.2
Non-Tumor	Standard	Saline	43	29.5
Non-Tumor	Standard	Saline	43	26.6
Non-Tumor	Standard	Saline	43	29.1
Non-Tumor	Standard	Saline	43	20.8
Non-Tumor	Standard	Saline	43	23
Non-Tumor	Standard	Saline	43	27.5
Non-Tumor	Standard	Saline	43	29
Non-Tumor	Standard	Saline	43	27.5
Non-Tumor	Standard	Saline	43	22.4
Non-Tumor	Standard	Saline	43	26.2
Non-Tumor	Standard	Saline	43	26.5
Non-Tumor	Standard	Saline	43	26.9
Non-Tumor	Standard	Saline	43	26
Non-Tumor	Standard	Saline	43	22.1
Non-Tumor	Standard	Saline	43	28
Non-Tumor	Standard	Saline	43	33.3
Non-Tumor	Standard	Saline	43	25.4
Non-Tumor	Standard	Saline	43	23.7
Non-Tumor	Standard	CYP+DOX	43	20.1
Non-Tumor	Standard	CYP+DOX	43	21.4
Non-Tumor	Standard	CYP+DOX	43	23.1
Non-Tumor	Standard	CYP+DOX	43	22.3
Non-Tumor	Standard	CYP+DOX	43	18.8
Non-Tumor	Standard	CYP+DOX	43	21.8
Non-Tumor	Standard	CYP+DOX	43	21
Non-Tumor	Standard	CYP+DOX	43	20.9
Non-Tumor	Standard	CYP+DOX	43	23.4
Non-Tumor	Standard	CYP+DOX	43	21.3
Non-Tumor	Standard	CYP+DOX	43	23.3
Non-Tumor	Standard	CYP+DOX	43	22
Non-Tumor	Standard	CYP+DOX	43	21
Non-Tumor	Standard	CYP+DOX	43	21.5
Non-Tumor	Standard	CYP+DOX	43	20
Non-Tumor	Standard	CYP+DOX	43	21.5
Non-Tumor	Standard	CYP+DOX	43	22.6
Non-Tumor	Standard	CYP+DOX	43	19.7
Non-Tumor	Standard	CYP+DOX	43	19
Non-Tumor	Standard	CYP+DOX	43	22
Non-Tumor	Standard	CYP+DOX	43	19.3
Non-Tumor	Standard	CYP+DOX	43	19.2
Non-Tumor	Standard	CYP+DOX	43	22.9
Non-Tumor	Standard	CYP+DOX	43	24
Non-Tumor	Standard	CYP+DOX	43	22.4
Non-Tumor	Standard	CYP+DOX	43	22.8
Non-Tumor	Standard	CYP+DOX	43	21.7
Non-Tumor	Standard	CYP+DOX	43	20.8
Non-Tumor	Standard	CYP+DOX	43	21.6
Non-Tumor	Standard	CYP+DOX	43	20.6
Non-Tumor	Standard	CYP+DOX	43	24.5
Non-Tumor	Standard	CYP+DOX	43	21.9
Non-Tumor	Standard	CYP+DOX	43	23.1
Non-Tumor	Standard	CYP+DOX	43	23
Non-Tumor	2% Choline	Saline	43	20.6
Non-Tumor	2% Choline	Saline	43	19.5
Non-Tumor	2% Choline	Saline	43	30.4
Non-Tumor	2% Choline	Saline	43	23.8
Non-Tumor	2% Choline	Saline	43	22.6
Non-Tumor	2% Choline	Saline	43	27.2
Non-Tumor	2% Choline	Saline	43	22.2
Non-Tumor	2% Choline	Saline	43	21.7
Non-Tumor	2% Choline	Saline	43	21.7
Non-Tumor	2% Choline	Saline	43	20.7
Non-Tumor	2% Choline	Saline	43	22
Non-Tumor	2% Choline	Saline	43	23.7
Non-Tumor	2% Choline	Saline	43	23.4
Non-Tumor	2% Choline	Saline	43	21.2
Non-Tumor	2% Choline	Saline	43	23.9
Non-Tumor	2% Choline	Saline	43	21.4
Non-Tumor	2% Choline	Saline	43	21.3
Non-Tumor	2% Choline	Saline	43	25.2
Non-Tumor	2% Choline	Saline	43	23.5
Non-Tumor	2% Choline	Saline	43	25.6
Non-Tumor	2% Choline	Saline	43	21.8
Non-Tumor	2% Choline	Saline	43	24.1
Non-Tumor	2% Choline	Saline	43	23.9
Non-Tumor	2% Choline	Saline	43	24.5
Non-Tumor	2% Choline	Saline	43	23.7
Non-Tumor	2% Choline	Saline	43	22.9
Non-Tumor	2% Choline	CYP+DOX	43	18.7
Non-Tumor	2% Choline	CYP+DOX	43	22
Non-Tumor	2% Choline	CYP+DOX	43	18.7
Non-Tumor	2% Choline	CYP+DOX	43	18.1
Non-Tumor	2% Choline	CYP+DOX	43	19.1
Non-Tumor	2% Choline	CYP+DOX	43	18.4
Non-Tumor	2% Choline	CYP+DOX	43	16.4
Non-Tumor	2% Choline	CYP+DOX	43	19.1
Non-Tumor	2% Choline	CYP+DOX	43	18.9
Non-Tumor	2% Choline	CYP+DOX	43	19.6
Non-Tumor	Standard	Saline	50	22.4
Non-Tumor	Standard	Saline	50	21.2
Non-Tumor	Standard	Saline	50	20.7
Non-Tumor	Standard	Saline	50	23.8
Non-Tumor	Standard	Saline	50	24.9
Non-Tumor	Standard	Saline	50	20.7
Non-Tumor	Standard	Saline	50	25.2
Non-Tumor	Standard	Saline	50	30.2
Non-Tumor	Standard	Saline	50	29.3
Non-Tumor	Standard	Saline	50	25.5
Non-Tumor	Standard	Saline	50	22.6
Non-Tumor	Standard	Saline	50	24.1
Non-Tumor	Standard	Saline	50	21.8
Non-Tumor	Standard	Saline	50	21.1
Non-Tumor	Standard	Saline	50	25.9
Non-Tumor	Standard	Saline	50	24.2
Non-Tumor	Standard	Saline	50	24.6
Non-Tumor	Standard	Saline	50	26.2
Non-Tumor	Standard	Saline	50	30.4
Non-Tumor	Standard	Saline	50	29.2
Non-Tumor	Standard	Saline	50	23.3
Non-Tumor	Standard	Saline	50	26.6
Non-Tumor	Standard	Saline	50	25.6
Non-Tumor	Standard	Saline	50	26.6
Non-Tumor	Standard	Saline	50	25.7
Non-Tumor	Standard	Saline	50	21.4
Non-Tumor	Standard	Saline	50	30.1
Non-Tumor	Standard	Saline	50	30.3
Non-Tumor	Standard	Saline	50	26.2
Non-Tumor	Standard	Saline	50	24.6
Non-Tumor	Standard	CYP+DOX	50	19.4
Non-Tumor	Standard	CYP+DOX	50	19.6
Non-Tumor	Standard	CYP+DOX	50	23.7
Non-Tumor	Standard	CYP+DOX	50	21
Non-Tumor	Standard	CYP+DOX	50	18.3
Non-Tumor	Standard	CYP+DOX	50	20.8
Non-Tumor	Standard	CYP+DOX	50	19.1
Non-Tumor	Standard	CYP+DOX	50	19.4
Non-Tumor	Standard	CYP+DOX	50	21.9
Non-Tumor	Standard	CYP+DOX	50	23.8
Non-Tumor	Standard	CYP+DOX	50	24.6
Non-Tumor	Standard	CYP+DOX	50	22.3
Non-Tumor	Standard	CYP+DOX	50	22.7
Non-Tumor	Standard	CYP+DOX	50	22.3
Non-Tumor	Standard	CYP+DOX	50	18.5
Non-Tumor	Standard	CYP+DOX	50	18.8
Non-Tumor	Standard	CYP+DOX	50	21.3
Non-Tumor	Standard	CYP+DOX	50	22.78
Non-Tumor	Standard	CYP+DOX	50	21.7
Non-Tumor	Standard	CYP+DOX	50	20.7
Non-Tumor	Standard	CYP+DOX	50	22
Non-Tumor	2% Choline	Saline	50	20.6
Non-Tumor	2% Choline	Saline	50	20.1
Non-Tumor	2% Choline	Saline	50	28.2
Non-Tumor	2% Choline	Saline	50	24.8
Non-Tumor	2% Choline	Saline	50	23.3
Non-Tumor	2% Choline	Saline	50	26.4
Non-Tumor	2% Choline	Saline	50	22.2
Non-Tumor	2% Choline	Saline	50	21.7
Non-Tumor	2% Choline	Saline	50	22.6
Non-Tumor	2% Choline	Saline	50	21
Non-Tumor	2% Choline	Saline	50	22.7
Non-Tumor	2% Choline	Saline	50	23.7
Non-Tumor	2% Choline	Saline	50	23.2
Non-Tumor	2% Choline	Saline	50	21.4
Non-Tumor	2% Choline	Saline	50	24.2
Non-Tumor	2% Choline	Saline	50	21.7
Non-Tumor	2% Choline	Saline	50	20.5
Non-Tumor	2% Choline	Saline	50	24
Non-Tumor	2% Choline	Saline	50	23.7
Non-Tumor	2% Choline	Saline	50	26
Non-Tumor	2% Choline	Saline	50	21.8
Non-Tumor	2% Choline	Saline	50	24.6
Non-Tumor	2% Choline	Saline	50	24.9
Non-Tumor	2% Choline	Saline	50	24.6
Non-Tumor	2% Choline	Saline	50	23.9
Non-Tumor	2% Choline	Saline	50	23
Non-Tumor	2% Choline	CYP+DOX	50	18.4
Non-Tumor	2% Choline	CYP+DOX	50	21.3
Non-Tumor	2% Choline	CYP+DOX	50	17.5
Non-Tumor	2% Choline	CYP+DOX	50	17.2
Non-Tumor	2% Choline	CYP+DOX	50	20.4
Non-Tumor	2% Choline	CYP+DOX	50	17.5
Non-Tumor	2% Choline	CYP+DOX	50	14.7
Non-Tumor	2% Choline	CYP+DOX	50	18
Non-Tumor	2% Choline	CYP+DOX	50	18.7
Non-Tumor	2% Choline	CYP+DOX	50	21.6
Non-Tumor	Standard	Saline	57	22.8
Non-Tumor	Standard	Saline	57	22.22
Non-Tumor	Standard	Saline	57	21.2
Non-Tumor	Standard	Saline	57	23.8
Non-Tumor	Standard	Saline	57	24.4
Non-Tumor	Standard	Saline	57	29.5
Non-Tumor	Standard	Saline	57	23
Non-Tumor	Standard	Saline	57	24.4
Non-Tumor	Standard	Saline	57	21.7
Non-Tumor	Standard	Saline	57	21.2
Non-Tumor	Standard	Saline	57	26.8
Non-Tumor	Standard	Saline	57	24.9
Non-Tumor	Standard	Saline	57	24.3
Non-Tumor	Standard	Saline	57	26.2
Non-Tumor	Standard	Saline	57	30.3
Non-Tumor	Standard	Saline	57	29.2
Non-Tumor	Standard	Saline	57	24.8
Non-Tumor	Standard	Saline	57	28.2
Non-Tumor	Standard	Saline	57	25.4
Non-Tumor	Standard	Saline	57	21.9
Non-Tumor	Standard	Saline	57	30
Non-Tumor	Standard	Saline	57	31.6
Non-Tumor	Standard	Saline	57	26.5
Non-Tumor	Standard	Saline	57	24.7
Non-Tumor	Standard	CYP+DOX	57	20
Non-Tumor	Standard	CYP+DOX	57	21
Non-Tumor	Standard	CYP+DOX	57	24
Non-Tumor	Standard	CYP+DOX	57	21.5
Non-Tumor	Standard	CYP+DOX	57	18.7
Non-Tumor	Standard	CYP+DOX	57	20.7
Non-Tumor	Standard	CYP+DOX	57	19.3
Non-Tumor	Standard	CYP+DOX	57	24
Non-Tumor	Standard	CYP+DOX	57	24.7
Non-Tumor	Standard	CYP+DOX	57	22.9
Non-Tumor	Standard	CYP+DOX	57	23
Non-Tumor	Standard	CYP+DOX	57	23.9
Non-Tumor	Standard	CYP+DOX	57	21.1
Non-Tumor	Standard	CYP+DOX	57	21.9
Non-Tumor	Standard	CYP+DOX	57	23.1
Non-Tumor	Standard	CYP+DOX	57	22
Non-Tumor	Standard	CYP+DOX	57	21.5
Non-Tumor	Standard	CYP+DOX	57	22.9
Non-Tumor	2% Choline	Saline	57	20.6
Non-Tumor	2% Choline	Saline	57	20.8
Non-Tumor	2% Choline	Saline	57	30
Non-Tumor	2% Choline	Saline	57	23.8
Non-Tumor	2% Choline	Saline	57	23.6
Non-Tumor	2% Choline	Saline	57	28.9
Non-Tumor	2% Choline	Saline	57	21.8
Non-Tumor	2% Choline	Saline	57	21.9
Non-Tumor	2% Choline	Saline	57	22.3
Non-Tumor	2% Choline	Saline	57	20.8
Non-Tumor	2% Choline	Saline	57	23
Non-Tumor	2% Choline	Saline	57	23.8
Non-Tumor	2% Choline	Saline	57	23.6
Non-Tumor	2% Choline	Saline	57	21.4
Non-Tumor	2% Choline	Saline	57	24.1
Non-Tumor	2% Choline	Saline	57	22.8
Non-Tumor	2% Choline	Saline	57	20.9
Non-Tumor	2% Choline	Saline	57	24
Non-Tumor	2% Choline	Saline	57	24
Non-Tumor	2% Choline	Saline	57	25.9
Non-Tumor	2% Choline	Saline	57	24.5
Non-Tumor	2% Choline	Saline	57	24.2
Non-Tumor	2% Choline	Saline	57	25.3
Non-Tumor	2% Choline	Saline	57	23.9
Non-Tumor	2% Choline	Saline	57	23
Non-Tumor	2% Choline	CYP+DOX	57	19.2
Non-Tumor	2% Choline	CYP+DOX	57	21.6
Non-Tumor	2% Choline	CYP+DOX	57	19.1
Non-Tumor	2% Choline	CYP+DOX	57	20.9
Non-Tumor	2% Choline	CYP+DOX	57	17.8
Non-Tumor	2% Choline	CYP+DOX	57	18.4
Non-Tumor	2% Choline	CYP+DOX	57	19.3
Non-Tumor	2% Choline	CYP+DOX	57	21.7
Non-Tumor	Standard	Saline	64	23
Non-Tumor	Standard	Saline	64	23
Non-Tumor	Standard	Saline	64	21.6
Non-Tumor	Standard	Saline	64	23.7
Non-Tumor	Standard	Saline	64	23.8
Non-Tumor	Standard	Saline	64	30.1
Non-Tumor	Standard	Saline	64	23.3
Non-Tumor	Standard	Saline	64	24.8
Non-Tumor	Standard	Saline	64	22.9
Non-Tumor	Standard	Saline	64	22.7
Non-Tumor	Standard	Saline	64	28.4
Non-Tumor	Standard	Saline	64	27
Non-Tumor	Standard	Saline	64	24.3
Non-Tumor	Standard	Saline	64	29.2
Non-Tumor	Standard	Saline	64	30.6
Non-Tumor	Standard	Saline	64	30
Non-Tumor	Standard	Saline	64	24.9
Non-Tumor	Standard	Saline	64	27.9
Non-Tumor	Standard	Saline	64	24.3
Non-Tumor	Standard	Saline	64	22.3
Non-Tumor	Standard	Saline	64	30
Non-Tumor	Standard	Saline	64	32.2
Non-Tumor	Standard	Saline	64	26.9
Non-Tumor	Standard	Saline	64	24.7
Non-Tumor	Standard	CYP+DOX	64	21
Non-Tumor	Standard	CYP+DOX	64	22.3
Non-Tumor	Standard	CYP+DOX	64	24.4
Non-Tumor	Standard	CYP+DOX	64	22.3
Non-Tumor	Standard	CYP+DOX	64	19.4
Non-Tumor	Standard	CYP+DOX	64	20.8
Non-Tumor	Standard	CYP+DOX	64	19.6
Non-Tumor	Standard	CYP+DOX	64	24.7
Non-Tumor	Standard	CYP+DOX	64	24.2
Non-Tumor	Standard	CYP+DOX	64	22.9
Non-Tumor	Standard	CYP+DOX	64	23.7
Non-Tumor	Standard	CYP+DOX	64	23.7
Non-Tumor	Standard	CYP+DOX	64	21.2
Non-Tumor	Standard	CYP+DOX	64	22.4
Non-Tumor	Standard	CYP+DOX	64	24.3
Non-Tumor	Standard	CYP+DOX	64	22.5
Non-Tumor	Standard	CYP+DOX	64	22.1
Non-Tumor	Standard	CYP+DOX	64	23.5
Non-Tumor	2% Choline	Saline	64	21.1
Non-Tumor	2% Choline	Saline	64	19.9
Non-Tumor	2% Choline	Saline	64	31.6
Non-Tumor	2% Choline	Saline	64	24.5
Non-Tumor	2% Choline	Saline	64	23.9
Non-Tumor	2% Choline	Saline	64	27.6
Non-Tumor	2% Choline	Saline	64	22.2
Non-Tumor	2% Choline	Saline	64	23.4
Non-Tumor	2% Choline	Saline	64	23.4
Non-Tumor	2% Choline	Saline	64	21.7
Non-Tumor	2% Choline	Saline	64	23.3
Non-Tumor	2% Choline	Saline	64	24.5
Non-Tumor	2% Choline	Saline	64	23.6
Non-Tumor	2% Choline	Saline	64	21.1
Non-Tumor	2% Choline	Saline	64	23.8
Non-Tumor	2% Choline	Saline	64	21.3
Non-Tumor	2% Choline	Saline	64	21.2
Non-Tumor	2% Choline	Saline	64	25.2
Non-Tumor	2% Choline	Saline	64	24.1
Non-Tumor	2% Choline	Saline	64	25.6
Non-Tumor	2% Choline	Saline	64	24.7
Non-Tumor	2% Choline	Saline	64	24.1
Non-Tumor	2% Choline	Saline	64	26.1
Non-Tumor	2% Choline	Saline	64	23.8
Non-Tumor	2% Choline	Saline	64	22.9
Non-Tumor	2% Choline	CYP+DOX	64	19.7
Non-Tumor	2% Choline	CYP+DOX	64	22
Non-Tumor	2% Choline	CYP+DOX	64	18.7
Non-Tumor	2% Choline	CYP+DOX	64	21
Non-Tumor	2% Choline	CYP+DOX	64	18.5
Non-Tumor	2% Choline	CYP+DOX	64	18.7
Non-Tumor	2% Choline	CYP+DOX	64	20.1
Non-Tumor	2% Choline	CYP+DOX	64	21.8
Non-Tumor	Standard	Saline	71	22.9
Non-Tumor	Standard	Saline	71	23.9
Non-Tumor	Standard	Saline	71	21.2
Non-Tumor	Standard	Saline	71	25
Non-Tumor	Standard	Saline	71	24.5
Non-Tumor	Standard	Saline	71	31.3
Non-Tumor	Standard	Saline	71	23.5
Non-Tumor	Standard	Saline	71	24.4
Non-Tumor	Standard	Saline	71	23
Non-Tumor	Standard	Saline	71	23.5
Non-Tumor	Standard	Saline	71	28.9
Non-Tumor	Standard	Saline	71	27.9
Non-Tumor	Standard	Saline	71	24.2
Non-Tumor	Standard	Saline	71	30.5
Non-Tumor	Standard	Saline	71	33.7
Non-Tumor	Standard	Saline	71	32
Non-Tumor	Standard	Saline	71	26.1
Non-Tumor	Standard	Saline	71	29.4
Non-Tumor	Standard	Saline	71	26.7
Non-Tumor	Standard	Saline	71	22.8
Non-Tumor	Standard	Saline	71	30.2
Non-Tumor	Standard	Saline	71	32.3
Non-Tumor	Standard	Saline	71	26.5
Non-Tumor	Standard	Saline	71	25.2
Non-Tumor	Standard	CYP+DOX	71	22.1
Non-Tumor	Standard	CYP+DOX	71	21.2
Non-Tumor	Standard	CYP+DOX	71	23.9
Non-Tumor	Standard	CYP+DOX	71	22.1
Non-Tumor	Standard	CYP+DOX	71	18.6
Non-Tumor	Standard	CYP+DOX	71	20.8
Non-Tumor	Standard	CYP+DOX	71	19.9
Non-Tumor	Standard	CYP+DOX	71	24.2
Non-Tumor	Standard	CYP+DOX	71	25
Non-Tumor	Standard	CYP+DOX	71	23
Non-Tumor	Standard	CYP+DOX	71	24
Non-Tumor	Standard	CYP+DOX	71	24.3
Non-Tumor	Standard	CYP+DOX	71	21.8
Non-Tumor	Standard	CYP+DOX	71	22.1
Non-Tumor	Standard	CYP+DOX	71	24.1
Non-Tumor	Standard	CYP+DOX	71	22.3
Non-Tumor	Standard	CYP+DOX	71	21.8
Non-Tumor	Standard	CYP+DOX	71	22.8
Non-Tumor	2% Choline	Saline	71	20.6
Non-Tumor	2% Choline	Saline	71	20.5
Non-Tumor	2% Choline	Saline	71	31
Non-Tumor	2% Choline	Saline	71	25.5
Non-Tumor	2% Choline	Saline	71	23.3
Non-Tumor	2% Choline	Saline	71	29.1
Non-Tumor	2% Choline	Saline	71	22.1
Non-Tumor	2% Choline	Saline	71	23.4
Non-Tumor	2% Choline	Saline	71	23.8
Non-Tumor	2% Choline	Saline	71	21
Non-Tumor	2% Choline	Saline	71	22.5
Non-Tumor	2% Choline	Saline	71	24.3
Non-Tumor	2% Choline	Saline	71	24.1
Non-Tumor	2% Choline	Saline	71	21.2
Non-Tumor	2% Choline	Saline	71	23.7
Non-Tumor	2% Choline	Saline	71	21.1
Non-Tumor	2% Choline	Saline	71	20.9
Non-Tumor	2% Choline	Saline	71	25.4
Non-Tumor	2% Choline	Saline	71	24.7
Non-Tumor	2% Choline	Saline	71	25.7
Non-Tumor	2% Choline	Saline	71	24.8
Non-Tumor	2% Choline	Saline	71	24.3
Non-Tumor	2% Choline	Saline	71	25.8
Non-Tumor	2% Choline	Saline	71	23.9
Non-Tumor	2% Choline	Saline	71	23.1
Non-Tumor	2% Choline	CYP+DOX	71	19.3
Non-Tumor	2% Choline	CYP+DOX	71	22.9
Non-Tumor	2% Choline	CYP+DOX	71	19
Non-Tumor	2% Choline	CYP+DOX	71	20.6
Non-Tumor	2% Choline	CYP+DOX	71	19.5
Non-Tumor	2% Choline	CYP+DOX	71	17.6
Non-Tumor	2% Choline	CYP+DOX	71	20
Non-Tumor	2% Choline	CYP+DOX	71	21.8
Non-Tumor	Standard	Saline	78	22.8
Non-Tumor	Standard	Saline	78	21.3
Non-Tumor	Standard	Saline	78	25.2
Non-Tumor	Standard	Saline	78	31.3
Non-Tumor	Standard	Saline	78	23.6
Non-Tumor	Standard	Saline	78	24.8
Non-Tumor	Standard	Saline	78	23.6
Non-Tumor	Standard	Saline	78	23.4
Non-Tumor	Standard	Saline	78	28.7
Non-Tumor	Standard	Saline	78	30.3
Non-Tumor	Standard	Saline	78	24.8
Non-Tumor	Standard	Saline	78	29.2
Non-Tumor	Standard	Saline	78	31.3
Non-Tumor	Standard	Saline	78	31.2
Non-Tumor	Standard	Saline	78	25.9
Non-Tumor	Standard	Saline	78	29.3
Non-Tumor	Standard	Saline	78	26.8
Non-Tumor	Standard	Saline	78	22.7
Non-Tumor	Standard	Saline	78	30.9
Non-Tumor	Standard	Saline	78	32.6
Non-Tumor	Standard	Saline	78	26.2
Non-Tumor	Standard	Saline	78	26.3
Non-Tumor	Standard	CYP+DOX	78	23.8
Non-Tumor	Standard	CYP+DOX	78	22.2
Non-Tumor	Standard	CYP+DOX	78	18.1
Non-Tumor	Standard	CYP+DOX	78	20.8
Non-Tumor	Standard	CYP+DOX	78	19.4
Non-Tumor	Standard	CYP+DOX	78	21
Non-Tumor	Standard	CYP+DOX	78	20
Non-Tumor	Standard	CYP+DOX	78	31.7
Non-Tumor	Standard	CYP+DOX	78	25
Non-Tumor	Standard	CYP+DOX	78	23.4
Non-Tumor	Standard	CYP+DOX	78	27.5
Non-Tumor	Standard	CYP+DOX	78	22.4
Non-Tumor	Standard	CYP+DOX	78	24.5
Non-Tumor	Standard	CYP+DOX	78	23.5
Non-Tumor	Standard	CYP+DOX	78	21.3
Non-Tumor	Standard	CYP+DOX	78	22.4
Non-Tumor	Standard	CYP+DOX	78	23.5
Non-Tumor	Standard	CYP+DOX	78	23.7
Non-Tumor	Standard	CYP+DOX	78	21.5
Non-Tumor	Standard	CYP+DOX	78	24.6
Non-Tumor	Standard	CYP+DOX	78	22.3
Non-Tumor	Standard	CYP+DOX	78	21.5
Non-Tumor	Standard	CYP+DOX	78	24.8
Non-Tumor	Standard	CYP+DOX	78	24.5
Non-Tumor	Standard	CYP+DOX	78	25.3
Non-Tumor	Standard	CYP+DOX	78	25
Non-Tumor	Standard	CYP+DOX	78	24.9
Non-Tumor	Standard	CYP+DOX	78	25.3
Non-Tumor	Standard	CYP+DOX	78	24.1
Non-Tumor	Standard	CYP+DOX	78	23.6
Non-Tumor	Standard	CYP+DOX	78	22.5
Non-Tumor	2% Choline	Saline	78	21
Non-Tumor	2% Choline	Saline	78	20
Non-Tumor	2% Choline	Saline	78	31.7
Non-Tumor	2% Choline	Saline	78	25
Non-Tumor	2% Choline	Saline	78	23.4
Non-Tumor	2% Choline	Saline	78	27.5
Non-Tumor	2% Choline	Saline	78	22.4
Non-Tumor	2% Choline	Saline	78	24.5
Non-Tumor	2% Choline	Saline	78	23.5
Non-Tumor	2% Choline	Saline	78	21.3
Non-Tumor	2% Choline	Saline	78	22.4
Non-Tumor	2% Choline	Saline	78	23.5
Non-Tumor	2% Choline	Saline	78	23.7
Non-Tumor	2% Choline	Saline	78	21.5
Non-Tumor	2% Choline	Saline	78	24.6
Non-Tumor	2% Choline	Saline	78	22.3
Non-Tumor	2% Choline	Saline	78	21.5
Non-Tumor	2% Choline	Saline	78	24.8
Non-Tumor	2% Choline	Saline	78	24.5
Non-Tumor	2% Choline	Saline	78	25.3
Non-Tumor	2% Choline	Saline	78	25
Non-Tumor	2% Choline	Saline	78	24.9
Non-Tumor	2% Choline	Saline	78	25.3
Non-Tumor	2% Choline	Saline	78	24.1
Non-Tumor	2% Choline	Saline	78	23.6
Non-Tumor	2% Choline	CYP+DOX	78	19.3
Non-Tumor	2% Choline	CYP+DOX	78	22.6
Non-Tumor	2% Choline	CYP+DOX	78	18.6
Non-Tumor	2% Choline	CYP+DOX	78	21.3
Non-Tumor	2% Choline	CYP+DOX	78	19.4
Non-Tumor	2% Choline	CYP+DOX	78	15
Non-Tumor	2% Choline	CYP+DOX	78	20.3
Non-Tumor	2% Choline	CYP+DOX	78	21.7
Tumor	Standard	Saline	1	21
Tumor	Standard	Saline	1	23.9
Tumor	Standard	Saline	1	23.8
Tumor	Standard	Saline	1	22
Tumor	Standard	Saline	1	22.8
Tumor	Standard	Saline	1	21.6
Tumor	Standard	Saline	1	21.6
Tumor	Standard	Saline	1	21.4
Tumor	Standard	Saline	1	26.2
Tumor	Standard	Saline	1	25.3
Tumor	Standard	Saline	1	22.1
Tumor	Standard	Saline	1	24.3
Tumor	Standard	Saline	1	24.2
Tumor	Standard	Saline	1	26.6
Tumor	Standard	Saline	1	24
Tumor	Standard	Saline	1	22.3
Tumor	Standard	Saline	1	25
Tumor	Standard	Saline	1	24.6
Tumor	Standard	Saline	1	23.6
Tumor	Standard	Saline	1	23.8
Tumor	Standard	Saline	1	25.1
Tumor	Standard	Saline	1	22.1
Tumor	Standard	Saline	1	18.8
Tumor	Standard	Saline	1	21.4
Tumor	Standard	Saline	1	21.2
Tumor	Standard	Saline	1	21.3
Tumor	Standard	Saline	1	19.8
Tumor	Standard	Saline	1	21.5
Tumor	Standard	Saline	1	21.2
Tumor	Standard	Saline	1	23.2
Tumor	Standard	Saline	1	20.5
Tumor	Standard	Saline	1	24.9
Tumor	Standard	Saline	1	22.7
Tumor	Standard	Saline	1	18.8
Tumor	Standard	Saline	1	20.3
Tumor	Standard	Saline	1	21.6
Tumor	Standard	Saline	1	23.6
Tumor	Standard	Saline	1	22.1
Tumor	Standard	Saline	1	20.5
Tumor	Standard	Saline	1	23.4
Tumor	Standard	Saline	1	23.2
Tumor	Standard	CYP+DOX	1	22.4
Tumor	Standard	CYP+DOX	1	26.7
Tumor	Standard	CYP+DOX	1	20.2
Tumor	Standard	CYP+DOX	1	20.9
Tumor	Standard	CYP+DOX	1	22.3
Tumor	Standard	CYP+DOX	1	23.2
Tumor	Standard	CYP+DOX	1	22.8
Tumor	Standard	CYP+DOX	1	24.1
Tumor	Standard	CYP+DOX	1	24.3
Tumor	Standard	CYP+DOX	1	22.6
Tumor	Standard	CYP+DOX	1	23.8
Tumor	Standard	CYP+DOX	1	21.4
Tumor	Standard	CYP+DOX	1	21.1
Tumor	Standard	CYP+DOX	1	24.4
Tumor	Standard	CYP+DOX	1	22.4
Tumor	Standard	CYP+DOX	1	23.2
Tumor	Standard	CYP+DOX	1	23.4
Tumor	Standard	CYP+DOX	1	21
Tumor	Standard	CYP+DOX	1	20.8
Tumor	Standard	CYP+DOX	1	26.6
Tumor	Standard	CYP+DOX	1	22.1
Tumor	Standard	CYP+DOX	1	22.2
Tumor	Standard	CYP+DOX	1	19.1
Tumor	Standard	CYP+DOX	1	21.6
Tumor	Standard	CYP+DOX	1	22.3
Tumor	Standard	CYP+DOX	1	18.5
Tumor	Standard	CYP+DOX	1	20.2
Tumor	Standard	CYP+DOX	1	23.3
Tumor	Standard	CYP+DOX	1	24.3
Tumor	Standard	CYP+DOX	1	24.8
Tumor	2% Choline	Saline	1	22.5
Tumor	2% Choline	Saline	1	23.5
Tumor	2% Choline	Saline	1	21.2
Tumor	2% Choline	Saline	1	22.8
Tumor	2% Choline	Saline	1	23
Tumor	2% Choline	Saline	1	21.3
Tumor	2% Choline	Saline	1	27
Tumor	2% Choline	Saline	1	23.2
Tumor	2% Choline	Saline	1	31.1
Tumor	2% Choline	Saline	1	31.7
Tumor	2% Choline	Saline	1	22
Tumor	2% Choline	Saline	1	21
Tumor	2% Choline	Saline	1	21.9
Tumor	2% Choline	Saline	1	23.1
Tumor	2% Choline	Saline	1	28.5
Tumor	2% Choline	Saline	1	23.2
Tumor	2% Choline	Saline	1	20.6
Tumor	2% Choline	Saline	1	22.2
Tumor	2% Choline	Saline	1	22.5
Tumor	2% Choline	Saline	1	18.9
Tumor	2% Choline	Saline	1	21.2
Tumor	2% Choline	Saline	1	23.5
Tumor	2% Choline	Saline	1	22.5
Tumor	2% Choline	Saline	1	21.5
Tumor	2% Choline	Saline	1	22.6
Tumor	2% Choline	Saline	1	23
Tumor	2% Choline	Saline	1	19.7
Tumor	2% Choline	Saline	1	21.3
Tumor	2% Choline	Saline	1	21.4
Tumor	2% Choline	Saline	1	19.9
Tumor	2% Choline	Saline	1	22.8
Tumor	2% Choline	Saline	1	21.7
Tumor	2% Choline	Saline	1	19.9
Tumor	2% Choline	Saline	1	21.5
Tumor	2% Choline	Saline	1	21.3
Tumor	2% Choline	Saline	1	22.1
Tumor	2% Choline	Saline	1	24
Tumor	2% Choline	Saline	1	19.9
Tumor	2% Choline	Saline	1	20.7
Tumor	2% Choline	Saline	1	22.9
Tumor	2% Choline	Saline	1	22
Tumor	2% Choline	Saline	1	20.9
Tumor	2% Choline	Saline	1	20.2
Tumor	2% Choline	Saline	1	20.4
Tumor	2% Choline	Saline	1	20.9
Tumor	2% Choline	Saline	1	25.8
Tumor	2% Choline	Saline	1	20.9
Tumor	2% Choline	Saline	1	22.4
Tumor	2% Choline	Saline	1	18.7
Tumor	2% Choline	Saline	1	21.2
Tumor	2% Choline	Saline	1	23.3
Tumor	2% Choline	Saline	1	18.3
Tumor	2% Choline	CYP+DOX	1	25.2
Tumor	2% Choline	CYP+DOX	1	22.4
Tumor	2% Choline	CYP+DOX	1	21
Tumor	2% Choline	CYP+DOX	1	22.9
Tumor	2% Choline	CYP+DOX	1	23.6
Tumor	2% Choline	CYP+DOX	1	23.4
Tumor	2% Choline	CYP+DOX	1	22
Tumor	2% Choline	CYP+DOX	1	23.2
Tumor	2% Choline	CYP+DOX	1	26.4
Tumor	2% Choline	CYP+DOX	1	21.2
Tumor	2% Choline	CYP+DOX	1	22.6
Tumor	2% Choline	CYP+DOX	1	21
Tumor	2% Choline	CYP+DOX	1	24.8
Tumor	2% Choline	CYP+DOX	1	21.8
Tumor	2% Choline	CYP+DOX	1	20.7
Tumor	2% Choline	CYP+DOX	1	26.2
Tumor	2% Choline	CYP+DOX	1	20.9
Tumor	2% Choline	CYP+DOX	1	21.1
Tumor	2% Choline	CYP+DOX	1	19.9
Tumor	2% Choline	CYP+DOX	1	21.7
Tumor	2% Choline	CYP+DOX	1	23.8
Tumor	2% Choline	CYP+DOX	1	20
Tumor	2% Choline	CYP+DOX	1	21.2
Tumor	2% Choline	CYP+DOX	1	23.8
Tumor	2% Choline	CYP+DOX	1	21.5
Tumor	2% Choline	CYP+DOX	1	20.7
Tumor	2% Choline	CYP+DOX	1	22
Tumor	2% Choline	CYP+DOX	1	22
Tumor	2% Choline	CYP+DOX	1	20.7
Tumor	2% Choline	CYP+DOX	1	20
Tumor	2% Choline	CYP+DOX	1	21.5
Tumor	2% Choline	CYP+DOX	1	21.4
Tumor	2% Choline	CYP+DOX	1	23
Tumor	2% Choline	CYP+DOX	1	23
Tumor	2% Choline	CYP+DOX	1	20.8
Tumor	2% Choline	CYP+DOX	1	21.1
Tumor	2% Choline	CYP+DOX	1	23.4
Tumor	2% Choline	CYP+DOX	1	23.2
Tumor	2% Choline	CYP+DOX	1	20.2
Tumor	2% Choline	CYP+DOX	1	22.5
Tumor	2% Choline	CYP+DOX	1	25.2
Tumor	2% Choline	CYP+DOX	1	19.8
Tumor	2% Choline	CYP+DOX	1	24.7
Tumor	Standard	Saline	8	22.1
Tumor	Standard	Saline	8	23.7
Tumor	Standard	Saline	8	23.5
Tumor	Standard	Saline	8	23.7
Tumor	Standard	Saline	8	22.3
Tumor	Standard	Saline	8	22.5
Tumor	Standard	Saline	8	23
Tumor	Standard	Saline	8	21.7
Tumor	Standard	Saline	8	21.8
Tumor	Standard	Saline	8	27.1
Tumor	Standard	Saline	8	24.7
Tumor	Standard	Saline	8	24.7
Tumor	Standard	Saline	8	27.5
Tumor	Standard	Saline	8	24.8
Tumor	Standard	Saline	8	22.9
Tumor	Standard	Saline	8	25.9
Tumor	Standard	Saline	8	25.1
Tumor	Standard	Saline	8	24.6
Tumor	Standard	Saline	8	23.7
Tumor	Standard	Saline	8	27
Tumor	Standard	Saline	8	22
Tumor	Standard	Saline	8	19.3
Tumor	Standard	Saline	8	21.8
Tumor	Standard	Saline	8	22
Tumor	Standard	Saline	8	23.7
Tumor	Standard	Saline	8	22
Tumor	Standard	Saline	8	19.7
Tumor	Standard	Saline	8	22
Tumor	Standard	Saline	8	20.6
Tumor	Standard	Saline	8	22
Tumor	Standard	Saline	8	22
Tumor	Standard	Saline	8	23
Tumor	Standard	Saline	8	21.7
Tumor	Standard	Saline	8	24.7
Tumor	Standard	Saline	8	24.6
Tumor	Standard	Saline	8	22.5
Tumor	Standard	Saline	8	19.8
Tumor	Standard	Saline	8	22.9
Tumor	Standard	Saline	8	22.3
Tumor	Standard	Saline	8	23.9
Tumor	Standard	Saline	8	22.3
Tumor	Standard	Saline	8	21.3
Tumor	Standard	Saline	8	22.4
Tumor	Standard	Saline	8	23.3
Tumor	Standard	CYP+DOX	8	21.9
Tumor	Standard	CYP+DOX	8	21.5
Tumor	Standard	CYP+DOX	8	23.8
Tumor	Standard	CYP+DOX	8	26.7
Tumor	Standard	CYP+DOX	8	21.6
Tumor	Standard	CYP+DOX	8	24.4
Tumor	Standard	CYP+DOX	8	22
Tumor	Standard	CYP+DOX	8	22.2
Tumor	Standard	CYP+DOX	8	22.5
Tumor	Standard	CYP+DOX	8	27
Tumor	Standard	CYP+DOX	8	24.9
Tumor	Standard	CYP+DOX	8	23.9
Tumor	Standard	CYP+DOX	8	23.5
Tumor	Standard	CYP+DOX	8	22.6
Tumor	Standard	CYP+DOX	8	21.6
Tumor	Standard	CYP+DOX	8	24.6
Tumor	Standard	CYP+DOX	8	22.3
Tumor	Standard	CYP+DOX	8	23
Tumor	Standard	CYP+DOX	8	23.3
Tumor	Standard	CYP+DOX	8	21.4
Tumor	Standard	CYP+DOX	8	21.4
Tumor	Standard	CYP+DOX	8	25.1
Tumor	Standard	CYP+DOX	8	22.3
Tumor	Standard	CYP+DOX	8	21.9
Tumor	Standard	CYP+DOX	8	22.1
Tumor	Standard	CYP+DOX	8	19.3
Tumor	Standard	CYP+DOX	8	22
Tumor	Standard	CYP+DOX	8	22.6
Tumor	Standard	CYP+DOX	8	19.3
Tumor	Standard	CYP+DOX	8	20.6
Tumor	Standard	CYP+DOX	8	20.6
Tumor	Standard	CYP+DOX	8	23.8
Tumor	Standard	CYP+DOX	8	23.2
Tumor	Standard	CYP+DOX	8	25.1
Tumor	2% Choline	Saline	8	20.9
Tumor	2% Choline	Saline	8	23.2
Tumor	2% Choline	Saline	8	23.9
Tumor	2% Choline	Saline	8	21.4
Tumor	2% Choline	Saline	8	28.2
Tumor	2% Choline	Saline	8	24.6
Tumor	2% Choline	Saline	8	30.3
Tumor	2% Choline	Saline	8	31.3
Tumor	2% Choline	Saline	8	22.2
Tumor	2% Choline	Saline	8	20.9
Tumor	2% Choline	Saline	8	24.4
Tumor	2% Choline	Saline	8	23.5
Tumor	2% Choline	Saline	8	28.4
Tumor	2% Choline	Saline	8	23.8
Tumor	2% Choline	Saline	8	24.3
Tumor	2% Choline	Saline	8	20.3
Tumor	2% Choline	Saline	8	22.5
Tumor	2% Choline	Saline	8	24.6
Tumor	2% Choline	Saline	8	22.9
Tumor	2% Choline	Saline	8	19.5
Tumor	2% Choline	Saline	8	22
Tumor	2% Choline	Saline	8	18.1
Tumor	2% Choline	Saline	8	25
Tumor	2% Choline	Saline	8	23.2
Tumor	2% Choline	Saline	8	19.8
Tumor	2% Choline	Saline	8	20.2
Tumor	2% Choline	Saline	8	22.3
Tumor	2% Choline	Saline	8	22.9
Tumor	2% Choline	Saline	8	18.8
Tumor	2% Choline	Saline	8	22.6
Tumor	2% Choline	Saline	8	19.9
Tumor	2% Choline	Saline	8	22.3
Tumor	2% Choline	Saline	8	21.9
Tumor	2% Choline	Saline	8	19.9
Tumor	2% Choline	Saline	8	23.1
Tumor	2% Choline	Saline	8	21.3
Tumor	2% Choline	Saline	8	22.3
Tumor	2% Choline	Saline	8	21.8
Tumor	2% Choline	Saline	8	22.8
Tumor	2% Choline	Saline	8	23.4
Tumor	2% Choline	Saline	8	21.8
Tumor	2% Choline	Saline	8	23.1
Tumor	2% Choline	Saline	8	24.6
Tumor	2% Choline	Saline	8	20.3
Tumor	2% Choline	Saline	8	22.7
Tumor	2% Choline	Saline	8	23.5
Tumor	2% Choline	Saline	8	23.5
Tumor	2% Choline	Saline	8	21.4
Tumor	2% Choline	Saline	8	20.5
Tumor	2% Choline	Saline	8	21.6
Tumor	2% Choline	Saline	8	21.3
Tumor	2% Choline	Saline	8	26
Tumor	2% Choline	Saline	8	21.5
Tumor	2% Choline	Saline	8	21.5
Tumor	2% Choline	Saline	8	18.7
Tumor	2% Choline	Saline	8	21.5
Tumor	2% Choline	Saline	8	23.3
Tumor	2% Choline	Saline	8	18.3
Tumor	2% Choline	CYP+DOX	8	25.2
Tumor	2% Choline	CYP+DOX	8	21.5
Tumor	2% Choline	CYP+DOX	8	21.2
Tumor	2% Choline	CYP+DOX	8	23.7
Tumor	2% Choline	CYP+DOX	8	23.8
Tumor	2% Choline	CYP+DOX	8	23.7
Tumor	2% Choline	CYP+DOX	8	23.9
Tumor	2% Choline	CYP+DOX	8	23.6
Tumor	2% Choline	CYP+DOX	8	26.4
Tumor	2% Choline	CYP+DOX	8	21.5
Tumor	2% Choline	CYP+DOX	8	23.8
Tumor	2% Choline	CYP+DOX	8	21
Tumor	2% Choline	CYP+DOX	8	25.2
Tumor	2% Choline	CYP+DOX	8	21.7
Tumor	2% Choline	CYP+DOX	8	21.3
Tumor	2% Choline	CYP+DOX	8	26
Tumor	2% Choline	CYP+DOX	8	21.5
Tumor	2% Choline	CYP+DOX	8	22.1
Tumor	2% Choline	CYP+DOX	8	20.5
Tumor	2% Choline	CYP+DOX	8	23.2
Tumor	2% Choline	CYP+DOX	8	24.5
Tumor	2% Choline	CYP+DOX	8	21.5
Tumor	2% Choline	CYP+DOX	8	21.6
Tumor	2% Choline	CYP+DOX	8	24.5
Tumor	2% Choline	CYP+DOX	8	21
Tumor	2% Choline	CYP+DOX	8	21.1
Tumor	2% Choline	CYP+DOX	8	22.4
Tumor	2% Choline	CYP+DOX	8	23.6
Tumor	2% Choline	CYP+DOX	8	19.7
Tumor	2% Choline	CYP+DOX	8	21.6
Tumor	2% Choline	CYP+DOX	8	20.9
Tumor	2% Choline	CYP+DOX	8	23.7
Tumor	2% Choline	CYP+DOX	8	24
Tumor	2% Choline	CYP+DOX	8	21.1
Tumor	2% Choline	CYP+DOX	8	23.3
Tumor	2% Choline	CYP+DOX	8	23.7
Tumor	2% Choline	CYP+DOX	8	21.2
Tumor	2% Choline	CYP+DOX	8	21.6
Tumor	2% Choline	CYP+DOX	8	21.8
Tumor	2% Choline	CYP+DOX	8	23.3
Tumor	2% Choline	CYP+DOX	8	23.5
Tumor	2% Choline	CYP+DOX	8	20.7
Tumor	2% Choline	CYP+DOX	8	24
Tumor	2% Choline	CYP+DOX	8	25.4
Tumor	2% Choline	CYP+DOX	8	20.2
Tumor	2% Choline	CYP+DOX	8	26.1
Tumor	Standard	Saline	15	23.9
Tumor	Standard	Saline	15	21.4
Tumor	Standard	Saline	15	24.1
Tumor	Standard	Saline	15	24.1
Tumor	Standard	Saline	15	24
Tumor	Standard	Saline	15	22.3
Tumor	Standard	Saline	15	23.4
Tumor	Standard	Saline	15	21.7
Tumor	Standard	Saline	15	22.7
Tumor	Standard	Saline	15	22.9
Tumor	Standard	Saline	15	28
Tumor	Standard	Saline	15	25.4
Tumor	Standard	Saline	15	25.3
Tumor	Standard	Saline	15	23.5
Tumor	Standard	Saline	15	25.4
Tumor	Standard	Saline	15	24.8
Tumor	Standard	Saline	15	28.1
Tumor	Standard	Saline	15	25.5
Tumor	Standard	Saline	15	23.9
Tumor	Standard	Saline	15	26.9
Tumor	Standard	Saline	15	26.2
Tumor	Standard	Saline	15	25
Tumor	Standard	Saline	15	24.5
Tumor	Standard	Saline	15	28.2
Tumor	Standard	Saline	15	22.8
Tumor	Standard	Saline	15	19
Tumor	Standard	Saline	15	22.2
Tumor	Standard	Saline	15	23.4
Tumor	Standard	Saline	15	23.9
Tumor	Standard	Saline	15	21.5
Tumor	Standard	Saline	15	21
Tumor	Standard	Saline	15	22.7
Tumor	Standard	Saline	15	20.3
Tumor	Standard	Saline	15	22.3
Tumor	Standard	Saline	15	21.4
Tumor	Standard	Saline	15	22.4
Tumor	Standard	Saline	15	22.3
Tumor	Standard	Saline	15	23
Tumor	Standard	Saline	15	23.2
Tumor	Standard	Saline	15	20.4
Tumor	Standard	Saline	15	24.2
Tumor	Standard	Saline	15	25.5
Tumor	Standard	Saline	15	23
Tumor	Standard	Saline	15	19.8
Tumor	Standard	Saline	15	21.8
Tumor	Standard	Saline	15	21.4
Tumor	Standard	Saline	15	23.8
Tumor	Standard	Saline	15	23.5
Tumor	Standard	Saline	15	21.9
Tumor	Standard	Saline	15	25.5
Tumor	Standard	Saline	15	23.4
Tumor	Standard	CYP+DOX	15	22.2
Tumor	Standard	CYP+DOX	15	25.3
Tumor	Standard	CYP+DOX	15	21.7
Tumor	Standard	CYP+DOX	15	21.1
Tumor	Standard	CYP+DOX	15	21.2
Tumor	Standard	CYP+DOX	15	22.1
Tumor	Standard	CYP+DOX	15	24.5
Tumor	Standard	CYP+DOX	15	27.5
Tumor	Standard	CYP+DOX	15	22.4
Tumor	Standard	CYP+DOX	15	24.4
Tumor	Standard	CYP+DOX	15	25.2
Tumor	Standard	CYP+DOX	15	22.7
Tumor	Standard	CYP+DOX	15	23.3
Tumor	Standard	CYP+DOX	15	27.6
Tumor	Standard	CYP+DOX	15	23.8
Tumor	Standard	CYP+DOX	15	24.6
Tumor	Standard	CYP+DOX	15	24.3
Tumor	Standard	CYP+DOX	15	25.8
Tumor	Standard	CYP+DOX	15	24.7
Tumor	Standard	CYP+DOX	15	23.7
Tumor	Standard	CYP+DOX	15	25.7
Tumor	Standard	CYP+DOX	15	22.1
Tumor	Standard	CYP+DOX	15	23.3
Tumor	Standard	CYP+DOX	15	24.6
Tumor	Standard	CYP+DOX	15	22.4
Tumor	Standard	CYP+DOX	15	23.9
Tumor	Standard	CYP+DOX	15	24
Tumor	Standard	CYP+DOX	15	21.5
Tumor	Standard	CYP+DOX	15	21.5
Tumor	Standard	CYP+DOX	15	25.8
Tumor	Standard	CYP+DOX	15	21.4
Tumor	Standard	CYP+DOX	15	23.1
Tumor	Standard	CYP+DOX	15	20.9
Tumor	Standard	CYP+DOX	15	22.5
Tumor	Standard	CYP+DOX	15	19.9
Tumor	Standard	CYP+DOX	15	21.7
Tumor	Standard	CYP+DOX	15	23.1
Tumor	Standard	CYP+DOX	15	19
Tumor	Standard	CYP+DOX	15	20.4
Tumor	Standard	CYP+DOX	15	21.5
Tumor	Standard	CYP+DOX	15	23.7
Tumor	Standard	CYP+DOX	15	23.5
Tumor	Standard	CYP+DOX	15	25.1
Tumor	2% Choline	Saline	15	24.3
Tumor	2% Choline	Saline	15	23.6
Tumor	2% Choline	Saline	15	21.3
Tumor	2% Choline	Saline	15	23.5
Tumor	2% Choline	Saline	15	23.5
Tumor	2% Choline	Saline	15	21.9
Tumor	2% Choline	Saline	15	24.9
Tumor	2% Choline	Saline	15	24.8
Tumor	2% Choline	Saline	15	29.1
Tumor	2% Choline	Saline	15	29.6
Tumor	2% Choline	Saline	15	21.2
Tumor	2% Choline	Saline	15	20.5
Tumor	2% Choline	Saline	15	22.8
Tumor	2% Choline	Saline	15	23.7
Tumor	2% Choline	Saline	15	28.9
Tumor	2% Choline	Saline	15	24.6
Tumor	2% Choline	Saline	15	24.6
Tumor	2% Choline	Saline	15	20.6
Tumor	2% Choline	Saline	15	22.4
Tumor	2% Choline	Saline	15	23.3
Tumor	2% Choline	Saline	15	21.9
Tumor	2% Choline	Saline	15	19.8
Tumor	2% Choline	Saline	15	21.3
Tumor	2% Choline	Saline	15	17.5
Tumor	2% Choline	Saline	15	24.8
Tumor	2% Choline	Saline	15	23.3
Tumor	2% Choline	Saline	15	20.3
Tumor	2% Choline	Saline	15	21
Tumor	2% Choline	Saline	15	20.2
Tumor	2% Choline	Saline	15	23.2
Tumor	2% Choline	Saline	15	23
Tumor	2% Choline	Saline	15	19.4
Tumor	2% Choline	Saline	15	22.7
Tumor	2% Choline	Saline	15	20.9
Tumor	2% Choline	Saline	15	23.6
Tumor	2% Choline	Saline	15	22.5
Tumor	2% Choline	Saline	15	20.6
Tumor	2% Choline	Saline	15	22.8
Tumor	2% Choline	Saline	15	21.9
Tumor	2% Choline	Saline	15	24.5
Tumor	2% Choline	Saline	15	21.6
Tumor	2% Choline	Saline	15	23.8
Tumor	2% Choline	Saline	15	24.1
Tumor	2% Choline	Saline	15	22.1
Tumor	2% Choline	Saline	15	23.2
Tumor	2% Choline	Saline	15	26
Tumor	2% Choline	Saline	15	20.6
Tumor	2% Choline	Saline	15	20.8
Tumor	2% Choline	Saline	15	23.3
Tumor	2% Choline	Saline	15	22.1
Tumor	2% Choline	Saline	15	21.5
Tumor	2% Choline	Saline	15	21.2
Tumor	2% Choline	Saline	15	21.3
Tumor	2% Choline	Saline	15	21.6
Tumor	2% Choline	Saline	15	23
Tumor	2% Choline	Saline	15	20.5
Tumor	2% Choline	Saline	15	19.9
Tumor	2% Choline	Saline	15	18
Tumor	2% Choline	Saline	15	21.2
Tumor	2% Choline	Saline	15	22.8
Tumor	2% Choline	Saline	15	18.4
Tumor	2% Choline	CYP+DOX	15	27.2
Tumor	2% Choline	CYP+DOX	15	22.6
Tumor	2% Choline	CYP+DOX	15	21.8
Tumor	2% Choline	CYP+DOX	15	22.9
Tumor	2% Choline	CYP+DOX	15	23.3
Tumor	2% Choline	CYP+DOX	15	24.9
Tumor	2% Choline	CYP+DOX	15	24
Tumor	2% Choline	CYP+DOX	15	23.2
Tumor	2% Choline	CYP+DOX	15	25.3
Tumor	2% Choline	CYP+DOX	15	21.3
Tumor	2% Choline	CYP+DOX	15	21.9
Tumor	2% Choline	CYP+DOX	15	20
Tumor	2% Choline	CYP+DOX	15	25.9
Tumor	2% Choline	CYP+DOX	15	21.6
Tumor	2% Choline	CYP+DOX	15	21.6
Tumor	2% Choline	CYP+DOX	15	25.9
Tumor	2% Choline	CYP+DOX	15	22.4
Tumor	2% Choline	CYP+DOX	15	23
Tumor	2% Choline	CYP+DOX	15	20.6
Tumor	2% Choline	CYP+DOX	15	23.2
Tumor	2% Choline	CYP+DOX	15	24
Tumor	2% Choline	CYP+DOX	15	21.2
Tumor	2% Choline	CYP+DOX	15	21.8
Tumor	2% Choline	CYP+DOX	15	24.6
Tumor	2% Choline	CYP+DOX	15	21.3
Tumor	2% Choline	CYP+DOX	15	21
Tumor	2% Choline	CYP+DOX	15	21.3
Tumor	2% Choline	CYP+DOX	15	22.4
Tumor	2% Choline	CYP+DOX	15	23.6
Tumor	2% Choline	CYP+DOX	15	23.7
Tumor	2% Choline	CYP+DOX	15	20.5
Tumor	2% Choline	CYP+DOX	15	21.8
Tumor	2% Choline	CYP+DOX	15	20.7
Tumor	2% Choline	CYP+DOX	15	23.5
Tumor	2% Choline	CYP+DOX	15	24.8
Tumor	2% Choline	CYP+DOX	15	21.7
Tumor	2% Choline	CYP+DOX	15	21.3
Tumor	2% Choline	CYP+DOX	15	23.6
Tumor	2% Choline	CYP+DOX	15	24.4
Tumor	2% Choline	CYP+DOX	15	21.3
Tumor	2% Choline	CYP+DOX	15	22.6
Tumor	2% Choline	CYP+DOX	15	23.6
Tumor	2% Choline	CYP+DOX	15	24
Tumor	2% Choline	CYP+DOX	15	23.8
Tumor	2% Choline	CYP+DOX	15	21.5
Tumor	2% Choline	CYP+DOX	15	24.3
Tumor	2% Choline	CYP+DOX	15	24.2
Tumor	2% Choline	CYP+DOX	15	21.4
Tumor	2% Choline	CYP+DOX	15	20.3
Tumor	2% Choline	CYP+DOX	15	24.9
Tumor	Standard	Saline	22	24.5
Tumor	Standard	Saline	22	21.6
Tumor	Standard	Saline	22	21.7
Tumor	Standard	Saline	22	21.1
Tumor	Standard	Saline	22	24.2
Tumor	Standard	Saline	22	25.9
Tumor	Standard	Saline	22	25.6
Tumor	Standard	Saline	22	23.8
Tumor	Standard	Saline	22	23.5
Tumor	Standard	Saline	22	22.1
Tumor	Standard	Saline	22	23.1
Tumor	Standard	Saline	22	23
Tumor	Standard	Saline	22	28.4
Tumor	Standard	Saline	22	27.3
Tumor	Standard	Saline	22	25.4
Tumor	Standard	Saline	22	24.5
Tumor	Standard	Saline	22	26.3
Tumor	Standard	Saline	22	25.8
Tumor	Standard	Saline	22	26.5
Tumor	Standard	Saline	22	26.7
Tumor	Standard	Saline	22	24.3
Tumor	Standard	Saline	22	24.5
Tumor	Standard	Saline	22	26.2
Tumor	Standard	Saline	22	24.1
Tumor	Standard	Saline	22	25.4
Tumor	Standard	Saline	22	25.3
Tumor	Standard	Saline	22	22.2
Tumor	Standard	Saline	22	19.3
Tumor	Standard	Saline	22	22.1
Tumor	Standard	Saline	22	22.5
Tumor	Standard	Saline	22	23.5
Tumor	Standard	Saline	22	23
Tumor	Standard	Saline	22	21.9
Tumor	Standard	Saline	22	23
Tumor	Standard	Saline	22	20.6
Tumor	Standard	Saline	22	22.2
Tumor	Standard	Saline	22	21.4
Tumor	Standard	Saline	22	22.7
Tumor	Standard	Saline	22	22.8
Tumor	Standard	Saline	22	23.3
Tumor	Standard	Saline	22	24
Tumor	Standard	Saline	22	21.2
Tumor	Standard	Saline	22	22.9
Tumor	Standard	Saline	22	25.8
Tumor	Standard	Saline	22	23.4
Tumor	Standard	Saline	22	20.3
Tumor	Standard	Saline	22	22.4
Tumor	Standard	Saline	22	22.7
Tumor	Standard	Saline	22	23.7
Tumor	Standard	Saline	22	23.7
Tumor	Standard	Saline	22	22.4
Tumor	Standard	Saline	22	22.9
Tumor	Standard	Saline	22	23.8
Tumor	Standard	CYP+DOX	22	22.3
Tumor	Standard	CYP+DOX	22	26.2
Tumor	Standard	CYP+DOX	22	21.7
Tumor	Standard	CYP+DOX	22	21.1
Tumor	Standard	CYP+DOX	22	21.2
Tumor	Standard	CYP+DOX	22	22.4
Tumor	Standard	CYP+DOX	22	24.6
Tumor	Standard	CYP+DOX	22	27.8
Tumor	Standard	CYP+DOX	22	22.1
Tumor	Standard	CYP+DOX	22	25
Tumor	Standard	CYP+DOX	22	24.5
Tumor	Standard	CYP+DOX	22	23.3
Tumor	Standard	CYP+DOX	22	24.4
Tumor	Standard	CYP+DOX	22	27.2
Tumor	Standard	CYP+DOX	22	24.5
Tumor	Standard	CYP+DOX	22	26.1
Tumor	Standard	CYP+DOX	22	26.6
Tumor	Standard	CYP+DOX	22	27.8
Tumor	Standard	CYP+DOX	22	25.1
Tumor	Standard	CYP+DOX	22	26.2
Tumor	Standard	CYP+DOX	22	25.9
Tumor	Standard	CYP+DOX	22	23
Tumor	Standard	CYP+DOX	22	24.3
Tumor	Standard	CYP+DOX	22	25.1
Tumor	Standard	CYP+DOX	22	24.2
Tumor	Standard	CYP+DOX	22	24
Tumor	Standard	CYP+DOX	22	24.1
Tumor	Standard	CYP+DOX	22	21.6
Tumor	Standard	CYP+DOX	22	22.5
Tumor	Standard	CYP+DOX	22	25.8
Tumor	Standard	CYP+DOX	22	22.9
Tumor	Standard	CYP+DOX	22	21.8
Tumor	Standard	CYP+DOX	22	22.8
Tumor	Standard	CYP+DOX	22	22.6
Tumor	Standard	CYP+DOX	22	23
Tumor	Standard	CYP+DOX	22	20.3
Tumor	Standard	CYP+DOX	22	21.9
Tumor	Standard	CYP+DOX	22	23.2
Tumor	Standard	CYP+DOX	22	18.8
Tumor	Standard	CYP+DOX	22	20.6
Tumor	Standard	CYP+DOX	22	22
Tumor	Standard	CYP+DOX	22	24
Tumor	Standard	CYP+DOX	22	24.8
Tumor	Standard	CYP+DOX	22	26.2
Tumor	2% Choline	Saline	22	23.4
Tumor	2% Choline	Saline	22	22.8
Tumor	2% Choline	Saline	22	21.5
Tumor	2% Choline	Saline	22	22.5
Tumor	2% Choline	Saline	22	22.9
Tumor	2% Choline	Saline	22	20.6
Tumor	2% Choline	Saline	22	25.5
Tumor	2% Choline	Saline	22	23.2
Tumor	2% Choline	Saline	22	26.2
Tumor	2% Choline	Saline	22	28
Tumor	2% Choline	Saline	22	22
Tumor	2% Choline	Saline	22	21
Tumor	2% Choline	Saline	22	24.1
Tumor	2% Choline	Saline	22	21.7
Tumor	2% Choline	Saline	22	24.6
Tumor	2% Choline	Saline	22	23.7
Tumor	2% Choline	Saline	22	23.1
Tumor	2% Choline	Saline	22	21.6
Tumor	2% Choline	Saline	22	23.1
Tumor	2% Choline	Saline	22	23.8
Tumor	2% Choline	Saline	22	21.7
Tumor	2% Choline	Saline	22	19.4
Tumor	2% Choline	Saline	22	22
Tumor	2% Choline	Saline	22	18
Tumor	2% Choline	Saline	22	23.1
Tumor	2% Choline	Saline	22	22.1
Tumor	2% Choline	Saline	22	20.1
Tumor	2% Choline	Saline	22	19.8
Tumor	2% Choline	Saline	22	19.8
Tumor	2% Choline	Saline	22	22.9
Tumor	2% Choline	Saline	22	21.9
Tumor	2% Choline	Saline	22	19.6
Tumor	2% Choline	Saline	22	22
Tumor	2% Choline	Saline	22	19.7
Tumor	2% Choline	Saline	22	21.8
Tumor	2% Choline	Saline	22	21.1
Tumor	2% Choline	Saline	22	19.6
Tumor	2% Choline	Saline	22	21.5
Tumor	2% Choline	Saline	22	21.5
Tumor	2% Choline	Saline	22	23
Tumor	2% Choline	Saline	22	21.9
Tumor	2% Choline	Saline	22	22.8
Tumor	2% Choline	Saline	22	21.8
Tumor	2% Choline	Saline	22	20.9
Tumor	2% Choline	Saline	22	22.4
Tumor	2% Choline	Saline	22	23.7
Tumor	2% Choline	Saline	22	21.2
Tumor	2% Choline	Saline	22	20.8
Tumor	2% Choline	Saline	22	22.2
Tumor	2% Choline	Saline	22	22.7
Tumor	2% Choline	Saline	22	21.6
Tumor	2% Choline	Saline	22	21.4
Tumor	2% Choline	Saline	22	21.4
Tumor	2% Choline	Saline	22	22.4
Tumor	2% Choline	Saline	22	23.9
Tumor	2% Choline	Saline	22	20.7
Tumor	2% Choline	Saline	22	21.8
Tumor	2% Choline	Saline	22	19.7
Tumor	2% Choline	Saline	22	22.2
Tumor	2% Choline	Saline	22	21.9
Tumor	2% Choline	Saline	22	19
Tumor	2% Choline	CYP+DOX	22	26.6
Tumor	2% Choline	CYP+DOX	22	23.1
Tumor	2% Choline	CYP+DOX	22	22.3
Tumor	2% Choline	CYP+DOX	22	22.5
Tumor	2% Choline	CYP+DOX	22	23.1
Tumor	2% Choline	CYP+DOX	22	22.5
Tumor	2% Choline	CYP+DOX	22	22.1
Tumor	2% Choline	CYP+DOX	22	24.4
Tumor	2% Choline	CYP+DOX	22	26.2
Tumor	2% Choline	CYP+DOX	22	22
Tumor	2% Choline	CYP+DOX	22	22.4
Tumor	2% Choline	CYP+DOX	22	21
Tumor	2% Choline	CYP+DOX	22	25.4
Tumor	2% Choline	CYP+DOX	22	21
Tumor	2% Choline	CYP+DOX	22	21.1
Tumor	2% Choline	CYP+DOX	22	24.8
Tumor	2% Choline	CYP+DOX	22	22.6
Tumor	2% Choline	CYP+DOX	22	23.6
Tumor	2% Choline	CYP+DOX	22	21.3
Tumor	2% Choline	CYP+DOX	22	22.5
Tumor	2% Choline	CYP+DOX	22	25.7
Tumor	2% Choline	CYP+DOX	22	21
Tumor	2% Choline	CYP+DOX	22	22.7
Tumor	2% Choline	CYP+DOX	22	23.8
Tumor	2% Choline	CYP+DOX	22	21
Tumor	2% Choline	CYP+DOX	22	20.2
Tumor	2% Choline	CYP+DOX	22	21.3
Tumor	2% Choline	CYP+DOX	22	22.1
Tumor	2% Choline	CYP+DOX	22	22.4
Tumor	2% Choline	CYP+DOX	22	22.8
Tumor	2% Choline	CYP+DOX	22	19
Tumor	2% Choline	CYP+DOX	22	21.1
Tumor	2% Choline	CYP+DOX	22	20.7
Tumor	2% Choline	CYP+DOX	22	21.9
Tumor	2% Choline	CYP+DOX	22	22.2
Tumor	2% Choline	CYP+DOX	22	21
Tumor	2% Choline	CYP+DOX	22	20.8
Tumor	2% Choline	CYP+DOX	22	22.7
Tumor	2% Choline	CYP+DOX	22	24.2
Tumor	2% Choline	CYP+DOX	22	20.6
Tumor	2% Choline	CYP+DOX	22	20.9
Tumor	2% Choline	CYP+DOX	22	23
Tumor	2% Choline	CYP+DOX	22	22.9
Tumor	2% Choline	CYP+DOX	22	22.6
Tumor	2% Choline	CYP+DOX	22	20.5
Tumor	2% Choline	CYP+DOX	22	22.9
Tumor	2% Choline	CYP+DOX	22	21.7
Tumor	2% Choline	CYP+DOX	22	24.5
Tumor	2% Choline	CYP+DOX	22	21.2
Tumor	2% Choline	CYP+DOX	22	24.8
Tumor	Standard	Saline	29	25.1
Tumor	Standard	Saline	29	21.8
Tumor	Standard	Saline	29	22.7
Tumor	Standard	Saline	29	19.2
Tumor	Standard	Saline	29	25.9
Tumor	Standard	Saline	29	26.6
Tumor	Standard	Saline	29	25.3
Tumor	Standard	Saline	29	23.9
Tumor	Standard	Saline	29	23.9
Tumor	Standard	Saline	29	22.6
Tumor	Standard	Saline	29	23.9
Tumor	Standard	Saline	29	22.8
Tumor	Standard	Saline	29	28.5
Tumor	Standard	Saline	29	27.7
Tumor	Standard	Saline	29	25.8
Tumor	Standard	Saline	29	25.7
Tumor	Standard	Saline	29	27.4
Tumor	Standard	Saline	29	27
Tumor	Standard	Saline	29	27.2
Tumor	Standard	Saline	29	28
Tumor	Standard	Saline	29	25.1
Tumor	Standard	Saline	29	25.1
Tumor	Standard	Saline	29	27.5
Tumor	Standard	Saline	29	24.5
Tumor	Standard	Saline	29	25.2
Tumor	Standard	Saline	29	27.2
Tumor	Standard	Saline	29	23
Tumor	Standard	Saline	29	19.6
Tumor	Standard	Saline	29	22.6
Tumor	Standard	Saline	29	23.1
Tumor	Standard	Saline	29	24.9
Tumor	Standard	Saline	29	24.1
Tumor	Standard	Saline	29	21.6
Tumor	Standard	Saline	29	22.8
Tumor	Standard	Saline	29	21
Tumor	Standard	Saline	29	24.2
Tumor	Standard	Saline	29	22.5
Tumor	Standard	Saline	29	23.8
Tumor	Standard	Saline	29	24
Tumor	Standard	Saline	29	23.4
Tumor	Standard	Saline	29	25.6
Tumor	Standard	Saline	29	22.2
Tumor	Standard	Saline	29	24.4
Tumor	Standard	Saline	29	26.5
Tumor	Standard	Saline	29	23.3
Tumor	Standard	Saline	29	20.7
Tumor	Standard	Saline	29	23.9
Tumor	Standard	Saline	29	22.7
Tumor	Standard	Saline	29	25.4
Tumor	Standard	Saline	29	25
Tumor	Standard	Saline	29	22.8
Tumor	Standard	Saline	29	23
Tumor	Standard	Saline	29	23.8
Tumor	Standard	CYP+DOX	29	21.7
Tumor	Standard	CYP+DOX	29	24.1
Tumor	Standard	CYP+DOX	29	20.8
Tumor	Standard	CYP+DOX	29	19
Tumor	Standard	CYP+DOX	29	19
Tumor	Standard	CYP+DOX	29	20.6
Tumor	Standard	CYP+DOX	29	22.9
Tumor	Standard	CYP+DOX	29	25.9
Tumor	Standard	CYP+DOX	29	21.7
Tumor	Standard	CYP+DOX	29	22.6
Tumor	Standard	CYP+DOX	29	25.5
Tumor	Standard	CYP+DOX	29	21.7
Tumor	Standard	CYP+DOX	29	22.4
Tumor	Standard	CYP+DOX	29	25.5
Tumor	Standard	CYP+DOX	29	22.6
Tumor	Standard	CYP+DOX	29	25.6
Tumor	Standard	CYP+DOX	29	24.2
Tumor	Standard	CYP+DOX	29	26.2
Tumor	Standard	CYP+DOX	29	23.4
Tumor	Standard	CYP+DOX	29	23.9
Tumor	Standard	CYP+DOX	29	26.1
Tumor	Standard	CYP+DOX	29	22.3
Tumor	Standard	CYP+DOX	29	22.4
Tumor	Standard	CYP+DOX	29	24.1
Tumor	Standard	CYP+DOX	29	22.5
Tumor	Standard	CYP+DOX	29	22.7
Tumor	Standard	CYP+DOX	29	23.9
Tumor	Standard	CYP+DOX	29	21.3
Tumor	Standard	CYP+DOX	29	20.3
Tumor	Standard	CYP+DOX	29	24.1
Tumor	Standard	CYP+DOX	29	22
Tumor	Standard	CYP+DOX	29	20.8
Tumor	Standard	CYP+DOX	29	22.7
Tumor	Standard	CYP+DOX	29	20.6
Tumor	Standard	CYP+DOX	29	22.3
Tumor	Standard	CYP+DOX	29	20.4
Tumor	Standard	CYP+DOX	29	21.4
Tumor	Standard	CYP+DOX	29	18.8
Tumor	Standard	CYP+DOX	29	18.8
Tumor	Standard	CYP+DOX	29	20.5
Tumor	Standard	CYP+DOX	29	21.5
Tumor	Standard	CYP+DOX	29	23.3
Tumor	Standard	CYP+DOX	29	23.7
Tumor	Standard	CYP+DOX	29	23.6
Tumor	2% Choline	Saline	29	24.3
Tumor	2% Choline	Saline	29	22.6
Tumor	2% Choline	Saline	29	21.8
Tumor	2% Choline	Saline	29	23.2
Tumor	2% Choline	Saline	29	22.9
Tumor	2% Choline	Saline	29	21.1
Tumor	2% Choline	Saline	29	24.8
Tumor	2% Choline	Saline	29	23.2
Tumor	2% Choline	Saline	29	26.3
Tumor	2% Choline	Saline	29	28.3
Tumor	2% Choline	Saline	29	23.3
Tumor	2% Choline	Saline	29	22.3
Tumor	2% Choline	Saline	29	26.3
Tumor	2% Choline	Saline	29	23.6
Tumor	2% Choline	Saline	29	25.9
Tumor	2% Choline	Saline	29	25.3
Tumor	2% Choline	Saline	29	23.8
Tumor	2% Choline	Saline	29	21.5
Tumor	2% Choline	Saline	29	22.7
Tumor	2% Choline	Saline	29	23.9
Tumor	2% Choline	Saline	29	22.2
Tumor	2% Choline	Saline	29	19.6
Tumor	2% Choline	Saline	29	22.3
Tumor	2% Choline	Saline	29	18
Tumor	2% Choline	Saline	29	23.1
Tumor	2% Choline	Saline	29	22.6
Tumor	2% Choline	Saline	29	21.1
Tumor	2% Choline	Saline	29	20.6
Tumor	2% Choline	Saline	29	20.4
Tumor	2% Choline	Saline	29	22.2
Tumor	2% Choline	Saline	29	21.7
Tumor	2% Choline	Saline	29	19.5
Tumor	2% Choline	Saline	29	23.4
Tumor	2% Choline	Saline	29	20.1
Tumor	2% Choline	Saline	29	22.3
Tumor	2% Choline	Saline	29	21.7
Tumor	2% Choline	Saline	29	19.8
Tumor	2% Choline	Saline	29	22.5
Tumor	2% Choline	Saline	29	21.7
Tumor	2% Choline	Saline	29	24.3
Tumor	2% Choline	Saline	29	21.6
Tumor	2% Choline	Saline	29	22.5
Tumor	2% Choline	Saline	29	22.7
Tumor	2% Choline	Saline	29	22.1
Tumor	2% Choline	Saline	29	23.4
Tumor	2% Choline	Saline	29	24.1
Tumor	2% Choline	Saline	29	20.8
Tumor	2% Choline	Saline	29	22
Tumor	2% Choline	Saline	29	23.7
Tumor	2% Choline	Saline	29	22.8
Tumor	2% Choline	Saline	29	22.7
Tumor	2% Choline	Saline	29	20.9
Tumor	2% Choline	Saline	29	21.2
Tumor	2% Choline	Saline	29	21.8
Tumor	2% Choline	Saline	29	24.3
Tumor	2% Choline	Saline	29	22.2
Tumor	2% Choline	Saline	29	22.5
Tumor	2% Choline	Saline	29	20.7
Tumor	2% Choline	Saline	29	22.4
Tumor	2% Choline	Saline	29	23.1
Tumor	2% Choline	Saline	29	18.8
Tumor	2% Choline	CYP+DOX	29	22.7
Tumor	2% Choline	CYP+DOX	29	20.9
Tumor	2% Choline	CYP+DOX	29	20.1
Tumor	2% Choline	CYP+DOX	29	19.5
Tumor	2% Choline	CYP+DOX	29	21.4
Tumor	2% Choline	CYP+DOX	29	18.9
Tumor	2% Choline	CYP+DOX	29	18.9
Tumor	2% Choline	CYP+DOX	29	21.4
Tumor	2% Choline	CYP+DOX	29	22.6
Tumor	2% Choline	CYP+DOX	29	19.8
Tumor	2% Choline	CYP+DOX	29	20.5
Tumor	2% Choline	CYP+DOX	29	19
Tumor	2% Choline	CYP+DOX	29	23
Tumor	2% Choline	CYP+DOX	29	18.2
Tumor	2% Choline	CYP+DOX	29	19.3
Tumor	2% Choline	CYP+DOX	29	22.6
Tumor	2% Choline	CYP+DOX	29	20.4
Tumor	2% Choline	CYP+DOX	29	21.6
Tumor	2% Choline	CYP+DOX	29	19.9
Tumor	2% Choline	CYP+DOX	29	20.6
Tumor	2% Choline	CYP+DOX	29	23.3
Tumor	2% Choline	CYP+DOX	29	20.3
Tumor	2% Choline	CYP+DOX	29	20.8
Tumor	2% Choline	CYP+DOX	29	21
Tumor	2% Choline	CYP+DOX	29	18.9
Tumor	2% Choline	CYP+DOX	29	17.8
Tumor	2% Choline	CYP+DOX	29	19.7
Tumor	2% Choline	CYP+DOX	29	22.3
Tumor	2% Choline	CYP+DOX	29	22.6
Tumor	2% Choline	CYP+DOX	29	23.1
Tumor	2% Choline	CYP+DOX	29	19.2
Tumor	2% Choline	CYP+DOX	29	19.6
Tumor	2% Choline	CYP+DOX	29	18.8
Tumor	2% Choline	CYP+DOX	29	19
Tumor	2% Choline	CYP+DOX	29	19.5
Tumor	2% Choline	CYP+DOX	29	19.3
Tumor	2% Choline	CYP+DOX	29	18.4
Tumor	2% Choline	CYP+DOX	29	20.5
Tumor	2% Choline	CYP+DOX	29	21.1
Tumor	2% Choline	CYP+DOX	29	19.1
Tumor	2% Choline	CYP+DOX	29	18.9
Tumor	2% Choline	CYP+DOX	29	21.1
Tumor	2% Choline	CYP+DOX	29	20.8
Tumor	2% Choline	CYP+DOX	29	21.7
Tumor	2% Choline	CYP+DOX	29	18.5
Tumor	2% Choline	CYP+DOX	29	19
Tumor	2% Choline	CYP+DOX	29	20.2
Tumor	2% Choline	CYP+DOX	29	23.5
Tumor	2% Choline	CYP+DOX	29	19.4
Tumor	2% Choline	CYP+DOX	29	23.7
Tumor	Standard	Saline	36	29
Tumor	Standard	Saline	36	23
Tumor	Standard	Saline	36	23.6
Tumor	Standard	Saline	36	18.1
Tumor	Standard	Saline	36	26.4
Tumor	Standard	Saline	36	28.8
Tumor	Standard	Saline	36	26.4
Tumor	Standard	Saline	36	24.5
Tumor	Standard	Saline	36	22.6
Tumor	Standard	Saline	36	23.8
Tumor	Standard	Saline	36	24.3
Tumor	Standard	Saline	36	23.9
Tumor	Standard	Saline	36	29.4
Tumor	Standard	Saline	36	29.6
Tumor	Standard	Saline	36	29.7
Tumor	Standard	Saline	36	28.1
Tumor	Standard	Saline	36	28.8
Tumor	Standard	Saline	36	30.3
Tumor	Standard	Saline	36	26.1
Tumor	Standard	Saline	36	27.5
Tumor	Standard	Saline	36	27
Tumor	Standard	Saline	36	29.7
Tumor	Standard	Saline	36	23.9
Tumor	Standard	Saline	36	20.6
Tumor	Standard	Saline	36	24.2
Tumor	Standard	Saline	36	25
Tumor	Standard	Saline	36	26.4
Tumor	Standard	Saline	36	25.2
Tumor	Standard	Saline	36	22.2
Tumor	Standard	Saline	36	23.5
Tumor	Standard	Saline	36	21.8
Tumor	Standard	Saline	36	24.3
Tumor	Standard	Saline	36	25
Tumor	Standard	Saline	36	23.7
Tumor	Standard	Saline	36	23.2
Tumor	Standard	Saline	36	23.9
Tumor	Standard	Saline	36	25.1
Tumor	Standard	Saline	36	22.2
Tumor	Standard	Saline	36	25.1
Tumor	Standard	Saline	36	26.7
Tumor	Standard	Saline	36	24.3
Tumor	Standard	Saline	36	20.8
Tumor	Standard	Saline	36	25.3
Tumor	Standard	Saline	36	23.6
Tumor	Standard	Saline	36	26.1
Tumor	Standard	Saline	36	27.4
Tumor	Standard	Saline	36	23.3
Tumor	Standard	Saline	36	23.4
Tumor	Standard	Saline	36	24.2
Tumor	Standard	CYP+DOX	36	21.1
Tumor	Standard	CYP+DOX	36	23.7
Tumor	Standard	CYP+DOX	36	20.1
Tumor	Standard	CYP+DOX	36	18.9
Tumor	Standard	CYP+DOX	36	18.9
Tumor	Standard	CYP+DOX	36	19.5
Tumor	Standard	CYP+DOX	36	22.6
Tumor	Standard	CYP+DOX	36	24
Tumor	Standard	CYP+DOX	36	20.4
Tumor	Standard	CYP+DOX	36	22.5
Tumor	Standard	CYP+DOX	36	22.3
Tumor	Standard	CYP+DOX	36	20.9
Tumor	Standard	CYP+DOX	36	21.8
Tumor	Standard	CYP+DOX	36	25.5
Tumor	Standard	CYP+DOX	36	23
Tumor	Standard	CYP+DOX	36	21.1
Tumor	Standard	CYP+DOX	36	21.4
Tumor	Standard	CYP+DOX	36	23
Tumor	Standard	CYP+DOX	36	21.9
Tumor	Standard	CYP+DOX	36	19.7
Tumor	Standard	CYP+DOX	36	19.2
Tumor	Standard	CYP+DOX	36	23.2
Tumor	Standard	CYP+DOX	36	20.9
Tumor	Standard	CYP+DOX	36	23.7
Tumor	Standard	CYP+DOX	36	20.3
Tumor	Standard	CYP+DOX	36	20
Tumor	Standard	CYP+DOX	36	20.9
Tumor	Standard	CYP+DOX	36	19.6
Tumor	Standard	CYP+DOX	36	20.3
[truncated: 883 more rows]

## Sheet: Tumor Measurements
Tumor Measurements			Day 1			Day 8			Day 15			Day 22			Day 29			Day 36			Day 43			Day 50			Day 57			Day 64			Day 71			Day 78
Diet	TX	Tumor ID	Length	Width	Volume	Length	Width	Volume	Length	Width	Volume	Length	Width	Volume	Length	Width	Volume	Length	Width	Volume	Length	Width	Volume	Length	Width	Volume	Length	Width	Volume	Length	Width	Volume	Length	Width	Volume	Length	Width	Volume
Standard	Saline	1	7.83	6.85	183.702	7.74	6.75	176.327	10.92	8.4	385.258	10.4	10.27	548.459	14.12	12.91	1176.68	18.94	15.24	2199.48	20.19	15.65	2472.49	25.24	18.95	4531.87	27.05	21.33	6153.45			0			0			0
		2			0			0	3	3	13.5	3	3	13.5	5.89	4.9	70.7095	8.35	5.46	124.463	8.22	7.07	205.438	8.91	8.63	331.795			0			0			0			0
		3			0			0			0			0			0			0			0	9.12	6.57	196.832	9.52	7.18	245.389			0			0			0
		4			0			0			0			0			0			0			0			0			0			0			0			0
		5			0			0			0			0			0			0			0			0			0			0			0			0
		6			0			0			0			0			0			0			0			0			0			0			0			0
		7			0			0			0			0			0			0			0			0			0			0			0			0
		8			0			0			0			0			0			0			0			0			0			0			0			0
		9			0			0			0			0			0			0			0			0			0			0			0			0
		10			0			0			0			0			0			0			0			0			0			0			0			0
		Total		1	183.702		1	176.327		2	398.758		2	561.959		2	1247.39		2	2323.94		2	2677.93		3	5060.5		2	6398.84			0			0			0
		Weight (g)			21			22.1			23.9			24.5			25.1			29			29.8			32			33.4
Diet	TX	Tumor ID	Length	Width	Volume	Length	Width	Volume	Length	Width	Volume	Length	Width	Volume	Length	Width	Volume	Length	Width	Volume	Length	Width	Volume	Length	Width	Volume	Length	Width	Volume	Length	Width	Volume	Length	Width	Volume	Length	Width	Volume
Standard	Saline	1			0			0	7.54	6.76	172.28	8.81	6.57	190.141	7.92	6.88	187.444	8.23	8.01	264.019	9.23	8.98	372.155	10.13	9.07	416.672	10.66	9.84	516.08	11.32	10.06	572.812	14.32	11.27	909.412	13.74	10.39	741.631
		2			0			0			0			0	6.78	4.81	78.4314	7.53	5.52	114.721	7.72	6.33	154.666	9.77	6.1	181.771	9.78	7.97	310.617	14.64	13.18	1271.57	17.45	15.59	2120.59	17.92	17.72	2813.43
		3			0			0			0			0			0			0	2	3	9	2	2	4	2	2	4	merged with 2		0	merged with 2		0	merged with 2		0
		4			0			0			0			0			0			0			0	9.42	6.5	198.998	9.4	6.34	188.919	11.93	7.85	367.578	14.22	8.28	487.45	14.76	9.27	634.185
		5			0			0			0			0			0			0			0			0	7.5	5.53	114.678	8.19	7.23	214.058	9.34	7.66	274.015	10.14	8.78	390.838
		6			0			0			0			0			0			0			0			0			0			0	4	4	32	9.29	6.19	177.978
		7			0			0			0			0			0			0			0			0			0			0			0			0
		8			0			0			0			0			0			0			0			0			0			0			0			0
		9			0			0			0			0			0			0			0			0			0			0			0			0
		10			0			0			0			0			0			0			0			0			0			0			0			0
		Total			0			0		1	172.28		1	190.141		2	265.876		2	378.74		3	535.821		4	801.44		5	1134.3		4	2426.02		5	3823.47		5	4758.06
		Weight (g)									21.4			21.6			21.8			23			23.2			23.7			24.7			26			28.3			29.8
Diet	TX	Tumor ID	Length	Width	Volume	Length	Width	Volume	Length	Width	Volume	Length	Width	Volume	Length	Width	Volume	Length	Width	Volume	Length	Width	Volume	Length	Width	Volume	Length	Width	Volume	Length	Width	Volume	Length	Width	Volume	Length	Width	Volume
Standard	Saline	1			0			0			0	8.09	5.93	142.242	8.59	6.9	204.485	11.59	9.2	490.489	15.89	12.16	1174.79	15.36	11.75	1060.32	20.29	14.38	2097.83			0			0			0
		2			0			0			0	7.64	5.18	102.5	7.02	5.61	110.467	7.97	7.93	250.596	10.59	8.97	426.04	12.21	9.22	518.976	12.73	10.65	721.934			0			0			0
		3			0			0			0	3	3	13.5	-	-	0	-	-	0	-	-	0	-	-	0	4	4	32			0			0			0
		4			0			0			0			0	7.22	4.85	84.9162	7.85	5.39	114.029	9.74	5.54	149.468	9.24	7.12	234.208	9.96	7.2	258.163			0			0			0
		5			0			0			0			0			0			0	3	3	13.5	5.49	4.36	52.1814	8.94	6.27	175.729			0			0			0
		6			0			0			0			0			0			0			0			0	3	3	13.5			0			0			0
		7			0			0			0			0			0			0			0			0			0			0			0			0
		8			0			0			0			0			0			0			0			0			0			0			0			0
		9			0			0			0			0			0			0			0			0			0			0			0			0
		10			0			0			0			0			0			0			0			0			0			0			0			0
		Total			0			0			0		3	258.242		3	399.868		3	855.115		4	1763.8		4	1865.69		6	3299.15			0			0			0
		Weight (g)												21.7			22.7			23.6			24.3			25.3			27
Diet	TX	Tumor ID	Length	Width	Volume	Length	Width	Volume	Length	Width	Volume	Length	Width	Volume	Length	Width	Volume	Length	Width	Volume	Length	Width	Volume	Length	Width	Volume	Length	Width	Volume	Length	Width	Volume	Length	Width	Volume	Length	Width	Volume
Standard	Saline	1			0			0			0	5	5	62.5	6.5	6.5	137.312	7.15	6.27	140.544	7.55	5.56	116.699	9.32	5.42	136.894	9.19	7.9	286.774	10.02	7.95	316.645	9.84	8.56	360.506	11.52	10.03	579.461
		2			0			0			0			0			0			0			0			0			0			0	6.06	4.17	52.6884	5.32	5.07	68.375
		3			0			0			0			0			0			0			0			0			0			0			0	5.26	4.43	51.6135
		4			0			0			0			0			0			0			0			0			0			0			0	3	3	13.5
		5			0			0			0			0			0			0			0			0			0			0			0			0
		6			0			0			0			0			0			0			0			0			0			0			0			0
		7			0			0			0			0			0			0			0			0			0			0			0			0
		8			0			0			0			0			0			0			0			0			0			0			0			0
		9			0			0			0			0			0			0			0			0			0			0			0			0
		10			0			0			0			0			0			0			0			0			0			0			0			0
		Total			0			0			0		1	62.5		1	137.312		1	140.544		1	116.699		1	136.894		1	286.774		1	316.645		2	413.194		4	712.95
		Weight (g)												21.1			19.2			18.1			20.8			21.5			21			21.3			23.6			24.2
Diet	TX	Tumor ID	Length	Width	Volume	Length	Width	Volume	Length	Width	Volume	Length	Width	Volume	Length	Width	Volume	Length	Width	Volume	Length	Width	Volume	Length	Width	Volume	Length	Width	Volume	Length	Width	Volume	Length	Width	Volume	Length	Width	Volume
Standard	Saline	1	6.83	5.22	93.0533	7.36	5.68	118.726	8.01	5.54	122.92	7.5	5.4	109.35	7.16	6.23	138.95	7.89	7.17	202.808	8.21	7.77	247.831	9.22	8.13	304.707	9.54	9.68	446.96	10.56	8.75	404.25	12.04	10.46	658.658			0
		2			0	3	3	13.5	3	3	13.5	6.28	4.84	73.5564	10.63	6.69	237.879	13.18	6.91	314.66	13.23	6.93	317.685	13.63	7.1	343.544	13.86	12.89	1151.43	15.34	11.8	1067.97	18.05	16.23	2377.3			0
		3			0	2	2	4	3	2	6	3	3	13.5	7.75	5.98	138.572	7.48	6.87	176.516	7.85	6.42	161.774	8.23	6.51	174.394	9.82	6.52	208.726	10.08	6.49	212.285	11.06	9.04	451.92			0
		4			0			0			0	5.94	4.53	60.9471	6.78	6.76	154.915	7.36	6.42	151.676	8.68	5.94	153.131	9.28	6.68	207.048	merged with 2		0	merged with 2		0	merged with 2		0			0
		5			0			0			0	3	3	13.5	5.99	5.23	81.9219	5.75	5.59	89.8383	8.95	5.75	147.955	9.54	7.25	250.723	10.7	9.33	465.712	8.42	7.98	268.094	9.87	7.96	312.689			0
		6			0			0			0			0			0			0	4	3	18	4	4	32	merged with 5		0	6.21	5.46	92.565	7.75	6.23	150.4			0
		7			0			0			0			0			0			0			0			0	8.07	4.95	98.8676	8.69	5.31	122.512	7.46	5.93	131.165			0
		8			0			0			0			0			0			0			0			0			0	9.23	6.59	200.421	8.64	6.49	181.959			0
		9			0			0			0			0			0			0			0			0			0	10.03	7.11	253.519	9.16	6.61	200.11			0
		10			0			0			0			0			0			0			0			0			0			0			0			0
		Total		1	93.0533		3	136.226		3	142.42		5	270.853		5	752.237		5	935.499		6	1046.38		6	1312.42		5	2371.7		8	2621.62		8	4464.2			0
		Weight (g)			23.9			23.7			24.1			24.2			25.9			26.4			25.2			26.5			28.5			29.3			31.3
Diet	TX	Tumor ID	Length	Width	Volume	Length	Width	Volume	Length	Width	Volume	Length	Width	Volume	Length	Width	Volume	Length	Width	Volume	Length	Width	Volume	Length	Width	Volume	Length	Width	Volume	Length	Width	Volume	Length	Width	Volume	Length	Width	Volume
Standard	Saline	1			0	8.86	5.87	152.644	9.67	8.34	336.301	11.68	8.65	436.963	11.53	8.86	452.55	11.91	11.73	819.366	11.55	11.54	769.066			0			0			0			0			0
		2			0	2	2	4	4.54	4.36	43.1518	6.35	5.15	84.2089	9.46	8.85	370.465	12.71	10.61	715.396	14.67	13.43	1322.98			0			0			0			0			0
		3			0			0	8.82	5.27	122.478	9.72	9.6	447.898	10.4	8.9	411.892	9.4	8.96	377.324	9.62	8.66	360.729			0			0			0			0			0
		4			0			0			0	6.66	5.28	92.8351	9.68	7.68	285.475	9.61	8.13	317.596	12.95	10.69	739.938			0			0			0			0			0
		5			0			0			0			0			0	7.06	6.43	145.947	7.46	6.87	176.044			0			0			0			0			0
		6			0			0			0			0			0			0			0			0			0			0			0			0
		7			0			0			0			0			0			0			0			0			0			0			0			0
		8			0			0			0			0			0			0			0			0			0			0			0			0
		9			0			0			0			0			0			0			0			0			0			0			0			0
		10			0			0			0			0			0			0			0			0			0			0			0			0
		Total			0		2	156.644		3	501.932		4	1061.91		4	1520.38		5	2375.63		5	3368.75			0			0			0			0			0
		Weight (g)						23.5			24.1			25.9			26.6			28.8			30.1
Diet	TX	Tumor ID	Length	Width	Volume	Length	Width	Volume	Length	Width	Volume	Length	Width	Volume	Length	Width	Volume	Length	Width	Volume	Length	Width	Volume	Length	Width	Volume	Length	Width	Volume	Length	Width	Volume	Length	Width	Volume	Length	Width	Volume
Standard	Saline	1	4	4	32	7.19	5.72	117.623	6.77	5.98	121.049	7.78	5.12	101.974	8.69	6.83	202.689	9.38	6.72	211.793	11.05	6.45	229.854	11.26	8.07	366.653	12.5	9.7	588.062	14.62	10.27	771.007			0			0
		2			0	3	3	13.5	5.66	5.32	80.0958	5.8	5.58	90.2956	6.1	5.92	106.892	6.47	6.19	123.953	7.85	6.24	152.83	9.63	7.06	239.997	9.74	6.86	229.18	10.6	8.15	352.039			0			0
		3			0	4	3	18	4	4	32	4	4	32	4	4	32	6.17	5.47	92.306	8.48	6.89	201.282	7.4	7.55	210.909	7.29	6.06	133.858	8.37	8.11	275.256			0			0
		4			0	2	2	4	3	3	13.5	4	4	32	4	4	32	6.22	5.31	87.6899	7.63	6.57	164.674	9.4	7.02	231.618	9.55	7.09	240.03	9.86	6.79	227.293			0			0
		5			0			0	8.18	6.92	195.855	9.67	8.16	321.941	10.03	7.21	260.7	11.98	8.89	473.402	12.21	9.79	585.128	11.6	9.66	541.23	16.25	13.36	1450.23	26.08	19.6	5009.45			0			0
		6			0			0			0			0	7.04	5.2	95.1808	8.73	5.61	137.376	9.27	5.66	148.485	10.51	7.03	259.707	9.32	7.57	267.041	10.67	8.64	398.256			0			0
		7			0			0			0			0	4	4	32	7.72	5.28	107.611	9.54	6.02	172.867	10.34	8.08	337.531	10.56	9.74	500.901	merged with 5		0			0			0
		8			0			0			0			0			0			0	6	6	108	5.83	5.41	85.3165	merged with 5		0	merged with 5		0			0			0
		9			0			0			0			0			0			0	6.83	6.53	145.619	6.12	5.72	100.118	merged with 5		0	merged with 5		0			0			0
		10			0			0			0			0			0			0	6.06	5.29	84.7918	7.61	7.06	189.655	7.74	6.83	180.531	12.17	8.76	466.948			0			0
		11			0			0			0			0			0			0			0	8.61	6.58	186.391	8.57	7	209.965	11.29	7.93	354.985			0			0
		Total		1	32		4	153.123		5	442.5		5	578.211		7	761.462		7	1234.13		10	1993.53		11	2749.13		9	3799.8		8	7855.23			0			0
		Weight (g)			23.8			23.7			24			25.6			25.3			26.4			26.4			28.7			31.2			34.1
Diet	TX	Tumor ID	Length	Width	Volume	Length	Width	Volume	Length	Width	Volume	Length	Width	Volume	Length	Width	Volume	Length	Width	Volume	Length	Width	Volume	Length	Width	Volume	Length	Width	Volume	Length	Width	Volume	Length	Width	Volume	Length	Width	Volume
Standard	Saline	1	5.63	5.4	82.0854	8.07	5.58	125.635	8.8	7.97	279.492	11.22	9.76	534.395	14.76	9.71	695.817	16.38	12.71	1323.05	19.27	16.64	2667.83			0			0			0			0			0
		2			0			0			0			0			0			0	4	4	32			0			0			0			0			0
		3			0			0			0			0			0			0			0			0			0			0			0			0
		4			0			0			0			0			0			0			0			0			0			0			0			0
		5			0			0			0			0			0			0			0			0			0			0			0			0
		6			0			0			0			0			0			0			0			0			0			0			0			0
		7			0			0			0			0			0			0			0			0			0			0			0			0
		8			0			0			0			0			0			0			0			0			0			0			0			0
		9			0			0			0			0			0			0			0			0			0			0			0			0
		10			0			0			0			0			0			0			0			0			0			0			0			0
		Total		1	82.0854		1	125.635		1	279.492		1	534.395		1	695.817		1	1323.05		2	2699.83			0			0			0			0			0
		Weight (g)			22			22.3			22.3			23.8			23.9			24.5			26.3
Diet	TX	Tumor ID	Length	Width	Volume	Length	Width	Volume	Length	Width	Volume	Length	Width	Volume	Length	Width	Volume	Length	Width	Volume	Length	Width	Volume	Length	Width	Volume	Length	Width	Volume	Length	Width	Volume	Length	Width	Volume	Length	Width	Volume
Standard	Saline	1	4	4	32	6.69	4.46	66.5374	7.15	4.76	81.0009	6.93	5.87	119.393	6.66	6.13	125.131	7.38	6.11	137.755	8.08	7.25	212.352	11.12	8.91	441.398	11.77	8.83	458.847	18.49	9.79	886.079			0			0
		2	4	4	32	7.56	5.94	133.372	7.19	5.67	115.575	7.86	6.09	145.756	7.93	7.36	214.782	8.88	7.13	225.716	11.28	9.69	529.574	14.01	10.95	839.917	17.27	14.92	1922.21	18.63	16.79	2625.94			0			0
		3			0			0	3	3	13.5	4	4	32	4	4	32	4	4	32	4	4	32	4	4	32	7.34	7.15	187.62	8.37	6.28	165.05			0			0
		4			0			0			0	4	3	18	7.89	5.69	127.724	7.74	6.97	188.008	10.44	7.16	267.606	12.18	9.26	522.203	10.27	9.42	455.661	11.78	11.05	719.184			0			0
		5			0			0			0	4	4	32	6.87	5.25	94.6772	9.59	6.43	198.249	10.69	8.6	395.316	14.08	12.02	1017.14	14.65	10.12	750.185	14.6	12.02	1054.71			0			0
		6			0			0			0			0	3	3	13.5	4	4	32	6.21	5.09	80.4447	6.18	5.29	86.4709	6.28	5.57	97.4182	5.98	5.61	94.1016			0			0
		7			0			0			0			0			0	6.48	5.9	112.784	9.01	8.44	320.907	8.74	7.57	250.422	8.65	7.93	271.977	merged with 2		0			0			0
		8			0			0			0			0			0			0			0	9.47	6.44	196.377	9.49	7.37	257.734	9.47	7.44	262.099			0			0
		9			0			0			0			0			0			0			0			0			0			0			0			0
		10			0			0			0			0			0			0			0			0			0			0			0			0
		Total		2	64		2	199.909		3	210.076		5	347.149		6	607.814		7	926.513		7	1838.2		8	3385.93		8	4401.65		7	5807.16			0			0
		Weight (g)			22.8			22.5			23.4			23.5			23.9			22.6			23.7			25.1			28.5			29.4
Diet	TX	Tumor ID	Length	Width	Volume	Length	Width	Volume	Length	Width	Volume	Length	Width	Volume	Length	Width	Volume	Length	Width	Volume	Length	Width	Volume	Length	Width	Volume	Length	Width	Volume	Length	Width	Volume	Length	Width	Volume	Length	Width	Volume
Standard	Saline	1	6.75	5.18	90.5593	8.06	7.4	220.683	7.69	7.21	199.879	8.11	6.99	198.128	8.82	5.56	136.329	8.96	6.44	185.802	8.93	7.88	277.251	12.92	10.29	684.011	11.53	10.17	596.268	17.14	13.1	1470.7			0			0
		2	2	2	4	3	3	13.5	5.1	4.69	56.0901	6.78	5.83	115.222	7.95	7.47	221.809	7.74	6.48	162.503	10.01	6.91	238.979	9.66	7.69	285.627	11.15	7.49	312.758	12.68	9.36	555.445			0			0
		3			0			0	4	4	32	4	4	32	6.74	5.34	96.0976	5.08	5.04	64.5201	5.66	4.33	53.0594	7.59	5.69	122.867	8.01	6.1	149.026	7.78	6.33	155.868			0			0
		4			0			0			0	6.31	5.85	107.972	8.13	6.82	189.073	-	-	0	-	-	0	-	-	0	-	-	0	-	-	0			0			0
		5			0			0			0			0			0	9.1	6.96	220.409	10.57	8.11	347.606	12.99	8.95	520.266	13.86	10.45	756.773	16.82	11.68	1147.31			0			0
		6			0			0			0			0			0			0			0	9.28	6.98	226.063	9.92	8.67	372.838	merged with 1		0			0			0
		7			0			0			0			0			0			0			0			0			0			0			0			0
		8			0			0			0			0			0			0			0			0			0			0			0			0
		9			0			0			0			0			0			0			0			0			0			0			0			0
		10			0			0			0			0			0			0			0			0			0			0			0			0
		Total		2	94.5593		2	234.183		3	287.969		4	453.322		4	643.308		4	633.234		4	916.896		5	1838.83		5	2187.66		4	3329.32			0			0
		Weight (g)			21.6			23			21.7			22.1			22.6			23.8			22.1			24.5			26			27.7
Diet	TX	Tumor ID	Length	Width	Volume	Length	Width	Volume	Length	Width	Volume	Length	Width	Volume	Length	Width	Volume	Length	Width	Volume	Length	Width	Volume	Length	Width	Volume	Length	Width	Volume	Length	Width	Volume	Length	Width	Volume	Length	Width	Volume
Standard	Saline	1	6.35	6.09	117.755	8.31	7.24	217.795	9.58	9.01	388.853	11.01	9.59	506.284	14.2	11.11	876.368	15.63	10.92	931.911	16.14	12.76	1313.94	17.39	14.68	1873.79	18.6	14.28	1896.44	19.24	15.97	2453.49			0			0
		2			0			0			0			0			0			0	6.91	5.03	87.4146	7.28	5.16	96.9172	7.29	6.31	145.13	9.73	8.26	331.927			0			0
		3			0			0			0			0			0			0			0			0			0	9.3	6.1	173.026			0			0
		4			0			0			0			0			0			0			0			0			0			0			0			0
		5			0			0			0			0			0			0			0			0			0			0			0			0
		6			0			0			0			0			0			0			0			0			0			0			0			0
		7			0			0			0			0			0			0			0			0			0			0			0			0
		8			0			0			0			0			0			0			0			0			0			0			0			0
		9			0			0			0			0			0			0			0			0			0			0			0			0
		10			0			0			0			0			0			0			0			0			0			0			0			0
		Total		1	117.755		1	217.795		1	388.853		1	506.284		1	876.368		1	931.911		2	1401.35		2	1970.71		2	2041.57		3	2958.45			0			0
		Weight (g)			21.6			21.7			22.7			23.1			23.9			24.3			25.2			25.2			25.3			27.4
Diet	TX	Tumor ID	Length	Width	Volume	Length	Width	Volume	Length	Width	Volume	Length	Width	Volume	Length	Width	Volume	Length	Width	Volume	Length	Width	Volume	Length	Width	Volume	Length	Width	Volume	Length	Width	Volume	Length	Width	Volume	Length	Width	Volume
Standard	Saline	1	3	3	13.5	4	4	32	6.23	6.02	112.889	7.5	6.77	171.873	9	8.56	329.731	15.23	14.16	1526.85	16.02	13.98	1565.48	15.59	14.63	1668.42			0			0			0			0
		2			0			0			0	6.88	6.7	154.422	8.3	7	203.35	10.11	8.28	346.563	11.17	8.28	382.899	12.4	9.93	611.35			0			0			0			0
		3			0			0			0	5.89	4	47.12	6.45	4.46	64.1504	8.34	5.9	145.158	8.17	5.88	141.236	merged with 8		0			0			0			0			0
		4			0			0			0			0			0	10.6	8.59	391.077	11.76	9.73	556.677	13.18	12.38	1010.01			0			0			0			0
		5			0			0			0			0			0	4	4	32	6.26	4.95	76.6928	6.96	4.57	72.6795			0			0			0			0
		6			0			0			0			0			0	4	4	32	4	4	32	4	4	32			0			0			0			0
		7			0			0			0			0			0	4	4	32	merged with 8		0	merged with 8		0			0			0			0			0
		8			0			0			0			0			0	6.78	5.12	88.8668	9.87	7.46	274.641	12.31	9.12	511.938			0			0			0			0
		9			0			0			0			0			0			0			0			0			0			0			0			0
		10			0			0			0			0			0			0			0			0			0			0			0			0
		Total		1	13.5		1	32		1	112.889		3	373.415		3	597.232		8	2594.51		7	3029.62		6	3906.4			0			0			0			0
		Weight (g)		43395	21.4		43402	21.8		43410	22.9		43416	23		43424	22.8		43432	23.9		43438	24.5		43446	25.8
Diet	TX	Tumor ID	Length	Width	Volume	Length	Width	Volume	Length	Width	Volume	Length	Width	Volume	Length	Width	Volume	Length	Width	Volume	Length	Width	Volume	Length	Width	Volume	Length	Width	Volume	Length	Width	Volume	Length	Width	Volume	Length	Width	Volume
Standard	Saline	1	4.93	3.87	36.9181	6.84	4.12	58.0524	7.82	4.53	80.2367	8.01	5.33	113.778	7.36	5.73	120.825	7.59	6.58	164.31	merged with 4		0	merged with 4		0			0			0			0			0
		2	3	3	13.5	6.19	5.02	77.9952	7.23	6.3	143.479	9.11	7.32	244.068	6.73	5.61	105.904	8.51	8.03	274.366	9.28	8.26	316.576	9.92	8.58	365.137			0			0			0			0
		3	7.25	4	58	7.61	5.56	117.626	8.69	5.58	135.288	11.31	5.31	159.449	12.99	6.79	299.446	12.38	8.3	426.429	16.24	15.5	1950.83	18.98	18.47	3237.43			0			0			0			0
		4			0			0			0			0	4	4	32	7.32	5.54	112.331	10.53	9.13	438.874	12.43	9.9	609.132			0			0			0			0
		5			0			0			0			0			0	4	4	32	11.81	5.43	174.108	15.79	8.28	541.269			0			0			0			0
		6			0			0			0			0			0	3	3	13.5	6.5	6.08	120.141	9.91	7.03	244.881			0			0			0			0
		7			0			0			0			0			0			0	10.67	8.14	353.495	13.34	9.19	563.322			0			0			0			0
		8			0			0			0			0			0			0			0			0			0			0			0			0
		9			0			0			0			0			0			0			0			0			0			0			0			0
		10			0			0			0			0			0			0			0			0			0			0			0			0
		Total		3	108.418		3	253.674		3	359.004		3	517.294		4	558.175		6	1022.94		6	3354.02		6	5561.17			0			0			0			0
		Weight (g)			26.2			27.1			28			28.4			28.5			29.4			29.9			31.9
Diet	TX	Tumor ID	Length	Width	Volume	Length	Width	Volume	Length	Width	Volume	Length	Width	Volume	Length	Width	Volume	Length	Width	Volume	Length	Width	Volume	Length	Width	Volume	Length	Width	Volume	Length	Width	Volume	Length	Width	Volume	Length	Width	Volume
Standard	Saline	1			0			0	7.53	6.5	159.071	8.7	8.37	304.748	9.45	8.7	357.635	11.13	10.19	577.848	16.64	12.65	1331.39	17.5	15.79	2181.59			0			0			0			0
		2			0			0	9.18	6.17	174.736	10.18	6.45	211.757	10.12	7.89	314.996	11.34	8.89	448.112	13.59	11.18	849.323	14.54	11.83	1017.43			0			0			0			0
		3			0			0	3	3	13.5	3	3	13.5	6.45	4.46	64.1504	9.91	7.17	254.731	11.09	6.36	224.293	12.6	9.52	570.972			0			0			0			0
		4			0			0			0			0	8.15	5.33	115.766	9.17	7.51	258.594	11.39	7.06	283.859	12.96	8	414.72			0			0			0			0
		5			0			0			0			0			0	4	4	32	6.92	6.39	141.279	7.59	6.14	143.07			0			0			0			0
		6			0			0			0			0			0	9.56	6.48	200.714	12.09	9.19	510.537	11.91	11.13	737.687			0			0			0			0
		7			0			0			0			0			0			0			0			0			0			0			0			0
		8			0			0			0			0			0			0			0			0			0			0			0			0
		9			0			0			0			0			0			0			0			0			0			0			0			0
		10			0			0			0			0			0			0			0			0			0			0			0			0
		Total		0	0		0	0		3	347.308		3	530.004		4	852.548		6	1772		6	3340.68		6	5065.46			0			0			0			0
		Weight (g)									25.4			27.3			27.7			29.6			29			30.4
Diet	TX	Tumor ID	Length	Width	Volume	Length	Width	Volume	Length	Width	Volume	Length	Width	Volume	Length	Width	Volume	Length	Width	Volume	Length	Width	Volume	Length	Width	Volume	Length	Width	Volume	Length	Width	Volume	Length	Width	Volume	Length	Width	Volume
Standard	Saline	1	6.37	6.06	116.965			0	6.9	6	124.2	9.91	5.78	165.539	8.71	6.71	196.08			0			0			0			0			0			0			0
		2	7.74	6.14	145.897			0	12.71	8.41	449.477	10.99	8.19	368.583	9.3	6.98	226.55			0			0			0			0			0			0			0
		3	6.53	6.12	122.289			0	9.95	8.15	330.452	6.73	6.61	147.024	-	-	0			0			0			0			0			0			0			0
		4	4	4	32			0	9.24	8.18	309.135	9.77	6.96	236.637	10.57	8.81	410.201			0			0			0			0			0			0			0
		5			0			0	9.85	7.19	254.603	8.69	7.13	220.886	7.57	6.12	141.765			0			0			0			0			0			0			0
		6			0			0	8.42	8.36	294.235	11.33	7.21	294.49	14.63	9.15	612.43			0			0			0			0			0			0			0
		7			0			0			0			0			0			0			0			0			0			0			0			0
		8			0			0			0			0			0			0			0			0			0			0			0			0
		9			0			0			0			0			0			0			0			0			0			0			0			0
		10			0			0			0			0			0			0			0			0			0			0			0			0
		Total		4	417.151		0	0		6	1762.1		6	1433.16		5	1587.03			0			0			0			0			0			0			0
		Weight (g)			25.3						25.3			25.4			25.8
Diet	TX	Tumor ID	Length	Width	Volume	Length	Width	Volume	Length	Width	Volume	Length	Width	Volume	Length	Width	Volume	Length	Width	Volume	Length	Width	Volume	Length	Width	Volume	Length	Width	Volume	Length	Width	Volume	Length	Width	Volume	Length	Width	Volume
Standard	Saline	1	7.45	6.17	141.807			0	8.73	7.65	255.451	9.46	8.88	372.981	13.09	11.09	804.957			0			0			0			0			0			0			0
		2	8.53	7.42	234.816			0	8.57	6.91	204.601	8.92	7.53	252.886	9.21	8.57	338.214			0			0			0			0			0			0			0
		3	7.06	5.88	122.048			0	7.91	6.33	158.472	8.79	7.35	237.429	9.24	8.59	340.901			0			0			0			0			0			0			0
		4	7.63	4.51	77.5975			0	8.63	5.7	140.194	8.85	5.95	156.656	10.42	7.42	286.844			0			0			0			0			0			0			0
		5	7.19	5.46	107.173			0	9.02	7.46	250.989	10.54	7.84	323.924	11.19	8.32	387.299			0			0			0			0			0			0			0
		6			0			0	10.36	8.64	386.685	10.91	10.13	559.775	11.13	10.59	624.104			0			0			0			0			0			0			0
		7			0			0			0			0			0			0			0			0			0			0			0			0
		8			0			0			0			0			0			0			0			0			0			0			0			0
		9			0			0			0			0			0			0			0			0			0			0			0			0
		10			0			0			0			0			0			0			0			0			0			0			0			0
		Total		5	683.44		0	0		6	1396.39		6	1903.65		6	2782.32			0			0			0			0			0			0			0
		Weight (g)			22.1						23.5			24.5			25.7
Diet	TX	Tumor ID	Length	Width	Volume	Length	Width	Volume	Length	Width	Volume	Length	Width	Volume	Length	Width	Volume	Length	Width	Volume	Length	Width	Volume	Length	Width	Volume	Length	Width	Volume	Length	Width	Volume	Length	Width	Volume	Length	Width	Volume
Standard	Saline	1	7.57	6.9	180.204	13.72	10.87	810.556	15.59	10.4	843.107	19.15	12.67	1537.06	17.92	13.14	1547.03	20.67	13.11	1776.3	21.41	14.55	2266.28	23.66	17.91	3794.69			0			0			0			0
		2	8.45	7.7	250.5	merged with 1		0	merged with 1		0	merged with 1		0	merged with 1		0	merged with 1		0	merged with 1		0	merged with 1		0			0			0			0			0
		3	8.89	8.34	309.175	10.61	7.92	332.764	7.2	6.39	146.996	11.37	8.96	456.401	9.02	9.34	393.433	12.73	11.68	868.329	13.05	12.35	995.209	14.24	13.93	1381.6			0			0			0			0
		4	7.16	5.38	103.621	8.3	5.95	146.92	8.22	6.22	159.009	9.91	7.19	256.154	10.04	6.26	196.722	9.62	9.63	446.064	11.51	8.15	382.261	16.27	11.23	1025.93			0			0			0			0
		5	6.49	6.41	133.331	10.02	9.6	461.722	10.83	9.23	461.32	14.18	12.33	1077.88	14.73	12.05	1069.42	17.34	14.19	1745.76	18.95	14.52	1997.62	19.68	16.19	2579.22			0			0			0			0
		6			0	4	4	32	9.09	6.15	171.903	11.65	7.44	322.435	10.37	8.02	333.501	12.12	9.22	515.151	11.37	8.2	382.259	13.46	10.13	690.612			0			0			0			0
		7			0			0			0	10.92	7.49	306.307	9.53	7.14	242.918	10.98	8.51	397.586	10.99	8.37	384.963	11.27	9.22	479.022			0			0			0			0
		8			0			0			0			0			0	9.08	7.25	238.634	8.8	7.79	267.01	merged with 5		0			0			0			0			0
		9			0			0			0			0			0			0	8.57	7.95	270.823	merged with 4		0			0			0			0			0
		10			0			0			0			0			0			0			0			0			0			0			0			0
		Total		5	976.831		5	1783.96		5	1782.33		6	3956.25		6	3783.02		7	5987.82		8	6946.42		6	9951.07			0			0			0			0
		Weight (g)			24.3			24.7			25.4			26.3			27.4			29.7			31.6			33.6
Diet	TX	Tumor ID	Length	Width	Volume	Length	Width	Volume	Length	Width	Volume	Length	Width	Volume	Length	Width	Volume	Length	Width	Volume	Length	Width	Volume	Length	Width	Volume	Length	Width	Volume	Length	Width	Volume	Length	Width	Volume	Length	Width	Volume
Standard	Saline	1	7.65	6.49	161.109	8.23	6.76	188.046	8.22	6.67	182.849	8.61	6.11	160.715	9.44	7.36	255.681	9.76	7.59	281.128	8.81	7.48	246.462	10.8	7.43	298.106			0			0			0			0
		2	4	4	32	7.42	5.91	129.583	9.32	8.24	316.403	11.91	9.1	493.134	12.42	9.87	604.959	16.49	12.44	1275.94	17.45	12.37	1335.07	19.18	16.08	2479.65			0			0			0			0
		3	4	4	32	7.78	6.22	150.498	7.96	6.13	149.556	7.69	6.13	144.483	8.95	7.51	252.39	9.19	7.92	288.228	9.8	8.44	349.045	13.61	12.71	1099.31			0			0			0			0
		4	7.19	5.16	95.719	9.04	6.41	185.718	9.64	6.03	175.26	9.73	7.61	281.742	11.12	8.42	394.184	13.68	10.47	749.807	14.72	13.56	1353.31	16.78	13.43	1513.26			0			0			0			0
		5			0	4	4	32	4	4	32	6.71	4.9	80.5536	7.84	7.28	207.754	8.72	8.38	306.178	10.32	9.73	488.512	10.29	9.64	478.123			0			0			0			0
		6			0	6	4	48	6.14	4	49.12	9.61	7.68	283.41	9.67	7.72	288.158	11.13	8.24	377.85	11.14	8.11	366.351	12.94	8.67	486.343			0			0			0			0
		7			0			0			0	4	4	32	4	4	32	4	4	32	4	4	32	9.64	8.23	326.473			0			0			0			0
		8			0			0			0			0			0	11.07	8.17	369.455	11.21	8.61	415.51	merged with 3		0			0			0			0			0
		9			0			0			0			0			0			0			0			0			0			0			0			0
		10			0			0			0			0			0			0			0			0			0			0			0			0
		Total		4	320.828		6	733.845		6	905.188		7	1476.04		7	2035.13		8	3680.59		8	4586.26		7	6681.27			0			0			0			0
		Weight (g)			24.2			24.7			24.8			25.8			27			28.1			28.7			26.5
Diet	TX	Tumor ID	Length	Width	Volume	Length	Width	Volume	Length	Width	Volume	Length	Width	Volume	Length	Width	Volume	Length	Width	Volume	Length	Width	Volume	Length	Width	Volume	Length	Width	Volume	Length	Width	Volume	Length	Width	Volume	Length	Width	Volume
Standard	Saline	1	10.12	8.27	346.068	10.7	8.87	420.921	13.72	9.11	569.326	12.81	10.85	754.013	12.92	9.98	643.419	14.02	12.25	1051.94	14.78	12.22	1103.54	14.83	11.03	902.116			0			0			0			0
		2	6.95	4.72	77.4174	8.19	5.68	132.115	7.96	5.58	123.923	8.13	5.48	122.074	9.64	7.34	259.68	11.38	9.78	544.239	10.58	8.91	419.963	13.85	12.35	1056.22			0			0			0			0
		3	3	3	13.5	3	3	13.5	3	3	13.5	3	3	13.5	7.7	7.15	196.822	10.35	8.92	411.756	11.29	8.71	428.253	12.32	9.89	602.523			0			0			0			0
		4			0			0	6.32	6.12	118.356	7.74	6.57	167.048	10.7	8.26	365.018	11.5	10.34	614.765	10.9	9.78	521.284	14.13	12.85	1166.59			0			0			0			0
		5			0			0	4	4	32	4	4	32	8.1	6.14	152.683	8.92	8.11	293.344	9.76	7.8	296.899	9.53	7.88	295.88			0			0			0			0
		6			0			0			0			0			0	14.61	12.86	1208.1	14.37	11.93	1022.6	16.91	11.55	1127.92			0			0			0			0
		7			0			0			0			0			0			0			0	9.48	6.56	203.979			0			0			0			0
		8			0			0			0			0			0			0			0			0			0			0			0			0
		9			0			0			0			0			0			0			0			0			0			0			0			0
		10			0			0			0			0			0			0			0			0			0			0			0			0
		Total		3	436.986		3	566.536		5	857.105		5	1088.63		5	1617.62		6	4124.14		6	3792.54		7	5355.22			0			0			0			0
		Weight (g)			26.6			27.5			28.1			26.5			27.2			28.8			29.1			30.1
Diet	TX	Tumor ID	Length	Width	Volume	Length	Width	Volume	Length	Width	Volume	Length	Width	Volume	Length	Width	Volume	Length	Width	Volume	Length	Width	Volume	Length	Width	Volume	Length	Width	Volume	Length	Width	Volume	Length	Width	Volume	Length	Width	Volume
Standard	Saline	1	9.27	7.33	249.033	10.31	9.49	464.26	11.65	9.51	526.814	11.7	8.91	464.42	12.9	9.92	634.721	15.22	13.93	1476.68	13.6	9.78	650.409	17.7	11.32	1134.06			0			0			0			0
		2	4	4	32	7.38	6.02	133.727	8.09	7.56	231.186	8.19	7.42	225.456	9.23	8.69	348.507	13.04	10.86	768.966	13.26	9.76	631.558	13.14	9.89	642.625			0			0			0			0
		3	6.26	5.71	102.051	8.86	6.6	192.971	8.91	8.13	294.462	10.1	8.11	332.149	10.08	9.97	500.981	14.71	10.94	880.273	13	11.47	855.146	15.14	13.13	1305.04			0			0			0			0
		4			0			0	11.19	8.95	448.173	12.44	8.88	490.474	13.29	12.03	961.67	16.74	13.98	1635.84	16.58	14.64	1776.79	19.16	16.91	2739.38			0			0			0			0
		5			0			0	8.07	7.4	220.957	9.07	7.88	281.598	9.7	9.2	410.504	12.75	11.43	832.861	12.54	11.97	898.371	17.93	15.31	2101.36			0			0			0			0
		6			0			0			0	6	6	108	6	6	108	6	6	108	4	4	32	8.28	6.8	191.434			0			0			0			0
		7			0			0			0			0	4	4	32	merged with 1		0	merged with 1		0	merged with 1		0			0			0			0			0
		8			0			0			0			0			0			0			0			0			0			0			0			0
		9			0			0			0			0			0			0			0			0			0			0			0			0
		10			0			0			0			0			0			0			0			0			0			0			0			0
		Total		3	383.084		3	790.958		5	1721.59		6	1902.1		7	2996.38		6	5702.62		6	4844.28		6	8113.91			0			0			0			0
		Weight (g)			24			24.8			25.5			26.7			28			30.3			31.8			32.7
Manipulation	TX	Tumor ID	Length	Width	Volume	Length	Width	Volume	Length	Width	Volume	Length	Width	Volume	Length	Width	Volume	Length	Width	Volume	Length	Width	Volume	Length	Width	Volume	Length	Width	Volume	Length	Width	Volume	Length	Width	Volume	Length	Width	Volume
Standard	Saline	1	8.41	5.97	149.87	10.62	5.97	189.253	10.49	6.53	223.652	12.41	9.51	561.181	10.23	8.03	329.82	11.37	8.67	427.335	17.43	10.47	955.346	21.05	13.89	2030.61			0			0			0			0
		2	8.36	5.79	140.131	9.11	6.24	177.361	9.16	7.69	270.843	10.91	7.86	337.008	8.67	7.22	225.977	9.39	7.72	279.814	11.61	8.36	405.709	11.72	8.35	408.574			0			0			0			0
		3	4	4	32	4	4	32	4	4	32	merged with 5		0	merged with 5		0	merged with 5		0	merged with 5		0	merged with 5		0			0			0			0			0
		4	3	3	13.5	8.37	6.12	156.747	9.22	6.24	179.502	9.06	5.89	157.155	7.71	5.02	97.1475	12.42	7.86	383.651	12.27	7.98	390.679	12.83	7.93	403.407			0			0			0			0
		5			0	9.18	6.36	185.664	10.41	7.73	311.014	12.27	7.52	346.937	11.83	7.28	313.486	14.38	11.85	1009.64	14.43	11.1	888.96	17.96	13.89	1732.53			0			0			0			0
		6			0	8.13	7.34	219.004	9.35	7.46	260.171	8.92	8	285.44	4	4	32	4	4	32	9	8.55	328.961	9.8	9.15	410.24			0			0			0			0
		7			0			0			0	11.51	7.92	360.99	11.31	8.31	390.512	13.98	10.97	841.183	14.49	12.25	1087.2	18.97	16.18	2483.1			0			0			0			0
		8			0			0			0	6	6	108	6	6	108	10.28	9.61	474.69	merged with 1		0	merged with 1		0			0			0			0			0
		9			0			0			0			0			0			0			0			0			0			0			0			0
		10			0			0			0			0			0			0			0			0			0			0			0			0
		Total		4	335.501		6	960.029		6	1277.18		7	2156.71		7	1496.94		7	3448.31		6	4056.86		6	7468.46			0			0			0			0
		Weight (g)			22.3			22.9			23.9			24.3			25.1			26.1			26.8			28.7
Manipulation	TX	Tumor ID	Length	Width	Volume	Length	Width	Volume	Length	Width	Volume	Length	Width	Volume	Length	Width	Volume	Length	Width	Volume	Length	Width	Volume	Length	Width	Volume	Length	Width	Volume	Length	Width	Volume	Length	Width	Volume	Length	Width	Volume
Standard	Saline	1	4	4	32	8.63	6.48	181.189	10.19	8.23	345.099	10.53	8.79	406.795	10.85	9.6	499.968			0			0			0			0			0			0			0
		2	4	4	32	4	4	32	4	4	32	4	4	32	4	4	32			0			0			0			0			0			0			0
		3	8.04	6.21	155.028	10.23	8.14	338.918	10.53	10.04	530.72	11.4	9.84	551.906	10.95	10.06	554.09			0			0			0			0			0			0			0
		4			0	7.67	6.34	154.15	8.1	7.16	207.626	9.33	7.27	246.559	9.54	7.76	287.238			0			0			0			0			0			0			0
		5			0			0			0			0			0			0			0			0			0			0			0			0
		6			0			0			0			0			0			0			0			0			0			0			0			0
		7			0			0			0			0			0			0			0			0			0			0			0			0
		8			0			0			0			0			0			0			0			0			0			0			0			0
		9			0			0			0			0			0			0			0			0			0			0			0			0
		10			0			0			0			0			0			0			0			0			0			0			0			0
		Total		3	219.028		4	706.257		4	1115.45		4	1237.26		4	1373.3			0			0			0			0			0			0			0
		Weight (g)			25			25.9			26.9			24.5			25.1
Diet	TX	Tumor ID	Length	Width	Volume	Length	Width	Volume	Length	Width	Volume	Length	Width	Volume	Length	Width	Volume	Length	Width	Volume	Length	Width	Volume	Length	Width	Volume	Length	Width	Volume	Length	Width	Volume	Length	Width	Volume	Length	Width	Volume
Standard	Saline	1	10.51	7.07	262.671	11.75	8.35	409.62	12.16	8.47	436.185	12.25	9.85	594.263	12.5	10.91	743.926			0			0			0			0			0			0			0
		2	4	4	32	4	4	32	4	4	32	4	4	32	4	4	32			0			0			0			0			0			0			0
		3	3	3	13.5	3	3	13.5	4	4	32	4	4	32	4	4	32			0			0			0			0			0			0			0
		4			0			0			0			0	10.05	6.85	235.786			0			0			0			0			0			0			0
		5			0			0			0			0			0			0			0			0			0			0			0			0
		6			0			0			0			0			0			0			0			0			0			0			0			0
		7			0			0			0			0			0			0			0			0			0			0			0			0
		8			0			0			0			0			0			0			0			0			0			0			0			0
		9			0			0			0			0			0			0			0			0			0			0			0			0
		10			0			0			0			0			0			0			0			0			0			0			0			0
		Total		3	308.171		3	455.12		3	500.185		3	658.263		4	1043.71			0			0			0			0			0			0			0
		Weight (g)			24.6			25.1			26.2			26.2			27.5
Diet	TX	Tumor ID	Length	Width	Volume	Length	Width	Volume	Length	Width	Volume	Length	Width	Volume	Length	Width	Volume	Length	Width	Volume	Length	Width	Volume	Length	Width	Volume	Length	Width	Volume	Length	Width	Volume	Length	Width	Volume	Length	Width	Volume
Standard	Saline	1	9.66	6.56	207.852	7.55	6.54	161.463	15.79	8.33	547.825	15.18	8.17	506.624	13.38	6.96	324.074	14.24	7.94	448.87	16.21	8.92	644.886	21.46	13.49	1952.65	22.46	12.76	1828.44			0			0			0
		2	4	4	32	6.08	4	48.64	8.79	5.3	123.456	9.05	5.41	132.438	7.31	6.13	137.344	7.39	5.49	111.368	9.51	5.87	163.843	10.13	9.08	417.591	22.97	11.68	1566.81			0			0			0
		3	4	4	32	4	4	32	8.04	4	64.32	9.33	5.01	117.092	9.23	5.1	120.036	13.04	10.45	712	13.17	10.82	770.922	14.91	11.46	979.077	merged with 2		0			0			0			0
		4	4	4	32	6.99	5.91	122.074	8.87	7.88	275.389	9.29	7.82	284.053	8.27	8.08	269.959	8.74	8.71	331.526	8.73	8.62	324.339	merged with 5		0	merged with 5		0			0			0			0
		5			0	3	3	13.5	4	4	32	4	4	32	6.91	4	55.28	13.94	9.44	621.122	14	9.22	595.059	20.97	16.86	2980.46	23.9	14.75	2599.87			0			0			0
		6			0	8.52	6.63	187.256	9.63	8.72	366.125	9.87	8.84	385.649	8.69	7.6	250.967	12.79	12.39	981.71	14.19	12.84	1169.72	16.76	16.57	2300.85	20.03	19.04	3630.65			0			0			0
		7			0			0	4	4	32	4	4	32	8.94	4	71.52	merged with 5		0	merged with 5		0	merged with 5		0	merged with 5		0			0			0			0
		8			0			0	4	4	32	6.34	4	50.72	7.48	7.31	199.851	merged with 3		0	merged with 3		0	merged with 3		0	merged with 3		0			0			0			0
		9			0			0			0	4	4	32	4	4	32	4	4	32	merged with 5		0	merged with 5		0	merged with 5		0			0			0			0
		10			0			0			0			0			0	8.69	6.67	193.304	10.13	7.67	297.968	12.17	9.83	587.987	15.42	9.94	761.776			0			0			0
		11			0			0			0			0			0			0			0			0	10.9	10.71	625.137			0			0			0
		Total		4	303.852		6	564.933		8	1473.11		9	1572.58		9	1461.03		8	3431.9		7	3966.74		6	9218.62		6	11012.7			0			0			0
		Weight (g)			23.6			24.6			25			24.1			24.5			27.5			27.9			31.7			34.1
Diet	TX	Tumor ID	Length	Width	Volume	Length	Width	Volume	Length	Width	Volume	Length	Width	Volume	Length	Width	Volume	Length	Width	Volume	Length	Width	Volume	Length	Width	Volume	Length	Width	Volume	Length	Width	Volume	Length	Width	Volume	Length	Width	Volume
Standard	Saline	1	9.39	6.63	206.378	9.91	7.4	271.336	9.98	7.31	266.646	10.12	7.49	283.867	10.54	8.38	370.083	11.71	8.79	452.381	9.96	8.33	345.557	9.01	7.96	285.444	11.52	7.56	329.205			0			0			0
		2	4	4	32	7.14	5.7	115.989	9.81	6.27	192.83	10.46	8.24	355.104	11.42	8.13	377.413	12.72	9.19	537.141	15.01	13.61	1390.17	20.62	17.22	3057.21	20.05	16.67	2785.84			0			0			0
		3	4	4	32	8.79	6.36	177.776	8.78	7.52	248.256	9.11	7.45	252.814	9.21	7.53	261.108	11.01	9.65	512.639	13.11	9.65	610.418	14.25	10.55	793.03	15.95	13.21	1391.67			0			0			0
		4			0			0	4	4	32	4	4	32	4	4	32	7.19	6.06	132.021	9.07	7.19	234.442	13.31	9.05	545.061	merged with 3		0			0			0			0
		5			0			0			0	4	4	32	9.06	5.81	152.915	10.01	7.06	249.467	9.64	9.12	400.901	10.91	9.02	443.821	10.42	8.53	379.084			0			0			0
		6			0			0			0	5.92	4	47.36	8.1	4	64.8	8.26	5.86	141.823	7.97	5.13	104.873	8.28	6.45	172.234	13.68	10.06	692.233			0			0			0
		7			0			0			0	4	4	32	4	4	32	8.99	6.98	218.998	8.56	7.15	218.804	9.88	7.29	262.532	merged with 6		0			0			0			0
		8			0			0			0	4	4	32	merged with 2		0	merged with 2		0	merged with 2		0	merged with 2		0	merged with 2		0			0			0			0
		9			0			0			0			0			0	7.33	5.51	111.27	8.43	6.74	191.477	9.61	8.18	321.514	10.29	8.35	358.722			0			0			0
		10			0			0			0			0			0			0			0			0	7.21	6.49	151.843			0			0			0
		Total		3	270.378		3	565.101		4	739.732		8	1067.14		7	1290.32		8	2355.74		8	3496.64		8	5880.84		7	6088.59			0			0			0
		Weight (g)		43521	23.8		43532	23.7		43536	24.5		43543	25.4		43550	25.2		43558	27		43563	27.7		43572	27.5		43577	29.6
Diet	TX	Tumor ID	Length	Width	Volume	Length	Width	Volume	Length	Width	Volume	Length	Width	Volume	Length	Width	Volume	Length	Width	Volume	Length	Width	Volume	Length	Width	Volume	Length	Width	Volume	Length	Width	Volume	Length	Width	Volume	Length	Width	Volume
Standard	Saline	1	7.43	6.75	169.265	8.1	5.52	123.405	9.39	6.79	216.459	10.39	8.03	334.978	10.51	9.35	459.405	13.06	11.58	875.649	13.45	12.68	1081.26			0			0			0			0			0
		2	8.16	6.51	172.911	8.26	6.98	201.215	8.99	7.33	241.511	9.05	7.42	249.13	9.05	7.72	269.683	13.07	10.76	756.607	14.67	10.82	858.726			0			0			0			0			0
		3	3	3	13.5	3	3	13.5	4	4	32	4	4	32	4	4	32	7.88	5.4	114.89	8.19	6.24	159.449			0			0			0			0			0
		4			0	4	4	32	8.49	5.47	127.014	8.47	6.14	159.658	9.38	6.51	198.763	9.28	7.52	262.394	9.8	9.67	458.194			0			0			0			0			0
		5			0			0			0	6.31	4	50.48	7.64	5.13	100.531	7.29	5.98	130.347	7.11	5.93	125.011			0			0			0			0			0
		6			0			0			0			0			0	9.92	6.37	201.261	9.17	6.99	224.024			0			0			0			0			0
		7			0			0			0			0			0			0			0			0			0			0			0			0
		8			0			0			0			0			0			0			0			0			0			0			0			0
		9			0			0			0			0			0			0			0			0			0			0			0			0
		10			0			0			0			0			0			0			0			0			0			0			0			0
		Total		3	355.675		4	370.12		4	616.984		5	826.246		5	1060.38		6	2341.15		6	2906.67			0			0			0			0			0
		Weight (g)			25.1			27			28.2			25.3			27.2			29.7			27.9			26.8
Diet	TX	Tumor ID	Length	Width	Volume	Length	Width	Volume	Length	Width	Volume	Length	Width	Volume	Length	Width	Volume	Length	Width	Volume	Length	Width	Volume	Length	Width	Volume	Length	Width	Volume	Length	Width	Volume	Length	Width	Volume	Length	Width	Volume
Standard	Saline	1	7.16	5.83	121.68	7.3	6.13	137.156	7.59	5.95	134.352	7.74	7.62	224.709	7.4	6.87	174.629	7.08	5.1	92.0754	9.63	8.21	324.551	10.35	7.11	261.607	10.86	9.52	492.123			0			0			0
		2			0			0			0	4	4	32	8.29	6.31	165.038	9.8	6.27	192.633	8.27	5.93	145.407	8.63	7.1	217.519	10.46	8.57	384.117			0			0			0
		3			0			0			0			0	8.46	6.3	167.889	11.51	6.91	274.79	9.98	7.51	281.436	10.62	9.84	514.144	10.39	9.81	499.947			0			0			0
		4			0			0			0			0			0	4	4	32	7.31	5.08	94.3224	8.6	5.6	134.848	9.37	5.59	146.397			0			0			0
		5			0			0			0			0			0			0	9.53	6.3	189.123	10.83	7.14	276.055	12.24	8.59	451.583			0			0			0
		6			0			0			0			0			0			0			0	7.6	6.93	182.495	7.64	7.38	208.054			0			0			0
		7			0			0			0			0			0			0			0	9.34	7.92	292.932	10.43	8.74	398.361			0			0			0
		8			0			0			0			0			0			0			0			0			0			0			0			0
		9			0			0			0			0			0			0			0			0			0			0			0			0
		10			0			0			0			0			0			0			0			0			0			0			0			0
		Total		1	121.68		1	137.156		1	134.352		2	256.709		3	507.555		4	591.499		5	1034.84		7	1879.6		7	2580.58			0			0			0
		Weight (g)			22.1			22			22.8			22.2			23			23.9			24.3			25.9			26.2
Diet	TX	Tumor ID	Length	Width	Volume	Length	Width	Volume	Length	Width	Volume	Length	Width	Volume	Length	Width	Volume	Length	Width	Volume	Length	Width	Volume	Length	Width	Volume	Length	Width	Volume	Length	Width	Volume	Length	Width	Volume	Length	Width	Volume
Standard	Saline	1	4	4	32	4	4	32	4	4	32	4	4	32	4	4	32	6.77	5.66	108.441	7.46	6.62	163.465	8.82	8.06	286.489	8.53	7.64	248.946	9.33	8.78	359.617	11.25	10.44	613.089	11.56	10.28	610.821
		2			0			0			0	10.12	6.15	191.382	10.6	7.62	307.741	10.34	8.71	392.217	10.69	8.79	412.977	10.97	10.18	568.424	12.6	10.57	703.867	12.93	13.41	1162.59	14.3	10.78	830.89	15.56	12.2	1157.98
		3			0			0			0			0	4	4	32	4	4	32	4	4	32	4	4	32	4	4	32	4	4	32	4	4	32	9.63	6.91	229.907
		4			0			0			0			0			0	4	4	32	4	4	32	4	4	32	9.88	6.63	217.147	9.15	6.92	219.08	8.99	6.36	181.821	8.93	7.66	261.987
		5			0			0			0			0			0	4	4	32	5.16	3	23.22	4	4	32	merged with 2		0	merged with 2		0	merged with 2		0	merged with 2		0
		6			0			0			0			0			0			0			0			0	4	4	32	4	4	32	6.28	4	50.24	8.78	6.4	179.814
		7			0			0			0			0			0			0			0			0			0			0			0	9.95	7.63	289.629
		8			0			0			0			0			0			0			0			0			0			0			0	8.77	7.51	247.314
		9			0			0			0			0			0			0			0			0			0			0			0			0
		10			0			0			0			0			0			0			0			0			0			0			0			0
		Total		1	32		1	32		1	32		2	223.382		3	371.741		5	596.658		5	663.662		5	950.913		5	1233.96		5	1805.29		5	1708.04		7	2977.45
		Weight (g)			18.8			19.3			19			19.3			19.6			20.6			23.4			20.9			21.4			22.4			23.5			24.1
Diet	TX	Tumor ID	Length	Width	Volume	Length	Width	Volume	Length	Width	Volume	Length	Width	Volume	Length	Width	Volume	Length	Width	Volume	Length	Width	Volume	Length	Width	Volume	Length	Width	Volume	Length	Width	Volume	Length	Width	Volume	Length	Width	Volume
Standard	Saline	1	4	4	32	8.71	6.19	166.867	8.67	6.95	209.391	9.14	7.06	227.785	9.79	7.74	293.248	11.75	8.69	443.657	12.21	9.18	514.483	15.79	11.39	1024.23	17.77	13.31	1574.03	27.38	15.42	3255.16	33.7	18.63	5848.25			0
		2	4	4	32	6.67	5.53	101.987	7.63	6.42	157.241	8.07	6.25	157.617	7.83	6.1	145.677	10.77	8	344.64	10.4	8.45	371.293	11.65	8.97	468.685	12.62	9.12	524.83	merged with 1		0	merged with 1		0			0
		3	3	3	13.5	4	4	32	4	4	32	7.15	4	57.2	8.26	5.41	120.877	7.86	5.13	103.425	10.17	5.45	151.037	10.01	6.59	217.358	9.52	6.18	181.796	9.52	7.39	259.954	12.69	9.48	570.228			0
		4			0	4	4	32	6.96	6.04	126.956	7.98	5.94	140.782	9	8.1	295.245	10.36	8.82	402.965	10.36	9.17	435.581	11.34	9.89	554.595	14.48	11.98	1039.09	14.4	13.62	1335.63	merged with 1		0			0
		5			0			0			0			0			0	10.96	7.58	314.861	12.35	9.68	578.612	15.54	10.68	886.265	16.79	13.5	1529.99	17.17	13.02	1455.33	27.75	22.5	7024.22			0
		6			0			0			0			0			0			0	9.71	7.6	280.425	11.27	7.97	357.94	11.42	10.5	629.528	16.55	9.63	767.398	merged with 5		0			0
		7			0			0			0			0			0			0			0	6.62	5.01	83.0813	6.27	5.18	84.1196	8.88	6.62	194.58	merged with 3		0			0
		8			0			0			0			0			0			0			0			0			0	8.83	6.82	205.352	11.68	10.13	599.283			0
		9			0			0			0			0			0			0			0			0			0			0			0			0
		10			0			0			0			0			0			0			0			0			0			0			0			0
		Total		3	77.5		4	332.854		4	525.588		4	583.384		4	855.047		5	1609.55		6	2331.43		7	3592.16		7	5563.38		7	7473.41		4	14042			0
		Weight (g)			21.4			21.8			22.2			22.1			22.6			24.2			24.9			28.4			29.1			33			35.7
Diet	TX	Tumor ID	Length	Width	Volume	Length	Width	Volume	Length	Width	Volume	Length	Width	Volume	Length	Width	Volume	Length	Width	Volume	Length	Width	Volume	Length	Width	Volume	Length	Width	Volume	Length	Width	Volume	Length	Width	Volume	Length	Width	Volume
Standard	Saline	1	4	4	32	4	4	32	7.99	5.06	102.286	8.41	6.28	165.838	9.13	6.24	177.75	10.87	7.03	268.603	10.73	7.08	268.928	10.79	9.66	503.438	11.9	10.1	606.959	11.4	10.21	594.191	13.67	9.71	644.432			0
		2	4	4	32	4	4	32	4	4	32	4	4	32	4	4	32	9.3	5.59	145.304	9.74	6.98	237.268	10.66	10.54	592.118	8.65	7.38	235.559	10.45	6.94	251.655	10.68	7.79	324.053			0
		3			0	7.11	6.09	131.848	7.77	6.46	162.127	7.38	5.65	117.794	10.32	6.75	235.103	10.22	8.61	378.815	10.73	8.33	372.271	12.48	10.4	674.918	13.81	10.77	800.931	15.63	12.57	1234.81	17.16	16.49	2333.07			0
		4			0	4	4	32	3	3	13.5	6.74	4	53.92	6.75	4	54	6.43	5.04	81.6661	10.79	7.32	289.077	11.61	7.76	349.563	13.94	9.61	643.694	14.72	10.84	864.841	15.31	12.45	1186.54			0
		5			0			0			0	4	4	32	4	4	32	9.8	7.8	298.116	10.5	8.34	365.167	10.19	9.21	432.179	9.38	8.54	342.049	10.19	9.91	500.37	12.95	12.47	1006.87			0
		6			0			0			0			0			0	7.61	5.03	96.2699	7.71	5.41	112.829	8.03	6.39	163.941	9.01	6.1	167.631	merged with 4		0	merged with 4		0			0
		7			0			0			0			0			0			0			0	6.14	5	76.75	6.89	5.63	109.196	6.96	5.8	117.067	9.07	7.76	273.087			0
		8			0			0			0			0			0			0			0			0	4	4	32	8.03	6.96	194.493	8.49	8.31	293.143			0
		9			0			0			0			0			0			0			0			0			0			0			0			0
		10			0			0			0			0			0			0			0			0			0			0			0			0
		Total		2	64		4	227.848		4	309.914		5	401.552		5	530.853		6	1268.77		6	1645.54		7	2792.91		8	2938.02		7	3757.43		7	6061.2			0
		Weight (g)			21.2			22			23.4			22.5			23.1			25			24.9			25.3			25.3			27.6			29.6
Diet	TX	Tumor ID	Length	Width	Volume	Length	Width	Volume	Length	Width	Volume	Length	Width	Volume	Length	Width	Volume	Length	Width	Volume	Length	Width	Volume	Length	Width	Volume	Length	Width	Volume	Length	Width	Volume	Length	Width	Volume	Length	Width	Volume
Standard	Saline	1			0			0	6.3	4	50.4	6.32	5.12	82.8375	7.84	4.49	79.0276	9.95	6.62	218.026	9.53	6.45	198.236	8.88	6.74	201.699	11.17	6.66	247.726	15.12	11.18	944.943	17.3	11.23	1090.88			0
		2			0			0	4	4	32	4	4	32	4	4	32	4	4	32	4	4	32	7.48	5.13	98.4252	7.55	5.72	123.512	8.24	7.22	214.769	8.53	6.2	163.947			0
		3			0			0			0			0			0	4	4	32	4	4	32	4	4	32	6.35	5.23	86.8455	6.29	5.44	93.0719	merged with 1		0			0
		4			0			0			0			0			0	9.49	6.75	216.194	9.07	5.92	158.935	9.49	6.49	199.86	10.35	8.05	335.353	10.85	8.5	391.956	13.39	10	669.5			0
		5			0			0			0			0			0	4	4	32	7.73	5.35	110.626	9.51	6.5	200.899	12.16	8.77	467.63	12.08	10.11	617.361	17.2	13.29	1518.97			0
		6			0			0			0			0			0	4	4	32	7.71	4.42	75.3128	7.49	5.13	98.5568	7.41	6.37	150.337	merged with 1		0	merged with 1		0			0
		7			0			0			0			0			0			0	4	4	32	merged with 5		0	merged with 5		0	merged with 5		0	merged with 5		0			0
		8			0			0			0			0			0			0			0			0			0			0	4	4	32			0
		9			0			0			0			0			0			0			0			0			0			0			0			0
		10			0			0			0			0			0			0			0			0			0			0			0			0
		Total			0			0		2	82.4		2	114.838		2	111.028		6	562.22		7	639.11		6	831.439		6	1411.4		5	2262.1		5	3475.29			0
		Weight (g)									23.9			23.5			24.9			26.4			24.9			26.1			26.3			26.4			28.2
Diet	TX	Tumor ID	Length	Width	Volume	Length	Width	Volume	Length	Width	Volume	Length	Width	Volume	Length	Width	Volume	Length	Width	Volume	Length	Width	Volume	Length	Width	Volume	Length	Width	Volume	Length	Width	Volume	Length	Width	Volume	Length	Width	Volume
Standard	Saline	1			0	4	4	32	9.47	7.71	281.468	9.62	7.48	269.121	9.7	9.07	398.985	11.05	10.56	616.113	11.57	10.17	598.336	11.8	9.83	570.111	14.28	10.46	781.199	16.13	11.1	993.689	17.65	12.66	1414.43	17.56	13.38	1571.83
		2			0	4	4	32	7.9	5.37	113.906	7.83	5.54	120.158	9.22	6.82	214.422	9.49	6.24	184.759	10.68	8.23	361.694	12.22	7.96	387.139	13.58	9.65	632.302	14.31	10.12	732.775	13.79	10.12	706.147	14.41	9.81	693.381
		3			0			0	4	4	32	7.42	5.7	120.538	8.15	7.29	216.562	8.75	7.77	264.131	9.54	7.77	287.979	10.89	9.61	502.857	11.1	10.28	586.515	14.04	13.01	1188.21	13.59	13.25	1192.95	15.91	13.36	1419.88
		4			0			0	4	4	32	4	4	32	4	4	32	4	4	32	merged with 2		0	merged with 2		0	merged with 2		0	merged with 2		0	merged with 2		0	merged with 2		0
		5			0			0			0			0	4	4	32	4	4	32	5.69	6.31	113.277	6	5.18	80.4972	7.27	5.14	96.0352	8.59	7.2	222.653	10.02	7.52	283.318	13.41	10.05	677.222
		6			0			0			0			0	3	3	13.5	4	4	32	4	4	32	4	4	32	7.27	5.15	96.4093	8.79	6.38	178.896	10.08	8.34	350.56	10.31	9.85	500.151
		7			0			0			0			0	4	4	32	7.17	5.48	107.659	6.85	5.71	111.669	7.13	6.12	133.525	7.49	6.72	169.118	merged with 1		0	merged with 1		0	merged with 1		0
		8			0			0			0			0			0			0			0			0			0	8.66	7.71	257.393	8.28	7.56	236.616	8.87	7.78	268.443
		9			0			0			0			0			0			0			0			0			0	9.91	8.17	330.741	10.01	8.15	332.445	12.76	9.64	592.891
		10			0			0			0			0			0			0			0			0			0			0			0			0
		Total			0		2	64		4	459.374		4	541.817		7	939.469		7	1268.66		6	1504.95		6	1706.13		6	2361.58		7	3904.35		7	4516.46		7	5723.81
		Weight (g)						23.7			21.5			23			24.1			25.2			24.2			26.2			28.2			26.5			27.8			29.4
Diet	TX	Tumor ID	Length	Width	Volume	Length	Width	Volume	Length	Width	Volume	Length	Width	Volume	Length	Width	Volume	Length	Width	Volume	Length	Width	Volume	Length	Width	Volume	Length	Width	Volume	Length	Width	Volume	Length	Width	Volume	Length	Width	Volume
Standard	Saline	1			0			0	8.42	6.13	158.199	7.83	5.69	126.752	8.95	6.3	177.613	8.45	5.02	106.472	10.75	8.23	364.064	10.73	9.24	458.051	12.21	11.18	763.079	13.28	11.28	844.863	14.14	11.65	959.558	16.97	13.92	1644.11
		2			0			0	3	3	13.5	3	3	13.5	3	3	13.5	3	3	13.5	8.4	6.48	176.36	8.05	5.84	137.275	7.98	7.11	201.703	11.63	8.02	374.023	10.61	7.56	303.2	10.26	7.31	274.127
		3			0			0	2	2	4	3	3	13.5	4	3	18	4	3	18	8.18	5.11	106.798	10.58	6.09	196.196	10.86	9.89	531.12	11.02	8.23	373.208	10.61	7.19	274.248	11.78	9.51	532.692
		4			0			0	3	3	13.5	3	3	13.5	3	3	13.5	2	2	4	6.14	5.45	91.1867	6.51	5.56	100.624	9.9	8.35	345.126	11.29	9.92	555.504	11.41	9.8	547.908	12.44	11.59	835.521
		5			0			0			0	3	3	13.5	4	4	32	4	4	32	5.91	5.16	78.6786	7.23	5.6	113.366	8.57	5.52	130.566	9.16	7.05	227.637	9.84	6.96	238.333	10.29	7.63	299.526
		6			0			0			0			0			0	4	4	32	8.26	5.71	134.655	7.47	6.21	144.037	11.02	6.92	263.854	9.29	7.14	236.8	10.65	7.59	306.763	12.8	9.13	533.484
		7			0			0			0			0			0			0			0			0	7.82	5.96	138.889	9.08	6.82	211.166	8.52	6.27	167.473	10.15	6.78	233.29
		8			0			0			0			0			0			0			0			0			0	8.78	6.81	203.591	8.51	7.21	221.192	10.89	8.99	440.065
		9			0			0			0			0			0			0			0			0			0	8.91	6.82	207.213	7.62	6.41	156.546	7.98	6.09	147.982
		10			0			0			0			0			0			0			0			0			0			0			0			0
		Total			0			0		4	189.199		5	180.752		5	254.613		6	205.972		6	951.743		6	1149.55		7	2374.34		9	3234.01		9	3175.22		9	4940.79
		Weight (g)									21			21.9			21.6			22.2			23.8			23.5			25.6			25.5			25.4			26.9
Diet	TX	Tumor ID	Length	Width	Volume	Length	Width	Volume	Length	Width	Volume	Length	Width	Volume	Length	Width	Volume	Length	Width	Volume	Length	Width	Volume	Length	Width	Volume	Length	Width	Volume	Length	Width	Volume	Length	Width	Volume	Length	Width	Volume
Standard	Saline	1	3	3	13.5	4	4	32	7.91	7.09	198.81	7.69	6.51	162.951	8.17	7.7	242.2	7.76	7.53	219.999	7.63	6.01	137.798	8.73	7.67	256.788	10.94	9.43	486.419			0			0			0
		2	3	3	13.5	4	3	18	4	3	18	6.69	4	53.52	7.18	5.95	127.095	10	7.52	282.752	10.18	8.17	339.752	11.57	8.23	391.835	11.5	8.95	460.589			0			0			0
		3			0	3	2	6	4	3	18	6.19	4	49.52	7.54	5.61	118.65	9.09	7.47	253.615	8.26	7.65	241.698	11.52	7.69	340.624	13.06	8.94	521.901			0			0			0
		4			0			0			0			0			0	4	4	32	4	4	32	4	4	32	6.23	4	49.84			0			0			0
		5			0			0			0			0			0	7.9	7.15	201.934	9.01	7.87	279.026	13.24	10.85	779.323	16.59	13.16	1436.57			0			0			0
		6			0			0			0			0			0			0			0	6.18	4	49.44	6.36	4	50.88			0			0			0
		7			0			0			0			0			0			0			0	8.98	7.34	241.901	11.03	10.15	568.169			0			0			0
		8			0			0			0			0			0			0			0			0			0			0			0			0
		9			0			0			0			0			0			0			0			0			0			0			0			0
		10			0			0			0			0			0			0			0			0			0			0			0			0
		Total		2	27		3	56		3	234.81		3	265.991		3	487.944		5	990.3		5	1030.27		7	2091.91		7	3574.37			0			0			0
		Weight (g)			21.3			22			22.7			23			22.8			23.5			23.8			24.4			25.9
Diet	TX	Tumor ID	Length	Width	Volume	Length	Width	Volume	Length	Width	Volume	Length	Width	Volume	Length	Width	Volume	Length	Width	Volume	Length	Width	Volume	Length	Width	Volume	Length	Width	Volume	Length	Width	Volume	Length	Width	Volume	Length	Width	Volume
Standard	Saline	1	4	3	18	4	3	18	4	3	18	4	3	18	4	3	18	4	3	18	4	3	18	4	3	18	7.51	5.24	103.103			0			0			0
		2	2	2	4	4	4	32	7.36	5.19	99.1248	7.36	5.14	97.2241	8.29	6.19	158.82	8.3	6.07	152.906	9.81	7.1	247.261	1.07	8.51	38.7448	11.55	9.47	517.907			0			0			0
		3			0			0	2	2	4	7.41	5.66	118.692	7.48	5.76	124.084	10.11	8.41	357.531	10.85	7.89	337.718	10.9	7.65	318.948	11.91	9.4	526.184			0			0			0
		4			0			0	3	3	13.5	4	4	32	4	4	32	6.15	4	49.2	7.06	4	56.48	7.45	6.23	144.578	9.94	6.99	242.835			0			0			0
		5			0			0			0	4	4	32	3	3	13.5	4	4	32	3	3	13.5	4	3	18	7.12	4	56.96			0			0			0
		6			0			0			0	4	3	18	5.81	4	46.48	7.51	5.57	116.498	7.9	5.43	116.465	7.38	5	92.25			0			0			0			0
		7			0			0			0			0			0			0			0			0			0			0			0			0
		8			0			0			0			0			0			0			0			0			0			0			0			0
		9			0			0			0			0			0			0			0			0			0			0			0			0
		10			0			0			0			0			0			0			0			0			0			0			0			0
		Total		2	22		2	50		4	134.625		6	315.916		6	392.884		6	726.135		6	789.424		6	630.52		5	1446.99			0			0			0
		Weight (g)			19.8			19.7			20.3			20.6			21			21.8			22.3			23.4			23.5
Diet	TX	Tumor ID	Length	Width	Volume	Length	Width	Volume	Length	Width	Volume	Length	Width	Volume	Length	Width	Volume	Length	Width	Volume	Length	Width	Volume	Length	Width	Volume	Length	Width	Volume	Length	Width	Volume	Length	Width	Volume	Length	Width	Volume
Standard	Saline	1			0	3	3	13.5	4	4	32	4	4	32	4	4	32	6.28	5.64	99.8821	6.5	5	81.25	7.04	5.56	108.816	7.41	5.86	127.228			0			0			0
		2			0	3	3	13.5	7.62	4	60.96	10.42	7.65	304.902	9.87	7.62	286.548	12.73	10.84	747.923	merged with 3		0	merged with 3		0	merged with 3		0			0			0			0
		3			0			0	4	3	18	4	3	18	6.49	4	51.92	8.34	6.29	164.982	14.05	10.67	799.789	16.5	11.74	1137.08	19.71	14.01	1934.34			0			0			0
		4			0			0			0	4	4	32	4	4	32	7.45	6.09	138.153	7.12	6.21	137.288	7.11	5.72	116.314	9.01	6.42	185.68			0			0			0
		5			0			0			0			0	4	4	32	4	4	32	4	4	32	7.09	4	56.72	7.07	4	56.56			0			0			0
		6			0			0			0			0	7.72	6.49	162.584	12.34	9.12	513.186	14.25	11.14	884.21	16.93	14.64	1814.3	16.35	15.37	1931.24			0			0			0
		7			0			0			0			0			0	4	4	32	6.98	4	55.84	6.65	4	53.2	6.45	4	51.6			0			0			0
		8			0			0			0			0			0			0			0			0			0			0			0			0
		9			0			0			0			0			0			0			0			0			0			0			0			0
		10			0			0			0			0			0			0			0			0			0			0			0			0
		Total			0		2	27		3	110.96		4	386.902		6	597.051		7	1728.13		6	1990.38		6	3286.43		6	4286.65			0			0			0
		Weight (g)						22			22.3			22.2			24.2			24.3			24.3			27.2			28.1
Diet	TX	Tumor ID	Length	Width	Volume	Length	Width	Volume	Length	Width	Volume	Length	Width	Volume	Length	Width	Volume	Length	Width	Volume	Length	Width	Volume	Length	Width	Volume	Length	Width	Volume	Length	Width	Volume	Length	Width	Volume	Length	Width	Volume
Standard	Saline	1			0	3	3	13.5	3	3	13.5	3	3	13.5	3	3	13.5	4	4	32	6.63	5.46	98.8255	6.49	5.38	93.9246	7.17	5.26	99.1883			0			0			0
		2			0	2	2	4	2	2	4	2	2	4	2	2	4	3	3	13.5	4	3	18	2	2	4	4	4	32			0			0			0
		3			0			0	2	2	4	2	2	4	7.59	5.44	112.308	8.92	8.34	310.218	10.67	10.09	543.146	12.66	10.04	638.074	14.59	14.56	1546.49			0			0			0
		4			0			0	8.83	7.08	221.308	10.43	6.48	218.98	12.24	7.36	331.518	12.72	7.77	383.972	12.78	7.63	372.006	13.67	7.93	429.818	13.64	9.03	556.109			0			0			0
		5			0			0			0			0	4	3	18	4	3	18	6.71	5.32	94.9546	7.39	5.26	102.232	17.52	5.46	261.15			0			0			0
		6			0			0			0			0			0			0	4	4	32	7.01	6.15	132.568	7.17	6.18	136.92			0			0			0
		7			0			0			0			0			0			0	4	3	18	3	2	6	4	3	18			0			0			0
		8			0			0			0			0			0			0			0			0			0			0			0			0
		9			0			0			0			0			0			0			0			0			0			0			0			0
		10			0			0			0			0			0			0			0			0			0			0			0			0
		Total			0		2	17.5		4	242.808		4	240.48		5	479.326		5	757.69		7	1176.93		7	1406.62		7	2649.86			0			0			0
		Weight (g)						20.6			21.4			21.4			22.5			25			26.5			24.4			25.6
Diet	TX	Tumor ID	Length	Width	Volume	Length	Width	Volume	Length	Width	Volume	Length	Width	Volume	Length	Width	Volume	Length	Width	Volume	Length	Width	Volume	Length	Width	Volume	Length	Width	Volume	Length	Width	Volume	Length	Width	Volume	Length	Width	Volume
Standard	Saline	1			0			0	6.93	5.51	105.198	8.92	6.46	186.123	9.21	5.92	161.389	10.5	7.02	258.722	13.21	7.7	391.61	13.9	8.24	471.888	14.14	9.26	606.236			0			0			0
		2			0			0	8.37	6.29	165.576	9.48	5.98	169.504	9.5	6.71	213.864	9.54	6.73	216.047	10.38	6.93	249.249	10.51	6.58	227.523	13.05	7.49	366.053			0			0			0
		3			0			0	4	4	32	4	4	32	6.16	4	49.28	6.13	4	49.04	6.3	4	50.4	8.04	6.12	150.567	10.94	8.49	394.278			0			0			0
		4			0			0	4	4	32	4	4	32	4	4	32	4	4	32	8.21	6.32	163.964	8.14	6.19	155.947	10.22	9.79	489.763			0			0			0
		5			0			0	2	2	4	2	2	4	2	2	4	2	2	4	4	4	32	4	4	32	6.13	4	49.04			0			0			0
		6			0			0			0			0			0			0			0	4	4	32	4	4	32			0			0			0
		7			0			0			0			0			0			0			0			0			0			0			0			0
		8			0			0			0			0			0			0			0			0			0			0			0			0
		9			0			0			0			0			0			0			0			0			0			0			0			0
		10			0			0			0			0			0			0			0			0			0			0			0			0
		Total			0			0		5	338.774		5	423.627		5	460.533		5	559.809		5	887.223		6	1069.92		6	1937.37			0			0			0
		Weight (g)									22.4			22.7			23.8			23.7			23.9			24.9			26.7
Diet	TX	Tumor ID	Length	Width	Volume	Length	Width	Volume	Length	Width	Volume	Length	Width	Volume	Length	Width	Volume	Length	Width	Volume	Length	Width	Volume	Length	Width	Volume	Length	Width	Volume	Length	Width	Volume	Length	Width	Volume	Length	Width	Volume
Standard	Saline	1	4	4	32	4	4	32	4	4	32	8.16	4	65.28	7.51	4	60.08	8.07	4	64.56	7.95	5.55	122.44	11.23	6.82	261.167	17.79	14.08	1763.4			0			0			0
		2	4	4	32	7.5	5	93.75	6.27	5.16	83.4713	8.19	5.38	118.527	8.42	5.38	121.856	7.4	6.66	164.116	7.74	5.93	136.088	9.74	7.44	269.572	8.59	6.96	208.057			0			0			0
		3	3	3	13.5	3	3	13.5	4	4	32	7.32	4	58.56	7.56	6.22	146.242	8.78	7.84	269.834	9.19	7.67	270.319	10.29	9.61	475.152	11.13	9.55	507.542			0			0			0
		4	2	2	4	4	4	32	4	4	32	4	4	32	6.9	4	55.2	6.7	4	53.6	7.5	5.42	110.162	7.76	6.11	144.849	8.83	5.93	155.253			0			0			0
		5			0			0			0			0	4	4	32	6.07	5.24	83.3338	7.7	6.75	175.416	10.14	9.19	428.192	12.25	9.66	571.558			0			0			0
		6			0			0			0			0	8.97	5.15	118.953	9.88	6.78	227.084	9.76	7.01	239.804	9.84	7.56	281.196	10.49	8.78	404.329			0			0			0
		7			0			0			0			0	4	3	18	4	3	18	7.74	5.38	112.015	10.99	8.6	406.41	merged with 1		0			0			0			0
		8			0			0			0			0			0	3	3	13.5	5.76	4	46.08	6.32	5.76	104.841	9.37	6.64	206.56			0			0			0
		9			0			0			0			0			0			0	2	2	4	3	3	13.5	4	3	18			0			0			0
		10			0			0			0			0			0			0	4	3	18	merged with 7		0	merged with 7		0			0			0			0
		Total		4	81.5		4	171.25		4	179.471		4	274.367		7	552.331		8	894.027		10	1234.32		9	2384.88		8	3834.7			0			0			0
		Weight (g)			21.5			22			22.3			22.8			24			23.2			25.1			24.8			26.5
Diet	TX	Tumor ID	Length	Width	Volume	Length	Width	Volume	Length	Width	Volume	Length	Width	Volume	Length	Width	Volume	Length	Width	Volume	Length	Width	Volume	Length	Width	Volume	Length	Width	Volume	Length	Width	Volume	Length	Width	Volume	Length	Width	Volume
Standard	Saline	1	3	3	13.5	4	3	18	4	3	18	4	3	18	4	3	18	7.54	6.1	140.282	7.17	5.3	100.703	8.03	5.69	129.99	7.97	5.62	125.864			0			0			0
		2			0	2	2	4	2	2	4	4	3	18	4	3	18	4	3	18	6.41	4	51.28	6.31	4	50.48	6.71	6.55	143.938			0			0			0
		3			0	3	3	13.5	6.86	4	54.88	6.85	5.92	120.034	6.84	5.82	115.844	7.64	7.54	217.173	8.31	6.78	190.999	8.31	8.1	272.61	9.07	8.36	316.949			0			0			0
		4			0			0	7.48	5.7	121.513	9.68	8.94	386.83	10.47	10.27	552.151	14.07	12.67	1129.32	14.98	12.23	1120.3	16.93	13.23	1481.65	16.51	14.09	1638.85			0			0			0
		5			0			0			0	2	2	4	3	2	6	3	2	6	3	2	6	3	2	6	merged with 2		0			0			0			0
		6			0			0			0			0	4	4	32	5.82	4	46.56	8.16	5.28	113.744	9.02	5.91	157.526	9.58	6.27	188.309			0			0			0
		7			0			0			0			0			0			0			0			0			0			0			0			0
		8			0			0			0			0			0			0			0			0			0			0			0			0
		9			0			0			0			0			0			0			0			0			0			0			0			0
		10			0			0			0			0			0			0			0			0			0			0			0			0
		Total		1	13.5		3	35.5		4	198.393		5	546.864		6	741.994		6	1557.34		6	1583.03		6	2098.26		5	2413.91			0			0			0
		Weight (g)			21.2			22			23			23.3			23.4			23.9			25.7			27.1			25.4
Diet	TX	Tumor ID	Length	Width	Volume	Length	Width	Volume	Length	Width	Volume	Length	Width	Volume	Length	Width	Volume	Length	Width	Volume	Length	Width	Volume	Length	Width	Volume	Length	Width	Volume	Length	Width	Volume	Length	Width	Volume	Length	Width	Volume
Standard	Saline	1	3	3	13.5	3	3	13.5	3	3	13.5	5.75	5.67	92.4281	6.09	5.53	93.1188	8.24	7.15	210.625	9.01	8.45	321.668	9.18	8.17	306.377			0			0			0			0
		2	4	4	32	6.22	4	49.76	6.24	4	49.92	6.83	6.67	151.93	7.51	7.24	196.828	8.68	8.42	307.69	10.52	8.71	399.045	12.94	8.7	489.714			0			0			0			0
		3	2	2	4	4	4	32	4	3	18	4	3	18	7.76	4	62.08	7.55	5.74	124.377	8.89	6.81	206.142	8.69	6.32	173.55			0			0			0			0
		4			0	3	3	13.5	4	4	32	4	4	32	7.38	5.55	113.661	6.89	5.14	91.0155	7.77	5.71	126.667	8.25	6.79	190.179			0			0			0			0
		5			0			0			0	7.63	5.97	135.97	8.66	5.72	141.671	10.56	5.77	175.787	10.51	7.52	297.172	11.93	7.95	377.003			0			0			0			0
		6			0			0			0	2	2	4	4	4	32	4	4	32	5.28	4	42.24	merged with 1		0			0			0			0			0
		7			0			0			0			0	9.16	6.36	185.259	9.9	9.52	448.62	14.04	13.26	1234.31	18.83	16.68	2619.46			0			0			0			0
		8			0			0			0			0	4	3	18	8.17	5.04	103.766	9.59	5.75	158.535	merged with 7		0			0			0			0			0
		9			0			0			0			0			0			0			0			0			0			0			0			0
		10			0			0			0			0			0			0			0			0			0			0			0			0
		Total		3	49.5		4	108.76		4	113.42		6	434.328		8	842.618		8	1493.88		8	2785.78		6	4156.29			0			0			0			0
		Weight (g)			23.2			23			23.2			24			25.6			25.1			27.9			30
Diet	TX	Tumor ID	Length	Width	Volume	Length	Width	Volume	Length	Width	Volume	Length	Width	Volume	Length	Width	Volume	Length	Width	Volume	Length	Width	Volume	Length	Width	Volume	Length	Width	Volume	Length	Width	Volume	Length	Width	Volume	Length	Width	Volume
Standard	Saline	1	4	4	32	6.51	4	52.08	7.38	5.03	93.3603	7.92	7.01	194.595	9.27	7.15	236.953	10.26	9.08	422.95	11.65	9.68	545.816	13.8	9.47	618.798			0			0			0			0
		2	4	4	32	5.44	4	43.52	6.92	4	55.36	7.18	4	57.44	7.16	6.22	138.504	7.44	6.37	150.946	7.77	6.31	154.686	11.04	6.64	243.375			0			0			0			0
		3			0	4	3	18	4	4	32	4	4	32	7.18	6.14	135.342	10.32	7.16	264.53	11.1	8.18	371.364	11.19	8.58	411.884			0			0			0			0
		4			0	4	4	32	7.65	4	61.2	7.57	4	60.56	8.15	7.66	239.103	10.46	6.89	248.279	11.05	7.64	322.492	11.51	8.38	404.141			0			0			0			0
		5			0			0			0	7	6.77	160.415	8.02	6.31	159.663	9.9	7.08	248.126	9.67	8.37	338.725	9.79	8.11	321.954			0			0			0			0
		6			0			0			0			0	4	3	18	4	3	18	merged with 1		0	merged with 1		0			0			0			0			0
		7			0			0			0			0	9.06	5.18	121.551	11.06	7.2	286.675	14.15	7.85	435.979	15.16	10.43	824.59			0			0			0			0
		8			0			0			0			0			0			0	8.46	4	67.68	7.92	4	63.36			0			0			0			0
		9			0			0			0			0			0			0			0	6.46	5.94	113.966			0			0			0			0
		10			0			0			0			0			0			0			0			0			0			0			0			0
		Total		2	64		4	145.6		4	241.92		5	505.01		7	1049.12		7	1639.51		7	2236.74		8	3002.07			0			0			0			0
		Weight (g)			20.5			21.7			20.4			21.2			22.2			22.2			23.4			24.3
Diet	TX	Tumor ID	Length	Width	Volume	Length	Width	Volume	Length	Width	Volume	Length	Width	Volume	Length	Width	Volume	Length	Width	Volume	Length	Width	Volume	Length	Width	Volume	Length	Width	Volume	Length	Width	Volume	Length	Width	Volume	Length	Width	Volume
Standard	Saline	1			0	4	3	18	5.62	4	44.96	5.73	4	45.84	4	3	18	4	3	18	6.11	4	48.88	7.1	4	56.8	7.5	4	60	7.99	4	63.92	7.7	5.88	133.111	8.4	5.97	149.692
		2			0	3	3	13.5	3	3	13.5	3	3	13.5	3	2	6	4	3	18	5.86	4	46.88	7.15	4	57.2	8	6.06	146.894	8.38	5.89	145.36	8.28	5.49	124.78	8.18	6.01	147.731
		3			0			0	3	3	13.5	3	3	13.5	2	2	4	4	3	18	4	3	18	6.11	4	48.88	6.83	4	54.64	6.62	4	52.96	6.61	4	52.88	8.49	5.84	144.778
		4			0			0			0			0	4	3	18	5.91	4	47.28	7.26	6.01	131.116	6.21	5.99	111.408	8.58	6.19	164.376	8.59	6.26	168.311	9.42	7.86	290.982	10.49	8.54	382.526
		5			0			0			0			0			0	4	3	18	6.93	5.27	96.2331	7.11	5.33	100.994	8.34	6.03	151.625	7.87	6.14	148.348	9.17	6.73	207.668	9.76	7.2	252.979
		6			0			0			0			0			0			0			0	2	2	4	6.08	5.25	83.79	7.88	5.88	136.223	7.81	7.4	213.838	9.89	6.97	240.233
		7			0			0			0			0			0			0			0			0	4	3	18	7.6	4	60.8	7.91	5.13	104.083	7.96	6.26	155.967
		8			0			0			0			0			0			0			0			0			0	3	2	6	7.02	5.92	123.013	6.95	5.79	116.496
		9			0			0			0			0			0			0			0			0			0			0			0			0
		10			0			0			0			0			0			0			0			0			0			0			0			0
		Total			0		2	31.5		3	71.96		3	72.84		4	46		5	119.28		5	341.109		6	379.281		7	679.325		8	781.922		8	1250.36		8	1590.4
		Weight (g)						24.7			24.2			22.9			24.4			25.1			26.5			26.6			25.8			25.7			27.5			26.2
Diet	TX	Tumor ID	Length	Width	Volume	Length	Width	Volume	Length	Width	Volume	Length	Width	Volume	Length	Width	Volume	Length	Width	Volume	Length	Width	Volume	Length	Width	Volume	Length	Width	Volume	Length	Width	Volume	Length	Width	Volume	Length	Width	Volume
Standard	Saline	1	4	3	18	4	3	18	4	3	18	4	3	18	8.03	4	64.24	7.89	5.75	130.432	7.96	5.43	117.35	8	5.62	126.338	8.81	6.64	194.215			0			0			0
		2	4	3	18	4	4	32	7.59	6.02	137.532	10.13	6.46	211.371	10.5	6.84	245.624	10.86	7.56	310.344	14.37	10.71	824.149	14.44	12.1	1057.08	17.03	14.44	1775.49			0			0			0
		3	4	3	18	6.63	5.13	87.2405	7.17	6.51	151.933	9.4	7.22	245.003	10.11	8.52	366.944	9.77	8.73	372.3	10.53	8.74	402.181	10.73	8.57	394.032	10.86	7.14	276.819			0			0			0
		4	4	3	18	4	3	18	4	3	18	7.13	5.11	93.0896	9.1	5.95	161.081	9.42	6.43	194.734	9.69	5.92	169.8	10.3	7.6	297.464	11.04	7.38	300.643			0			0			0
		5			0	4	3	18	5.19	4	41.52	7.38	5.24	101.319	7.86	5.4	114.599	8.54	5.53	130.58	10.14	6.22	196.15	10.96	7.15	280.151	11.3	6.82	262.795			0			0			0
		6			0	2	2	4	2	2	4	4	3	18	4	3	18	7.64	4	61.12	8.41	4	67.28	8.02	4	64.16	7.73	4	61.84			0			0			0
		7			0			0			0			0			0			0			0	8.25	5.04	104.782	12.01	5.8	202.008			0			0			0
		8			0			0			0			0			0			0			0			0			0			0			0			0
		9			0			0			0			0			0			0			0			0			0			0			0			0
		10			0			0			0			0			0			0			0			0			0			0			0			0
		Total		4	72		6	177.241		6	370.985		6	686.782		6	970.489		6	1199.51		6	1776.91		7	2324.01		7	3073.81			0			0			0
		Weight (g)			24.9			24.6			25.5			25.8			26.5			26.7			27.9			29.2			30.5
Diet	TX	Tumor ID	Length	Width	Volume	Length	Width	Volume	Length	Width	Volume	Length	Width	Volume	Length	Width	Volume	Length	Width	Volume	Length	Width	Volume	Length	Width	Volume	Length	Width	Volume	Length	Width	Volume	Length	Width	Volume	Length	Width	Volume
Standard	Saline	1	4	4	32	4	4	32	4	3	18	4	3	18	7.59	5.16	101.044	8.45	5.56	130.61	8.74	5.16	116.354	8.97	5.11	117.113	10.79	6.82	250.934	11.12	8.16	370.216	14.61	13.6	1351.13			0
		2	3	3	13.5	4	3	18	6.57	4	52.56	7.98	4	63.84	7.88	5.46	117.458	8.01	4	64.08	9.11	6.4	186.573	10.09	6.83	235.344	11.73	9.47	525.978	23.06	11.63	1559.51	25.78	13.64	2398.18			0
		3	3	2	6	7.98	4	63.84	7.58	4	60.64	9.57	6.03	173.987	9.84	6.85	230.859	10.79	7.21	280.454	10.73	7.67	315.617	10.64	7.86	328.667	13.05	9.43	580.235	15.3	10.02	768.063	20.97	16.84	2973.4			0
		4			0	7.23	5.11	94.3952	9.59	5.27	133.171	10.15	6.29	200.788	10.36	6.55	222.235	11.44	7.65	334.749	12.19	7.55	347.43	14.48	7.64	422.596	14.65	6.95	353.816	merged with 2		0	merged with 2		0			0
		5			0	4	3	18	3	2	6	6.12	4	48.96	9.35	5.56	144.521	13.36	6.47	279.631	12.96	6.31	258.008	12.93	6.51	273.987	13.27	6.68	296.07	16.2	10.8	944.784	16.71	8.11	549.526			0
		6			0			0			0	3	2	6	6.76	4	54.08	9.88	7.19	255.379	9.79	6.84	229.016	11.22	7.47	313.043	13.39	7.41	367.61	16.7	10.11	853.471	22.91	12.74	1859.23			0
		7			0			0			0			0			0			0	8.59	5.24	117.93	8.62	6.46	179.863	11.72	9.8	562.794	14.13	10.91	840.934	14.64	11.64	991.784			0
		8			0			0			0			0			0			0			0			0			0			0			0			0
		9			0			0			0			0			0			0			0			0			0			0			0			0
		10			0			0			0			0			0			0			0			0			0			0			0			0
		Total		3	51.5		5	226.235		5	270.371		6	511.575		6	870.197		6	1344.9		7	1570.93		7	1870.61		7	2937.44		6	5336.98		6	10123.3			0
		Weight (g)			22.7			22.5			23			23.4			23.3			24.3			26			25.7			27.9			31.8			25.6
Diet	TX	Tumor ID	Length	Width	Volume	Length	Width	Volume	Length	Width	Volume	Length	Width	Volume	Length	Width	Volume	Length	Width	Volume	Length	Width	Volume	Length	Width	Volume	Length	Width	Volume	Length	Width	Volume	Length	Width	Volume	Length	Width	Volume
Standard	Saline	1	3	2	6	6.58	3	29.61	7.22	3	32.49	8.86	4	70.88	8.61	4	68.88	9.5	4	76	8.96	5	112	8.87	5.16	118.085	9.76	7.43	269.4	10.45	8.44	372.196	11.7	10.18	606.25	15.24	12.44	1179.22
		2	2	2	4	2	2	4	2	2	4	2	2	4	4	3	18	4	3	18	3	3	13.5	7.08	4	56.64	10.9	9.45	486.699	10.82	10.64	612.464	14.19	11.02	861.62	14.67	13.24	1285.81
		3			0			0			0	6.7	5.08	86.4514	6.92	5.35	99.0338	8.33	5.99	149.441	12.79	6.95	308.894	12.71	9.35	555.57	16.43	13.97	1603.25	18.11	17.41	2744.64	16.79	12.39	1288.73	19.27	16.08	2491.29
		4			0			0			0			0			0			0			0	6.15	4	49.2	merged with 2		0	merged with 2		0	merged with 2		0	merged with 2		0
		5			0			0			0			0			0			0			0			0	9.4	6.94	226.369	9.42	6.97	228.816	10.81	8.77	415.714	16.59	13.82	1584.28
		6			0			0			0			0			0			0			0			0			0			0	9.97	8.69	376.448	17.91	12.71	1446.63
		7			0			0			0			0			0			0			0			0			0			0			0			0
		8			0			0			0			0			0			0			0			0			0			0			0			0
		9			0			0			0			0			0			0			0			0			0			0			0			0
		10			0			0			0			0			0			0			0			0			0			0			0			0
		Total		2	10		2	33.61		2	36.49		3	161.331		3	185.914		3	243.441		3	434.394		4	779.495		4	2585.71		4	3958.12		5	3548.77		5	7987.23
		Weight (g)			18.8			19.8			19.8			20.3			20.7			20.8			21.9			22.1			24.1			25.8			26.5			28.7
Diet	TX	Tumor ID	Length	Width	Volume	Length	Width	Volume	Length	Width	Volume	Length	Width	Volume	Length	Width	Volume	Length	Width	Volume	Length	Width	Volume	Length	Width	Volume	Length	Width	Volume	Length	Width	Volume	Length	Width	Volume	Length	Width	Volume
Standard	Saline	1	4	3	18	9.71	6.09	180.063	10.05	7.24	263.398	9.85	7.22	256.732	9.7	8.28	332.508	11.52	8.99	465.524	11.43	9.09	472.22	12.45	12.34	947.916	15.79	15.03	1783.49	16.55	16.49	2250.14	19.94	18.18	3295.21	23.09	21.49	5331.71
		2	4	4	32	4	4	32	4	4	32	4	4	32	4	4	32	4	4	32	4	4	32	4	3	18	6.78	6.5	143.227	7.16	6.42	147.555	9.83	8.67	369.455	10.3	8.61	381.78
		3	4	3	18	4	3	18	4	3	18	4	3	18	4	3	18	4	3	18	4	3	18	6.41	4	51.28	9.18	5.85	157.081	8.49	5.76	140.839	8.61	5.71	140.361	7	4	56
		4			0			0			0	2	2	4	3	3	13.5	4	3	18	7.73	5.82	130.917	7.59	5.28	105.799	9.28	5.25	127.89	8.31	4	66.48	7.93	4	63.44	8.35	5.4	121.743
		5			0			0			0			0			0	4	3	18	5.96	4	47.68	7.11	4	56.88	7.43	4	59.44	8.33	4	66.64	8.34	4	66.72	9.54	5.78	159.358
		6			0			0			0			0			0			0			0			0			0			0			0			0
		7			0			0			0			0			0			0			0			0			0			0			0			0
		8			0			0			0			0			0			0			0			0			0			0			0			0
		9			0			0			0			0			0			0			0			0			0			0			0			0
		10			0			0			0			0			0			0			0			0			0			0			0			0
		Total		3	68		3	230.063		3	313.398		4	310.732		4	396.008		5	551.524		5	700.816		5	1179.87		5	2271.13		5	2671.65		5	3935.18		5	6050.59
		Weight (g)			20.3			22.9			21.8			22.4			23.9			25.3			26.4			25.2			25.8			27.3			28.5			29.6
Diet	TX	Tumor ID	Length	Width	Volume	Length	Width	Volume	Length	Width	Volume	Length	Width	Volume	Length	Width	Volume	Length	Width	Volume	Length	Width	Volume	Length	Width	Volume	Length	Width	Volume	Length	Width	Volume	Length	Width	Volume	Length	Width	Volume
Standard	Saline	1	4	4	32	7.21	4	57.68	7.17	5.36	102.996	8.1	5.79	135.773	7.98	7.26	210.303	7.81	7.26	205.823	11.21	9.35	490.003	12.2	10.61	686.69	12.29	11.06	751.679	15.12	13.59	1396.24	17.65	16.12	2293.22	18.99	18.87	3380.95
		2	3	2	6	4	3	18	4	4	32	7.14	4	57.12	7.18	4	57.44	8.23	4	65.84	7.57	4	60.56	8.34	5.02	105.086	8.52	7.52	240.905	10.59	8.45	378.076	11.04	8.42	391.348	merged with 1		0
		3			0			0			0			0	3	2	6	3	2	6	4	2	8	5.68	3	25.56	9.29	8.14	307.776	10.29	9.35	449.789	10.82	9.86	525.958	13.07	11.68	891.52
		4			0			0			0			0	3	3	13.5	4	3	18	7.24	4	57.92	8.69	5.25	119.759	9.66	8.07	314.553	10.42	7.43	287.618	11.53	7.91	360.705	14.71	10.3	780.292
		5			0			0			0			0	2	2	4	4	3	18	4	3	18	4	3	18	9.06	8.63	337.38	11.96	8.5	432.055	11.85	8.32	410.143	10.74	8.42	380.714
		6			0			0			0			0			0			0			0	4	2	8	merged with 3		0	merged with 3		0	merged with 3		0	merged with 3		0
		7			0			0			0			0			0			0			0			0	10.87	8.45	388.073	11.11	8.86	436.065	14.33	10.4	774.966	18.94	13.66	1767.06
		8			0			0			0			0			0			0			0			0	8.45	6.06	155.157	10.09	6.85	236.724	9.47	7.18	244.101	8.98	5.91	156.827
		9			0			0			0			0			0			0			0			0	7.53	4	60.24	7.56	4	60.48	8.01	4	64.08	merged with 7		0
		10			0			0			0			0			0			0			0			0			0			0			0			0
		Total		2	38		2	75.68		2	134.996		2	192.893		5	291.243		5	313.663		5	634.483		6	963.095		8	2555.76		8	3677.05		8	5064.52		6	7357.36
		Weight (g)			21.6			22.3			21.4			22.7			22.7			23.6			24.9			24.8			25.1			26.3			28.1			30.2
Diet	TX	Tumor ID	Length	Width	Volume	Length	Width	Volume	Length	Width	Volume	Length	Width	Volume	Length	Width	Volume	Length	Width	Volume	Length	Width	Volume	Length	Width	Volume	Length	Width	Volume	Length	Width	Volume	Length	Width	Volume	Length	Width	Volume
Standard	Saline	1	9.19	6.18	175.494	7.97	6.88	188.628	7.75	6.32	154.777	7.78	6.89	184.666	8.4	6.69	187.976	9.9	8.64	369.516	10.73	8.5	387.621	10.78	9.14	450.278	12.95	8.52	470.023	12.84	11.32	822.674	12.82	10.85	754.601	13.27	10.79	772.474
		2	7.54	5.4	109.933	7.46	5.48	112.013	7.42	5.36	106.587	6.12	5.42	89.8918	6.61	5.71	107.757	6.98	5.63	110.622	8.67	6.54	185.415	10.6	7.1	267.173	12.56	9.11	521.19	12.76	10.05	644.396	12.73	10.08	646.725	12.4	9.5	559.55
		3	4	3	18	7.19	4	57.52	6.92	4	55.36	7.26	5.11	94.7869	7.47	5.35	106.905	7.62	5.43	112.337	9.45	6.84	221.062	11.14	6.89	264.42	11.85	8.05	383.955	11.26	8.67	423.201	12.67	9.34	552.638	12.21	8.55	446.291
		4			0			0			0	5.89	4	47.12	5.79	5.01	72.6648	8.34	6.1	155.166	8.66	7.19	223.844	8.74	6.99	213.519	9.59	6.68	213.964	10.52	9.13	438.457	10.97	9.45	489.824	10.7	8.95	428.548
		5			0			0			0			0	4	3	18	6.03	4	48.24	6.25	4	50	9.8	6.45	203.852	8.81	6.65	194.8	9.04	6.72	204.116	10.95	6.35	220.766	11.4	7.05	283.304
		6			0			0			0			0	4	3	18	9.94	6.15	187.978	9.99	6.08	184.647	10.3	7.01	253.072	11.3	7.22	294.525	12.56	10.89	744.758	13.18	9.45	588.503	13.97	8.81	542.148
		7			0			0			0			0			0			0	7.23	4	57.84	9.36	7.46	260.449	11.05	6.51	234.15	10.97	6.72	247.694	11.44	7.07	285.914	11.05	6.63	242.862
		8			0			0			0			0			0			0			0	4	3	18	4	3	18	6.39	4	51.12	7.57	4	60.56	8.76	4	70.08
		9			0			0			0			0			0			0			0	9.68	7.64	282.509	10.06	8.57	369.428	14.53	9.75	690.629	15.06	10.04	759.036	17.25	11.87	1215.24
		10			0			0			0			0			0			0			0			0			0	10.15	9.88	495.393	10.97	8.97	441.328	11.44	9.3	494.723
		11			0			0			0			0			0			0			0			0			0			0			0	8.95	8.01	287.116
		Total		3	303.427		3	358.161		3	316.724		4	416.465		6	511.302		6	983.859		7	1310.43		9	2213.27		9	2700.04		10	4762.44		10	4799.89		11	5342.33
		Weight (g)			23.6			23.9			23.8			23.7			25.4			26.1			25.7			26.7			25.4			29.6			28.3			29
Diet	TX	Tumor ID	Length	Width	Volume	Length	Width	Volume	Length	Width	Volume	Length	Width	Volume	Length	Width	Volume	Length	Width	Volume	Length	Width	Volume	Length	Width	Volume	Length	Width	Volume	Length	Width	Volume	Length	Width	Volume	Length	Width	Volume
Standard	Saline	1	5.47	4	43.76	6.7	4	53.6	8.42	6.62	184.501	10.07	9.69	472.767	11	10.34	588.036	14.17	11.03	861.967	19.18	12	1380.96	22.87	14.41	2374.46	23.71	14.31	2427.62			0			0			0
		2	3	2	6	3	2	6	3	2	6	7.63	5.3	107.163	8.58	6.29	169.73	9.28	6.14	174.926	10.94	7.03	270.332	11.01	8.01	353.201	12.45	11	753.225			0			0			0
		3	7.78	6.6	169.448	8.08	6.59	175.45	8.94	6.36	180.81	9.36	7.47	261.148	9.72	9.42	431.259	13.76	10.9	817.413	merged with 1		0	merged with 1		0	merged with 1		0			0			0			0
		4	4	3	18	4	3	18	4	3	18	8.94	6.02	161.995	9.37	6.57	202.228	9.4	6.67	209.098	10.27	6.83	239.542	13.27	7.89	413.043	13.25	13.24	1161.35			0			0			0
		5			0			0			0	4	3	18	8.02	6.1	149.212	10.26	6.66	227.544	10.69	8.46	382.55	12.27	9.17	515.885	13.35	10.78	775.691			0			0			0
		6			0			0			0	4	3	18	7.31	5.89	126.8	10.36	6.59	224.958	12.53	6.98	305.233	12.12	8.16	403.509	12.86	8.86	504.752			0			0			0
		7			0			0			0	3	2	6	6.56	4	52.48	8.24	4	65.92	7.91	5	98.875	10	6.29	197.821	merged with 1		0			0			0			0
		8			0			0			0			0			0	5.28	4	42.24	7.05	4	56.4	9.84	5.77	163.801	merged with 1		0			0			0			0
		9			0			0			0			0			0			0			0	4	3	18	11.49	7.98	365.844			0			0			0
		10			0			0			0			0			0			0			0			0			0			0			0			0
		Total		4	237.208		4	253.05		4	389.31		7	1045.07		7	1719.74		8	2624.07		7	2733.89		8	4439.72		6	5988.48			0			0			0
		Weight (g)			22.1			22.3			23.5			23.7			25			27.4			26.8			29.3			32
Diet	TX	Tumor ID	Length	Width	Volume	Length	Width	Volume	Length	Width	Volume	Length	Width	Volume	Length	Width	Volume	Length	Width	Volume	Length	Width	Volume	Length	Width	Volume	Length	Width	Volume	Length	Width	Volume	Length	Width	Volume	Length	Width	Volume
Standard	Saline	1	4	3	18	4	3	18	5.81	4	46.48	8.46	4	67.68	8.21	4	65.68	8.47	5.5	128.109	8.57	5.68	138.244	14.05	11.36	906.573	14.09	12.41	1084.99	16.37	12.8	1341.03			0			0
		2	4	4	32	4	4	32	8.08	5.81	136.375	8.51	6.08	157.292	7.13	5.8	119.927	7.64	5.77	127.179	8.14	5.3	114.326	8.52	6.04	155.412	10.45	6.81	242.315	10.89	7.24	285.414			0			0
		3	4	3	18	4	3	18	4	3	18	8.02	5.48	120.422	8.68	5.6	136.102	10.5	9.61	484.849	11.17	9.76	532.014	13.16	11.45	862.654	16.17	11.53	1074.83	16.48	12.74	1337.41			0			0
		4	2	2	4	4	3	18	6.8	4	54.4	7.76	5.18	104.11	8.36	5.21	113.462	10.4	7.31	277.868	11.25	7.67	330.913	11.42	8.35	398.115	13.91	9.54	632.986	14.89	11.02	904.124			0			0
		5	4	3	18	6.87	4	54.96	8.18	4	65.44	8.63	5.13	113.557	8.52	5.46	126.997	9.84	6.31	195.895	10.73	7.07	268.169	10.78	6.98	262.603	10.93	7.57	313.171	12.7	9	514.35			0			0
		6			0			0			0	4	3	18	8.07	4	64.56	9.73	5.34	138.728	10.32	5.87	177.798	10.21	6.79	235.361	10.72	6.53	228.555	10.4	6.61	227.199			0			0
		7			0			0			0			0			0	5.67	5	70.875	9.71	6.7	217.941	merged with 1		0	merged with 1		0	merged with 1		0			0			0
		8			0			0			0			0			0			0			0	7.76	5.64	123.421	9.27	5.99	166.304	9.01	5.63	142.795			0			0
		9			0			0			0			0			0			0			0			0			0			0			0			0
		10			0			0			0			0			0			0			0			0			0			0			0			0
		Total		5	90		5	140.96		5	320.695		6	581.061		6	626.729		7	1423.5		7	1779.4		7	2944.14		7	3743.15		7	4752.33			0			0
		Weight (g)			20.5			21.3			21.9			22.4			22.8			23.3			23.6			24.6			25.4			26.6
Diet	TX	Tumor ID	Length	Width	Volume	Length	Width	Volume	Length	Width	Volume	Length	Width	Volume	Length	Width	Volume	Length	Width	Volume	Length	Width	Volume	Length	Width	Volume	Length	Width	Volume	Length	Width	Volume	Length	Width	Volume	Length	Width	Volume
Standard	Saline	1	4	3	18	4	3	18	4	3	18	4	3	18	4	3	18	4	3	18	4	3	18	6.11	4	48.88	8.9	5.97	158.602	10.14	7.89	315.618	8.69	7.75	260.972	8.53	7.4	233.551
		2	3	2	6	3	2	6	3	2	6	4	3	18	3	2	6	3	2	6	4	3	18	4	3	18	3	2	6	4	3	18	7.13	4	57.04	11.01	7.21	286.172
		3			0	6.26	4	50.08	7.58	4	60.64	9.08	6.31	180.765	10.6	7.83	324.937	9.46	8.23	320.377	9.38	8.18	313.819	11.19	10.45	610.988	11.77	10.59	659.992	13.37	12.2	994.995	12.98	11.67	883.866	13.23	10.52	732.085
		4			0	4	3	18	4	3	18	4	3	18	7.55	4	60.4	7.93	5.5	119.941	5.76	4	46.08	5.81	4	46.48	6.55	5.12	85.8522	7.06	4	56.48	9.3	5.82	157.507	8.91	6.26	174.581
		5			0			0	4	3	18	4	3	18	4	3	18	4	3	18	4	3	18	4	3	18	6.91	4	55.28	8.36	6.51	177.149	7.25	4	58	8.1	5.92	141.938
		6			0			0	6.05	4	48.4	8.17	5.53	124.923	8.13	5.35	116.35	7.14	4	57.12	5.61	4	44.88	6.09	4	48.72	8.82	6.31	175.589	9.67	6.35	194.959	8.14	5.22	110.901	12.17	8.35	424.261
		7			0			0			0	4	3	18	4	3	18	4	3	18	4	3	18	5.91	4	47.28	6.56	4	52.48	7.89	4	63.12	8.99	5.55	138.457	9.85	8.02	316.778
		8			0			0			0			0			0			0			0	4	3	18	6.83	5.23	93.4102	8.7	6.45	180.971	8.71	6.22	168.488	merged with 2		0
		9			0			0			0			0			0			0			0			0			0			0			0			0
		10			0			0			0			0			0			0			0			0			0			0			0			0
		Total		2	24		4	92.08		6	169.04		7	395.688		7	561.688		7	557.438		7	476.779		8	856.348		8	1287.2		8	2001.29		8	1835.23		7	2309.37
		Weight (g)			23.4			22.4			25.5			22.9			23			23.4			23.9			24.2			24.6			26.1			26.3			27.4
Diet	TX	Tumor ID	Length	Width	Volume	Length	Width	Volume	Length	Width	Volume	Length	Width	Volume	Length	Width	Volume	Length	Width	Volume	Length	Width	Volume	Length	Width	Volume	Length	Width	Volume	Length	Width	Volume	Length	Width	Volume	Length	Width	Volume
Standard	Saline	1	4	3	18	7.84	4	62.72	7.67	4	61.36	7.99	4	63.92	7.97	4	63.76	7.42	4	59.36	8.04	5.8	135.233	8.5	6.36	171.911	8.3	6.31	165.237	8.58	6.52	182.37	9.35	7.41	256.695	9.47	7.2	245.462
		2	4	3	18	4	4	32	4	3	18	4	3	18	5.45	4	43.6	7.75	4	62	9.8	6.17	186.538	8.75	6.51	185.413	11.13	7.96	352.607	12.46	9.35	544.642	12.94	9.27	555.986	12.38	11.1	762.67
		3	4	3	18	4	3	18	6.53	4	52.24	7.46	4	59.68	8.3	6.04	151.399	8.26	5.72	135.127	9.61	5.5	145.351	7.31	4	58.48	8.14	4	65.12	7.9	6.25	154.297	7.86	6.16	149.126	8.55	6.52	181.732
		4	4	3	18	4	3	18	5.61	4	44.88	5.95	4	47.6	7.94	4	63.52	8.64	5.49	130.205	9.52	6.11	177.701	8.93	5.44	132.135	9.61	6.05	175.875	10.81	6.2	207.768	9.03	5.86	155.043	7.92	6.35	159.677
		5			0			0	4	3	18	9.64	6.17	183.492	10.24	7.16	262.48	15.73	10.66	893.744	13.32	9.42	590.984	13.46	9.57	616.366	14.42	10.35	772.353	15.95	10.85	938.837	16.37	12.06	1190.46	17.29	14.87	1911.56
		6			0			0			0			0			0	4	3	18	4	3	18	4	3	18	4	3	18	4	3	18	5.11	4	40.88	12.37	7.98	393.863
		7			0			0			0			0			0			0			0			0			0	4	3	18	4	3	18	merged with 6		0
		8			0			0			0			0			0			0			0			0			0			0	4	3	18	merged with 6		0
		9			0			0			0			0			0			0			0			0			0			0			0			0
		10			0			0			0			0			0			0			0			0			0			0			0			0
		Total		4	72		4	130.72		5	194.48		5	372.692		5	584.759		6	1298.44		6	1253.81		6	1182.31		6	1549.19		7	2063.91		8	2384.19		6	3654.96
		Weight (g)			23.2			23.3			23.4			23.8			23.8			24.2			24.3			24.3			24.9			25.6			27			27.2
Diet	TX	Tumor ID	Length	Width	Volume	Length	Width	Volume	Length	Width	Volume	Length	Width	Volume	Length	Width	Volume	Length	Width	Volume	Length	Width	Volume	Length	Width	Volume	Length	Width	Volume	Length	Width	Volume	Length	Width	Volume	Length	Width	Volume
Standard	DOX+CYP	1	4	4	32	6.54	6.05	119.69	5.72	5.66	91.6218	6.17	5.34	87.9706	6.67	5.1	86.7433	5.69	4.48	57.1003	7.66	5.92	134.228	8.5	5.22	115.806	7.22	5.49	108.806	7.36	6.49	155.002	7.81	6.89	185.379	8.3	5.99	148.902
		2			0			0			0			0	2	2	4	3	3	13.5	-	-	0	-	-	0	-	-	0	-	-	0	-	-	0	-	-	0
		3			0			0			0			0			0			0	-	-	0	-	-	0	-	-	0	-	-	0	-	-	0	-	-	0
		4			0			0			0			0			0			0			0			0			0	3	3	13.5	5.42	4	43.36	5.69	4	45.52
		5			0			0			0			0			0			0			0			0			0	7.25	4.41	70.4994	8.36	4.37	79.825	8.49	5.03	107.402
		6			0			0			0			0			0			0			0			0			0			0	4	2	8	4	2	8
		7			0			0			0			0			0			0			0			0			0			0			0	4	4	32
		8			0			0			0			0			0			0			0			0			0			0			0			0
		9			0			0			0			0			0			0			0			0			0			0			0			0
		10			0			0			0			0			0			0			0			0			0			0			0			0
		Total		1	32		1	119.69		1	91.6218		1	87.9706		2	90.7433		2	70.6003		1	134.228		1	115.806		1	108.806		3	239.001		4	316.564		5	341.825
		Weight (g)			22.4			21.9			22.2			22.3			21.7			21.1			19.9			20.1			20.4			20.9			22			21.5
Diet	TX	Tumor ID	Length	Width	Volume	Length	Width	Volume	Length	Width	Volume	Length	Width	Volume	Length	Width	Volume	Length	Width	Volume	Length	Width	Volume	Length	Width	Volume	Length	Width	Volume	Length	Width	Volume	Length	Width	Volume	Length	Width	Volume
Standard	DOX+CYP	1			0			0			0	3	2	6	3	3	13.5	3	3	13.5	3	3	13.5	4	3	18	4	3	18	4	4	32	6.25	4.55	64.6953	6.95	4.51	70.6818
		2			0			0			0	4	3	18	3	3	13.5	3	3	13.5	3	3	13.5	-	-	0	-	-	0	-	-	0	7.97	4.35	75.4062	7.87	6.46	164.214
		3			0			0			0	4	4	32	3	3	13.5	3	3	13.5	3	3	13.5	3	3	13.5	3	3	13.5	7.16	5.32	101.323	9.76	6.42	201.136	9.11	7.08	228.326
		4			0			0			0	4	4	32	6.57	4.02	53.0869	6.3	5.46	93.9065	4	4	32	6.88	4.5	69.66	9.17	5.75	151.592	8.25	5.89	143.105	8.19	6.76	187.132	11.59	9.61	535.18
		5			0			0	3	3	13.5	7.05	6	126.9	6.95	6	125.1	6.85	4.19	60.1296	4.8	4.34	45.2054	5.99	4.57	62.5503	7.85	7.3	209.163	8.62	7.45	239.216	9.3	8.45	332.022	8.21	5.52	125.081
		6			0			0			0	3	3	13.5	3	3	13.5	3	3	13.5	3	3	13.5	-	-	0	-	-	0	-	-	0	6.18	5.82	104.666	7.15	5.81	120.678
		7			0			0			0			0	2	2	4	4.34	3.94	33.6862	-	-	0	-	-	0	-	-	0	-	-	0	6.34	3.71	43.6322	7.86	5.79	131.75
		8			0			0			0			0			0			0			0			0			0			0			0	10.89	7.14	277.584
		9			0			0			0			0			0			0			0			0			0			0			0			0
		10			0			0			0			0			0			0			0			0			0			0			0			0
		Total			0			0			13.5			228.4			236.187			241.722			131.205			163.71			392.255			515.643			1008.69			1653.49
		Weight (g)									25.3			26.2			24.1			23.7			21.8			21			21.2			22.4			22.5			23.6
Diet	TX	Tumor ID	Length	Width	Volume	Length	Width	Volume	Length	Width	Volume	Length	Width	Volume	Length	Width	Volume	Length	Width	Volume	Length	Width	Volume	Length	Width	Volume	Length	Width	Volume	Length	Width	Volume	Length	Width	Volume	Length	Width	Volume
Standard	DOX+CYP	1			0			0	11.38	7.62	330.386	11.67	10.29	617.834	7.2	5.14	95.1106	4	4	32	4	4	32	6.87	4.09	57.461	11.38	7.75	341.756	11.42	8.59	421.33	11.36	10.49	625.028	12.27	10.1	625.831
		2			0			0	11.48	8.29	394.476	10.79	6.73	244.355	9.62	5.2	130.062	8.28	3.25	43.7287	7.15	4.42	69.8426	7.55	5.22	102.863	9.38	7.36	254.055	11.18	7.42	307.765	12.35	7.5	347.344	12.63	7.67	371.505
		3			0			0			0			0			0			0			0			0			0	4	4	32	6.06	4	48.48	8.87	5.34	126.467
		4			0			0			0			0			0			0			0			0			0			0			0	4	4	32
		5			0			0			0			0			0			0			0			0			0			0			0			0
		6			0			0			0			0			0			0			0			0			0			0			0			0
		7			0			0			0			0			0			0			0			0			0			0			0			0
		8			0			0			0			0			0			0			0			0			0			0			0			0
		9			0			0			0			0			0			0			0			0			0			0			0			0
		10			0			0			0			0			0			0			0			0			0			0			0			0
		Total			0			0		2	724.863		2	862.189		2	225.173		2	75.7287		2	101.843		2	160.324		2	595.811		3	761.095		3	1020.85		4	1155.8
		Weight (g)									21.7			21.7			20.8			20.1			20			20.3			21.1			21.8			21.9			21.8
Diet	TX	Tumor ID	Length	Width	Volume	Length	Width	Volume	Length	Width	Volume	Length	Width	Volume	Length	Width	Volume	Length	Width	Volume	Length	Width	Volume	Length	Width	Volume	Length	Width	Volume	Length	Width	Volume	Length	Width	Volume	Length	Width	Volume
Standard	DOX+CYP	1			0			0	8.39	7.69	248.076	11.05	10.28	583.873	8.88	8.58	326.857	8.67	7.63	252.37	8	7.91	250.272	9.08	8.61	336.56	8.99	8.93	358.453	12.57	10.99	759.103	15.54	14.14	1553.53	18.24	14.29	1862.34
		2			0			0			0			0			0			0			0			0			0			0			0			0
		3			0			0			0			0			0			0			0			0			0			0			0			0
		4			0			0			0			0			0			0			0			0			0			0			0			0
		5			0			0			0			0			0			0			0			0			0			0			0			0
		6			0			0			0			0			0			0			0			0			0			0			0			0
		7			0			0			0			0			0			0			0			0			0			0			0			0
		8			0			0			0			0			0			0			0			0			0			0			0			0
		9			0			0			0			0			0			0			0			0			0			0			0			0
		10			0			0			0			0			0			0			0			0			0			0			0			0
		Total			0			0		1	248.076		1	583.873		1	326.857		1	252.37		1	250.272		1	336.56		1	358.453		1	759.103		1	1553.53		1	1862.34
		Weight (g)									21.1			21.1			19			18.9			18.09			18.9			19.2			20.1			20.7			21
Diet	TX	Tumor ID	Length	Width	Volume	Length	Width	Volume	Length	Width	Volume	Length	Width	Volume	Length	Width	Volume	Length	Width	Volume	Length	Width	Volume	Length	Width	Volume	Length	Width	Volume	Length	Width	Volume	Length	Width	Volume	Length	Width	Volume
Standard	DOX+CYP	1			0			0	6	6	108	9.1	7.06	226.788	7.4	4.58	77.6127	5	5	62.5	3	3	13.5	-	-	0	-	-	0	-	-	0	-	-	0	-	-	0
		2			0			0			0			0			0			0			0			0	-	-	0	-	-	0	-	-	0	-	-	0
		3			0			0			0			0			0			0			0			0			0			0			0	6.82	4.32	63.6388
		4			0			0			0			0			0			0			0			0			0			0			0	4	4	32
		5			0			0			0			0			0			0			0			0			0			0			0	4.98	3.67	33.5376
		6			0			0			0			0			0			0			0			0			0			0			0	3	3	13.5
		7			0			0			0			0			0			0			0			0			0			0			0			0
		8			0			0			0			0			0			0			0			0			0			0			0			0
		9			0			0			0			0			0			0			0			0			0			0			0			0
		10			0			0			0			0			0			0			0			0			0			0			0			0
		Total			0			0		1	108		1	226.788		1	77.6127		1	62.5		1	13.5		0	0		0	0		0	0		0	0		4	142.676
		Weight (g)									21.2			21.2			19			18.9			18.8			18.6			20.5			21.3			21.1			20.8
Diet	TX	Tumor ID	Length	Width	Volume	Length	Width	Volume	Length	Width	Volume	Length	Width	Volume	Length	Width	Volume	Length	Width	Volume	Length	Width	Volume	Length	Width	Volume	Length	Width	Volume	Length	Width	Volume	Length	Width	Volume	Length	Width	Volume
Standard	DOX+CYP	1			0	3	3	13.5	4.75	4.39	45.7712	6.42	5.45	95.345	8.4	7.91	262.786	4	4	32	4	4	32	4	4	32	4	4	32	5.82	4.12	49.3955	6.12	5.51	92.9019	7.03	6.72	158.732
		2			0	2	2	4	5.9	3.95	46.0274	6.7	5.07	86.1114	4	4	32	3	3	13.5	4	4	32	6.19	4.31	57.493	6.33	4	50.64	7.81	5.36	112.189	7.79	6.63	171.212	9.72	6.82	226.05
		3			0			0			0	3	3	13.5	-	-	0	3	3	13.5	2	2	4	2	2	4	2	2	4	4	4	32	4	4	32	6.51	6.13	122.313
		4			0			0			0			0			0			0			0			0			0			0	5.42	5.4	79.0236	7.29	6.39	148.833
		5			0			0			0			0			0			0			0			0			0			0			0			0
		6			0			0			0			0			0			0			0			0			0			0			0			0
		7			0			0			0			0			0			0			0			0			0			0			0			0
		8			0			0			0			0			0			0			0			0			0			0			0			0
		9			0			0			0			0			0			0			0			0			0			0			0			0
		10			0			0			0			0			0			0			0			0			0			0			0			0
		Total			0		2	17.5		2	91.7986		3	194.956		2	294.786		3	59		3	68		3	93.493		3	86.64		3	193.585		4	375.138		4	655.928
		Weight (g)						21.5			22.1			22.4			20.6			19.5			19.4			19.4			20.5			19.8			20.2			20.3
Diet	TX	Tumor ID	Length	Width	Volume	Length	Width	Volume	Length	Width	Volume	Length	Width	Volume	Length	Width	Volume	Length	Width	Volume	Length	Width	Volume	Length	Width	Volume	Length	Width	Volume	Length	Width	Volume	Length	Width	Volume	Length	Width	Volume
Standard	DOX+CYP	1			0	4.65	4.3	42.9892	8.09	6.8	187.041	9.67	7.2	250.646	9.87	7.36	267.327	9.88	7.6	285.334	8.47	6.57	182.803	9.14	7.54	259.812	9.74	8.72	370.307	9.76	8.8	377.907	9.98	9.05	408.693	13.6	11.51	900.865
		2			0			0	2	2	4	2	2	4	2	2	4	-	-	0	-	-	0	-	-	0	-	-	0	-	-	0	-	-	0	6.37	4.63	68.2765
		3			0			0	3	3	13.5	3	3	13.5	2	2	4	-	-	0	-	-	0	-	-	0	-	-	0	-	-	0	-	-	0	3	3	13.5
		4			0			0			0			0			0			0			0			0			0	3	3	13.5	3	3	13.5	4	4	32
		5			0			0			0			0			0			0			0			0			0			0			0			0
		6			0			0			0			0			0			0			0			0			0			0			0			0
		7			0			0			0			0			0			0			0			0			0			0			0			0
		8			0			0			0			0			0			0			0			0			0			0			0			0
		9			0			0			0			0			0			0			0			0			0			0			0			0
		10			0			0			0			0			0			0			0			0			0			0			0			0
		Total			0		1	42.9892		3	204.541		3	268.146		3	275.327		1	285.334		1	182.803		1	259.812		1	370.307		2	391.407		2	422.193		4	1014.64
		Weight (g)						23.8			24.5			24.6			22.9			22.6			21.8			22			22.4			23			23.8			23.4
Diet	TX	Tumor ID	Length	Width	Volume	Length	Width	Volume	Length	Width	Volume	Length	Width	Volume	Length	Width	Volume	Length	Width	Volume	Length	Width	Volume	Length	Width	Volume	Length	Width	Volume	Length	Width	Volume	Length	Width	Volume	Length	Width	Volume
Standard	DOX+CYP	1			0	9.01	4.45	89.2103	10.07	6.11	187.967	12.97	7.72	386.496	13.32	7.03	329.143	13.28	7.18	342.308	14.09	6.5	297.651	14.57	8.8	564.15	12.21	8.44	434.881	13.8	8.34	479.934	15.15	8.99	612.212	15.32	8.12	505.058
		2			0	2	2	4	4	4	32	4	4	32	-	-	0	-	-	0	-	-	0	-	-	0	-	-	0	-	-	0	-	-	0	-	-	0
		3			0	3	3	13.5	3	3	13.5	3	3	13.5	3	3	13.5	3	3	13.5	3	3	13.5			0	3	3	13.5	3	3	13.5	6.99	6.76	159.713	10.22	6.73	231.447
		4			0			0			0			0			0			0			0			0	4	4	32	4	4	32	6.7	4	53.6	8.77	6.42	180.734
		5			0			0			0			0			0			0			0			0			0			0	4	4	32	4	4	32
		6			0			0			0			0			0			0			0			0			0			0			0	5.67	4	45.36
		7			0			0			0			0			0			0			0			0			0			0			0	4	4	32
		8			0			0			0			0			0			0			0			0			0			0			0	4	4	32
		9			0			0			0			0			0			0			0			0			0			0			0			0
		10			0			0			0			0			0			0			0			0			0			0			0			0
		Total		0	0		3	106.71		3	233.467		3	431.996		2	342.643		2	355.808		2	311.151		1	564.15		3	480.381		3	525.434		4	857.525		7	1058.6
		Weight (g)
Diet	TX	Tumor ID	Length	Width	Volume	Length	Width	Volume	Length	Width	Volume	Length	Width	Volume	Length	Width	Volume	Length	Width	Volume	Length	Width	Volume	Length	Width	Volume	Length	Width	Volume	Length	Width	Volume	Length	Width	Volume	Length	Width	Volume
Standard	DOX+CYP	1	8.42	6.45	175.147	7.77	6.14	146.463	8.12	8.06	263.752	7.99	6.63	175.608	6.7	4.78	76.5421	8.7	6.77	199.373	7.56	6.67	168.168	7.62	5.83	129.498	6.56	5.79	109.959	7.06	7.05	175.45	7.71	6.07	142.037	10.16	9.08	418.828
		2	6.93	5.42	101.789	7.09	5.77	118.023	11.45	7.59	329.806	7.82	6.45	162.666	8.66	6.51	183.506	7.57	6.11	141.302	7.08	5.53	108.256	9.6	7.07	239.928	9.02	6.6	196.456	8.85	6.45	184.091	8.54	7.36	231.304	10.71	8.13	353.949
		3	3	3	13.5	5.28	3.78	37.7214	6.81	5.71	111.017	6.28	5.56	97.0687	6.17	5.23	84.3837	6.77	5.19	91.1787	7.28	4.94	88.8291	4	4	32	4	4	32	6.19	4.72	68.9516	9.21	5.79	154.378	8.18	7.99	261.106
		4	3	3	13.5	4	4	32	4	4	32	4	4	32	merged with 5		0	merged with 5		0	merged with 5		0	merged with 5		0	merged with 5		0	merged with 5		0	merged with 5		0	merged with 5		0
		5	4.87	4.23	43.5692	5.84	5.53	89.2962	6.87	6.86	161.65	8.11	7.92	254.356	9.32	6.21	179.709	9.05	7.02	222.994	9.9	6.28	195.22	7.82	6.64	172.39	8.09	5.93	142.242	10.11	8.69	381.734	10.44	8.15	346.725	10.32	8.12	340.222
		6			0	8.3	6.69	185.738	10.6	8.27	362.482	10.54	8.32	364.802	10.1	9.85	489.964	8.67	7.89	269.863	7.84	7.06	195.387	8.36	5.93	146.989	8.17	7.72	243.459	7.75	7.43	213.919	7.38	6.91	176.19	11.41	9.5	514.876
		7			0	3	3	13.5	4	4	32	4	4	32	merged with 6		0	5.06	4.24	45.4833	5.54	3.82	40.4209	-	-	0	-	-	0	-	-	0	-	-	0	-	-	0
		8			0	3	3	13.5	5.48	4.48	54.9929	5.67	4.73	63.4272	6.81	4.8	78.4512	5.67	4.09	47.4242	6.29	4.75	70.9591	5.94	5.17	79.3848	5.42	4.57	56.5981	7.36	5.97	131.159	9.64	6.54	206.159	8.71	7	213.395
		9			0			0			0			0			0	3	3	13.5	3	3	13.5	6.65	4	53.2	6.76	4	54.08	6.45	4	51.6	6.59	4.55	68.2147	7.01	6.39	143.117
		10			0			0			0			0			0			0			0			0			0	6.59	6.31	131.194	9.63	8.83	375.42	8.83	8.61	327.293
		Total		5	347.505		8	636.242		8	1347.7		8	1181.93		6	1092.56		8	1031.12		8	880.741		7	853.39		7	834.794		8	1338.1		8	1700.43		8	2572.79
		Weight (g)			26.7			26.7			27.5			27.8			25.9			24						23.4			23.2			24.1			25			26.9
Diet	TX	Tumor ID	Length	Width	Volume	Length	Width	Volume	Length	Width	Volume	Length	Width	Volume	Length	Width	Volume	Length	Width	Volume	Length	Width	Volume	Length	Width	Volume	Length	Width	Volume	Length	Width	Volume	Length	Width	Volume	Length	Width	Volume
Standard	DOX+CYP	1	6.34	5.15	84.0763	7.17	6.11	133.836	8.16	7.49	228.888	8.28	7.71	246.099	9.05	8.36	316.25	9.42	6.66	208.915	8.06	7.13	204.873	9.1	6.98	221.678	8.91	7.93	280.152	10.18	9.24	434.572	10.21	7.91	319.41	14.25	12.06	1036.29
		2	5.78	5.12	75.7596	7.01	6.16	132.999	7.45	5.96	132.318	6.13	5.99	109.973	5.93	5.84	101.123	7.58	5.73	124.437	5.31	4.41	51.6347	6.72	5.01	84.3363	6.48	4.49	65.3187	6.96	5.3	97.7532	9.18	7.01	225.553	11.25	7.16	288.369
		3			0			0	6.45	5.06	82.5716	5.98	5.18	80.2289	2	2	4	2	2	4	-	-	0	-	-	0	-	-	0	-	-	0	-	-	0	-	-	0
		4			0			0	9.45	5.57	146.593	6.82	5.01	85.5913	5.42	4.3	50.1079	-	-	0	-	-	0	-	-	0	-	-	0	-	-	0	-	-	0	-	-	0
		5			0			0			0			0	3	2	6	-	-	0	-	-	0	-	-	0	-	-	0	-	-	0	-	-	0	-	-	0
		6			0			0			0			0			0	4	4	32	4	4	32	4	4	32	4	4	32	7.53	5.71	122.754	7.64	6.38	155.491	10.29	7.64	300.312
		7			0			0			0			0			0			0			0			0			0	4	4	32	7.74	5.63	122.667	9.14	6.85	214.436
		8			0			0			0			0			0			0			0			0			0			0			0	8.87	6.39	181.09
		9			0			0			0			0			0			0			0			0			0			0			0	7.87	5.6	123.402
		10			0			0			0			0			0			0			0			0			0			0			0	10.35	9.07	425.721
		Total		2	159.836		2	266.835		4	590.371		4	521.891		5	477.481		4	369.352		3	288.507		3	338.014		3	377.471		4	687.08		4	823.121		7	2569.61
		Weight (g)			20.2			21.6			22.4			22.1			21.7			20.4			21.1			20.9			21.2			21.7			23			25.7
Diet	TX	Tumor ID	Length	Width	Volume	Length	Width	Volume	Length	Width	Volume	Length	Width	Volume	Length	Width	Volume	Length	Width	Volume	Length	Width	Volume	Length	Width	Volume	Length	Width	Volume	Length	Width	Volume	Length	Width	Volume	Length	Width	Volume
Standard	DOX+CYP	1			0	8.22	6.45	170.986	8.36	6.34	168.018	8.21	6.48	172.371	7.82	6.77	179.207	7.46	6.79	171.968	6.6	6.23	128.083	8.13	5.14	107.396	8.63	5.16	114.889	11.13	7.55	317.219	12.58	9.03	512.892	15.68	11.27	995.781
		2			0			0	3	3	13.5	3	3	13.5	-	-	0	-	-	0	-	-	0	-	-	0	-	-	0	4	4	32	6.84	6.04	124.767	8.11	7.42	223.254
		3			0			0			0			0			0			0			0			0			0			0	8.75	4	70	8.71	6.67	193.749
		4			0			0			0			0			0			0			0			0			0			0			0	7.77	5.56	120.099
		5			0			0			0			0			0			0			0			0			0			0			0	9.13	6.57	197.048
		6			0			0			0			0			0			0			0			0			0			0			0	4	4	32
		7			0			0			0			0			0			0			0			0			0			0			0			0
		8			0			0			0			0			0			0			0			0			0			0			0			0
		9			0			0			0			0			0			0			0			0			0			0			0			0
		10			0			0			0			0			0			0			0			0			0			0			0			0
		Total			0		1	170.986		2	181.518		2	185.871		1	179.207		1	171.968		1	128.083		1	107.396		1	114.889		2	349.219		3	707.659		6	1761.93
		Weight (g)						24.4			24.4			25			22.6			22.5			20.8			20.3			21			21.8			22.4			23
Diet	TX	Tumor ID	Length	Width	Volume	Length	Width	Volume	Length	Width	Volume	Length	Width	Volume	Length	Width	Volume	Length	Width	Volume	Length	Width	Volume	Length	Width	Volume	Length	Width	Volume	Length	Width	Volume	Length	Width	Volume	Length	Width	Volume
Standard	DOX+CYP	1	4	4	32	6.73	5.49	101.421	8.64	6.2	166.061	9.44	7.65	276.226	7.59	7.04	188.086	7.56	7.54	214.899	7.3	7.27	192.913	6.38	6.02	115.607	9.12	7.96	288.929			0			0			0
		2	4	4	32	7.89	6.22	152.626	9.59	6.81	222.373	9.36	7.35	252.825	8.88	7.83	272.212	7.98	7.06	198.876	8.5	7.46	236.519	8.46	6.87	199.643	9.7	7.96	307.304			0			0			0
		3			0	6.83	5.11	89.1728	8.96	7.82	273.963	10.6	9.82	511.092	10.22	8.15	339.419	10.54	9.08	434.493	7.81	7.8	237.58	8.46	7.9	263.994	11.24	10.18	582.414			0			0			0
		4			0			0	7.38	5.02	92.9895	7.33	4.81	84.7938	6.02	4	48.16	4	4	32	4	4	32	6.29	5.31	88.6767	5.99	5.12	78.5121			0			0			0
		5			0			0	8.25	6.05	150.985	8.67	6.27	170.421	8.04	5.41	117.658	5.48	4	43.84	7.52	4.62	80.2549	8.31	5.53	127.064	9.67	6.11	180.501			0			0			0
		6			0			0			0	3	3	13.5	3	3	13.5	3	3	13.5	3	3	13.5	-	-	0	4	4	32			0			0			0
		7			0			0			0			0			0			0			0			0			0			0			0			0
		8			0			0			0			0			0			0			0			0			0			0			0			0
		9			0			0			0			0			0			0			0			0			0			0			0			0
		10			0			0			0			0			0			0			0			0			0			0			0			0
		Total		2	64		3	343.22		5	906.372		6	1308.86		6	979.035		6	937.608		6	792.768		5	794.984		6	1469.66			0			0			0
		Weight (g)			20.9			22			25.2			24.5			25.5			22.3			20.7			21.2			22.3
Diet	TX	Tumor ID	Length	Width	Volume	Length	Width	Volume	Length	Width	Volume	Length	Width	Volume	Length	Width	Volume	Length	Width	Volume	Length	Width	Volume	Length	Width	Volume	Length	Width	Volume	Length	Width	Volume	Length	Width	Volume	Length	Width	Volume
Standard	DOX+CYP	1			0	7.49	6.82	174.189	9.58	8.82	372.626	11.19	10.09	569.616	8.95	8.06	290.712	8.25	6.68	184.067	8.83	6.83	205.955	9.03	6.26	176.932	8.95	6.87	211.206			0			0			0
		2			0	7.18	6.73	162.602	7.65	6.81	177.389	8.66	5.67	139.205	6.16	4.34	58.0136	4	4	32	3	3	13.5	4	4	32	4	4	32			0			0			0
		3			0	4	4	32	5.78	4.98	71.6732	6.82	4.45	67.5265	6.31	4.43	61.9166	-	-	0	-	-	0	-	-	0	-	-	0			0			0			0
		4			0			0	4	4	32	8.69	5.74	143.157	6.57	4.56	68.307	-	-	0	-	-	0	-	-	0	-	-	0			0			0			0
		5			0			0			0	4	4	32	2	2	4	2	2	4	-	-	0	-	-	0	-	-	0			0			0			0
		6			0			0			0			0			0			0			0			0			0			0			0			0
		7			0			0			0			0			0			0			0			0			0			0			0			0
		8			0			0			0			0			0			0			0			0			0			0			0			0
		9			0			0			0			0			0			0			0			0			0			0			0			0
		10			0			0			0			0			0			0			0			0			0			0			0			0
		Total		0	0		3	368.79		4	653.687		5	951.505		5	482.949		3	220.067		2	219.455		2	208.932		2	243.206			0			0			0
		Weight (g)						22.2			22.7			23.3			21.7			20.9			20.2			20.6			20
Diet	TX	Tumor ID	Length	Width	Volume	Length	Width	Volume	Length	Width	Volume	Length	Width	Volume	Length	Width	Volume	Length	Width	Volume	Length	Width	Volume	Length	Width	Volume	Length	Width	Volume	Length	Width	Volume	Length	Width	Volume	Length	Width	Volume
Standard	DOX+CYP	1			0	7.64	4	61.12	8	5.16	106.502	11.04	7.46	307.197	8.62	7.32	230.94	8.22	5.92	144.041	7.96	5.7	129.31	7.92	5.84	135.058	7.63	5.66	122.216			0			0			0
		2			0	4	4	32	5.4	4	43.2	5.15	4	41.2	4	4	32	2	2	4	3	3	13.5	3	3	13.5	3	3	13.5			0			0			0
		3			0			0	4	4	32	4	4	32	3	3	13.5	-	-	0	-	-	0	-	-	0	4	4	32			0			0			0
		4			0			0			0	4	4	32	-	-	0	-	-	0	-	-	0	-	-	0	-	-	0			0			0			0
		5			0			0			0	7.62	4.3	70.4469	6.06	5.73	99.4837	4	3	18	3	3	13.5	5.85	4	46.8	6.77	5.06	86.6682			0			0			0
		6			0			0			0			0			0			0			0			0			0			0			0			0
		7			0			0			0			0			0			0			0			0			0			0			0			0
		8			0			0			0			0			0			0			0			0			0			0			0			0
		9			0			0			0			0			0			0			0			0			0			0			0			0
		10			0			0			0			0			0			0			0			0			0			0			0			0
		Total			0		2	93.12		3	181.702		5	482.844		4	375.924		3	166.041		3	156.31		3	195.358		4	254.384			0			0			0
		Weight (g)						22.5			23.3			24.4			22.4			21.8			21.4			21.2			20.8
Diet	TX	Tumor ID	Length	Width	Volume	Length	Width	Volume	Length	Width	Volume	Length	Width	Volume	Length	Width	Volume	Length	Width	Volume	Length	Width	Volume	Length	Width	Volume	Length	Width	Volume	Length	Width	Volume	Length	Width	Volume	Length	Width	Volume
Standard	DOX+CYP	1			0	6.89	5.49	103.833	7.79	7.65	227.945	9.2	8.38	323.032	6.7	5.53	102.446	6.68	6.5	141.115	7.16	5.44	105.945	7.71	7.16	197.629	9.47	7.47	264.217			0			0			0
		2			0	7.13	5.34	101.658	8.66	5.84	147.677	10.84	6.65	239.686	9.33	6.47	195.281	9.72	7.53	275.566	7.75	5.96	137.646	9.98	6.7	224.001	9.56	8.38	335.673			0			0			0
		3			0	4	4	32	6.55	5.44	96.919	8.68	6.44	179.995	4	4	32	-	-	0	-	-	0	8.01	5.91	139.887	9.76	5.2	131.955			0			0			0
		4			0			0			0			0			0			0			0	-	-	0	-	-	0			0			0			0
		5			0			0			0			0			0			0			0			0			0			0			0			0
		6			0			0			0			0			0			0			0			0			0			0			0			0
		7			0			0			0			0			0			0			0			0			0			0			0			0
		8			0			0			0			0			0			0			0			0			0			0			0			0
		9			0			0			0			0			0			0			0			0			0			0			0			0
		10			0			0			0			0			0			0			0			0			0			0			0			0
		Total			0		3	237.491		3	472.541		3	742.714		3	329.727		2	416.681		2	243.591		3	561.517		3	731.845			0			0			0
		Weight (g)						27			27.6			27.2			25.5			25.5			24.9			25.4			26.7
Diet	TX	Tumor ID	Length	Width	Volume	Length	Width	Volume	Length	Width	Volume	Length	Width	Volume	Length	Width	Volume	Length	Width	Volume	Length	Width	Volume	Length	Width	Volume	Length	Width	Volume	Length	Width	Volume	Length	Width	Volume	Length	Width	Volume
Standard	DOX+CYP	1	7.4	5.56	114.38			0	9.75	6.09	180.804	10.47	8.69	395.327	8.57	7.52	242.318			0			0			0			0			0			0			0
		2	2	2	4			0	4	4	32	4	4	32	7.37	5.05	93.9767			0			0			0			0			0			0			0
		3	6.37	5.2	86.1224			0	7.02	6.11	131.036	9.15	6.35	184.475	7.42	5.37	106.985			0			0			0			0			0			0			0
		4	4	4	32			0	6.49	5.08	83.7418	6.67	4.81	77.1589	8.18	5.8	137.588			0			0			0			0			0			0			0
		5	9.2	8.7	348.174			0	10.28	7.64	300.02	14.91	11.13	923.502	13.01	9.39	573.56			0			0			0			0			0			0			0
		6			0			0	8.63	6.83	201.29	9.34	8.44	332.661	8.59	8.31	296.596			0			0			0			0			0			0			0
		7			0			0	4	4	32	6.74	5.79	112.976	9.64	6.75	219.611			0			0			0			0			0			0			0
		8			0			0			0			0			0			0			0			0			0			0			0			0
		9			0			0			0			0			0			0			0			0			0			0			0			0
		10			0			0			0			0			0			0			0			0			0			0			0			0
		Total		5	584.677			0		7	960.892		7	2058.1		7	1670.63			0			0			0			0			0			0			0
		Weight (g)			22.3						23.8			24.5			22.6
Diet	TX	Tumor ID	Length	Width	Volume	Length	Width	Volume	Length	Width	Volume	Length	Width	Volume	Length	Width	Volume	Length	Width	Volume	Length	Width	Volume	Length	Width	Volume	Length	Width	Volume	Length	Width	Volume	Length	Width	Volume	Length	Width	Volume
Standard	DOX+CYP	1	7.77	7.21	201.958			0	9.67	8.59	356.765	8.95	8.01	287.116	9.15	8.25	311.386			0			0			0			0			0			0			0
		2	7.02	6.38	142.872			0	8.11	6.26	158.906	8.67	6.37	175.901	8.7	6.36	175.956			0			0			0			0			0			0			0
		3	7.62	6.02	138.076			0	9.22	7.87	285.529	9.19	7.48	257.092	9.27	5.96	164.643			0			0			0			0			0			0			0
		4	4	4	32			0	8.81	7	215.845	8.31	6.59	180.444	8.2	6.68	182.952			0			0			0			0			0			0			0
		5	5.67	5.19	76.3638			0	9.56	7.4	261.753	13.72	10.44	747.696	14.08	11.61	948.936			0			0			0			0			0			0			0
		6			0			0	7.2	5.05	91.809	7.43	5.6	116.502	7.97	7.86	246.192			0			0			0			0			0			0			0
		7			0			0	6.62	5.85	113.276	7.15	5.78	119.435	8.22	6.17	156.463			0			0			0			0			0			0			0
		8			0			0			0			0			0			0			0			0			0			0			0			0
		9			0			0			0			0			0			0			0			0			0			0			0			0
		10			0			0			0			0			0			0			0			0			0			0			0			0
		Total		5	591.27			0		7	1483.88		7	1884.19		7	2186.53			0			0			0			0			0			0			0
		Weight (g)			23.2						24.6			26.1			25.6
Diet	TX	Tumor ID	Length	Width	Volume	Length	Width	Volume	Length	Width	Volume	Length	Width	Volume	Length	Width	Volume	Length	Width	Volume	Length	Width	Volume	Length	Width	Volume	Length	Width	Volume	Length	Width	Volume	Length	Width	Volume	Length	Width	Volume
Standard	DOX+CYP	1	7.74	6.4	158.515			0	10.63	8.84	415.344	9.46	8.64	353.093	9.04	8.73	344.482			0			0			0			0			0			0			0
		2	9.85	7.04	244.091			0	17.83	11.47	1172.87	16.34	11.6	1099.36	13.45	10.58	752.772			0			0			0			0			0			0			0
		3	4	4	32			0	7.27	6.36	147.034	6.13	4	49.04	7.88	6.24	153.414			0			0			0			0			0			0			0
		4	6.15	5.63	97.468			0	12.23	8.9	484.369	14.02	9.78	670.495	10.78	10.13	553.105			0			0			0			0			0			0			0
		5			0			0	4	4	32	8.68	6.49	182.801	6.35	4.71	70.4345			0			0			0			0			0			0			0
		6			0			0	8.09	6.12	151.503	8.1	5.58	126.102	8.01	5.53	122.477			0			0			0			0			0			0			0
		7			0			0			0			0			0			0			0			0			0			0			0			0
		8			0			0			0			0			0			0			0			0			0			0			0			0
		9			0			0			0			0			0			0			0			0			0			0			0			0
		10			0			0			0			0			0			0			0			0			0			0			0			0
		Total		4	532.074			0		6	2403.12		6	2480.89		6	1996.68			0			0			0			0			0			0			0
		Weight (g)			22.8						24.3			26.6			24.2
Diet	TX	Tumor ID	Length	Width	Volume	Length	Width	Volume	Length	Width	Volume	Length	Width	Volume	Length	Width	Volume	Length	Width	Volume	Length	Width	Volume	Length	Width	Volume	Length	Width	Volume	Length	Width	Volume	Length	Width	Volume	Length	Width	Volume
Standard	DOX+CYP	1	7.65	5.93	134.506			0	9.23	7.86	285.113	10.53	9.19	444.661	11.1	8.44	395.346			0			0			0			0			0			0			0
		2			0			0	6.36	6.28	125.414	8.59	8	274.88	8.97	7.54	254.979			0			0			0			0			0			0			0
		3			0			0	9.59	6.05	175.509	10.71	6.93	257.173	8.08	5.11	105.493			0			0			0			0			0			0			0
		4			0			0	6.39	5.89	110.841	7.63	6.71	171.767	8.01	6.48	168.172			0			0			0			0			0			0			0
		5			0			0	8.67	5.36	124.543	12.77	8.06	414.793	12.59	7.64	367.437			0			0			0			0			0			0			0
		6			0			0			0	10.94	9.13	455.962	9.43	7.63	274.493			0			0			0			0			0			0			0
		7			0			0			0	8.88	7	217.56	10.09	6.1	187.724			0			0			0			0			0			0			0
		8			0			0			0	8.42	6.84	196.967	8.73	5.94	154.013			0			0			0			0			0			0			0
		9			0			0			0			0			0			0			0			0			0			0			0			0
		10			0			0			0			0			0			0			0			0			0			0			0			0
		Total		1	134.506			0		5	821.42		8	2433.76		8	1907.66			0			0			0			0			0			0			0
		Weight (g)			24.1						25.8			27.8			26.2
Manipulation	TX	Tumor ID	Length	Width	Volume	Length	Width	Volume	Length	Width	Volume	Length	Width	Volume	Length	Width	Volume	Length	Width	Volume	Length	Width	Volume	Length	Width	Volume	Length	Width	Volume	Length	Width	Volume	Length	Width	Volume	Length	Width	Volume
Standard	DOX+CYP	1	11.12	8.18	372.033	10.69	8.85	418.634	10.65	9.85	516.645	14.51	11.55	967.835	9.98	8.82	388.184			0			0			0			0			0			0			0
		2	8.27	6.59	179.575	10.65	10.28	562.737	10.92	10.3	579.251	14.56	14.06	1439.14	14.71	13.44	1328.56			0			0			0			0			0			0			0
		3	4	4	32	6.9	5.01	86.5953	7.14	6.32	142.594	merged with 2		0	merged with 2		0			0			0			0			0			0			0			0
		4			0			0	4	4	32	4	4	32	-	-	0			0			0			0			0			0			0			0
		5			0			0			0			0			0			0			0			0			0			0			0			0
		6			0			0			0			0			0			0			0			0			0			0			0			0
		7			0			0			0			0			0			0			0			0			0			0			0			0
		8			0			0			0			0			0			0			0			0			0			0			0			0
		9			0			0			0			0			0			0			0			0			0			0			0			0
		10			0			0			0			0			0			0			0			0			0			0			0			0
		Total		3	583.608		3	1067.97		4	1270.49		3	2438.97		2	1716.74			0			0			0			0			0			0			0
		Weight (g)			24.3			24.9			24.7			25.1			23.4
Manipulation	TX	Tumor ID	Length	Width	Volume	Length	Width	Volume	Length	Width	Volume	Length	Width	Volume	Length	Width	Volume	Length	Width	Volume	Length	Width	Volume	Length	Width	Volume	Length	Width	Volume	Length	Width	Volume	Length	Width	Volume	Length	Width	Volume
Standard	DOX+CYP	1	10.81	9.12	449.558	13.04	8.99	526.947	12.45	9.93	613.816	14.51	13.34	1291.07	11.92	10.7	682.36	9.6	8.49	345.984	10.16	8.6	375.717	12.06	9.99	601.795			0			0			0			0
		2	9.5	7.16	243.512	10.35	6.39	211.306	11.65	7.52	329.406	12.42	11.73	854.452	12.09	8.76	463.879	10.67	8.24	362.234	10.01	6.98	243.846	10.76	8	344.32			0			0			0			0
		3	8.9	6.47	186.281	9.17	6.68	204.594	9.18	6.85	215.374	10.27	7.06	255.947	6.92	5.09	89.642	9.56	6.42	197.014	9.37	6.76	214.093	7.82	7.38	212.956			0			0			0			0
		4			0			0	8.6	7.69	254.285	11.49	8.77	441.865	10	9.93	493.024	9.81	7.82	299.953	10.46	8.49	376.979	9.83	8.29	337.779			0			0			0			0
		5			0			0	9.62	7.2	249.35	11.27	11.39	731.04	9.97	9.6	459.418	10.02	8.99	404.909	10.43	8.67	392.006	8.87	6.79	204.472			0			0			0			0
		6			0			0	8.19	6.78	188.241	11.08	7.95	350.142	11.77	10.87	695.353	10.62	10.09	540.601	12.44	10.33	663.729	10.1	7.8	307.242			0			0			0			0
		7			0			0			0	9.55	6.32	190.725	4	4	32	4	4	32	-	-	0	2	2	4			0			0			0			0
		8			0			0			0	4	4	32	-	-	0	-	-	0	-	-	0	-	-	0			0			0			0			0
		9			0			0			0			0			0			0			0			0			0			0			0			0
		10			0			0			0			0			0			0			0			0			0			0			0			0
		Total		3	879.35		3	942.847		6	1850.47		8	4147.24		7	2915.68		7	2182.69		6	2266.37		7	2012.56			0			0			0			0
		Weight (g)			22.6			23.9			23.7			26.2			23.9			23			23.5			21.2
Diet	TX	Tumor ID	Length	Width	Volume	Length	Width	Volume	Length	Width	Volume	Length	Width	Volume	Length	Width	Volume	Length	Width	Volume	Length	Width	Volume	Length	Width	Volume	Length	Width	Volume	Length	Width	Volume	Length	Width	Volume	Length	Width	Volume
Standard	DOX+CYP	1	7.66	6.68	170.904	9.25	6.68	206.379	9.49	7.94	299.142	13.19	8.27	451.051	7.9	6.37	160.279			0			0			0			0			0			0			0
		2	10.39	7.14	264.839	12.67	7.14	322.956	14.22	9.29	613.622	17.96	14.21	1813.28	18.7	15.02	2109.36			0			0			0			0			0			0			0
		3			0			0			0	4	4	32	-	-	0			0			0			0			0			0			0			0
		4			0			0			0			0	4	4	32			0			0			0			0			0			0			0
		5			0			0			0			0			0			0			0			0			0			0			0			0
		6			0			0			0			0			0			0			0			0			0			0			0			0
		7			0			0			0			0			0			0			0			0			0			0			0			0
		8			0			0			0			0			0			0			0			0			0			0			0			0
		9			0			0			0			0			0			0			0			0			0			0			0			0
		10			0			0			0			0			0			0			0			0			0			0			0			0
		Total		2	435.743		2	529.334		2	912.764		3	2296.33		3	2301.64			0			0			0			0			0			0			0
		Weight (g)			23.8			23.5			25.7			25.9			26.1
Diet	TX	Tumor ID	Length	Width	Volume	Length	Width	Volume	Length	Width	Volume	Length	Width	Volume	Length	Width	Volume	Length	Width	Volume	Length	Width	Volume	Length	Width	Volume	Length	Width	Volume	Length	Width	Volume	Length	Width	Volume	Length	Width	Volume
Standard	DOX+CYP	1	6.58	5.56	101.706	7.95	5.78	132.798	8.95	5.64	142.348	9.61	6.5	203.011	7.33	6.51	155.323	7.79	4	62.32	4	4	32	3	3	13.5			0			0			0			0
		2	7.23	5.45	107.375	8.21	6.33	164.483	8.87	7.28	235.048	8.91	6.83	207.821	4	4	32	4	4	32	4	4	32	4	4	32			0			0			0			0
		3	4	4	32	6.89	4.72	76.7491	7.89	6.31	157.075	7.95	6.76	181.648	7.73	5.81	130.467	7.31	5.08	94.3224	4	4	32	4	4	32			0			0			0			0
		4	4	4	32	4	4	32	8.44	6.84	197.435	9.46	7.23	247.251	6.51	5.83	110.634	4	4	32	4	4	32	6.82	4	54.56			0			0			0			0
		5	5.93	4.99	73.8288	7.51	7.06	187.163	8.66	8.65	323.981	10.26	8.92	408.176	9.99	7.47	278.725	8.57	6.86	201.65	7.74	7.57	221.77	8.19	7.69	242.162			0			0			0			0
		6	6.99	5.54	107.267	6.86	5.82	116.182	8.71	6.72	196.665	9.56	9.31	414.312	9.6	8.94	383.633	12.24	9.09	505.684	9.53	6.88	225.548	10.37	8.15	344.401			0			0			0			0
		7			0			0			0	8.47	6.17	161.222	8.34	6.03	151.625	8.55	4.97	105.596	8.61	6.71	193.829	10.15	7.79	307.972			0			0			0			0
		8			0			0			0			0			0			0			0			0			0			0			0			0
		9			0			0			0			0			0			0			0			0			0			0			0			0
		10			0			0			0			0			0			0			0			0			0			0			0			0
		Total		6	454.176		6	709.375		6	1252.55		7	1823.44		7	1242.41		7	1033.57		7	769.147		7	1026.59			0			0			0			0
		Weight (g)			21.4			22.6			22.1			23			22.3			21.1			20.5			20.4
Diet	TX	Tumor ID	Length	Width	Volume	Length	Width	Volume	Length	Width	Volume	Length	Width	Volume	Length	Width	Volume	Length	Width	Volume	Length	Width	Volume	Length	Width	Volume	Length	Width	Volume	Length	Width	Volume	Length	Width	Volume	Length	Width	Volume
Standard	DOX+CYP	1	10.25	7.82	313.406	11.86	7.74	355.252	11.94	9.9	585.12	11.55	11.54	769.066	11.64	10.95	697.833	11.34	8.88	447.104	10.02	7.81	305.59	8.81	7.77	265.943			0			0			0			0
		2			0			0			0			0			0			0			0			0			0			0			0			0
		3			0			0			0			0			0			0			0			0			0			0			0			0
		4			0			0			0			0			0			0			0			0			0			0			0			0
		5			0			0			0			0			0			0			0			0			0			0			0			0
		6			0			0			0			0			0			0			0			0			0			0			0			0
		7			0			0			0			0			0			0			0			0			0			0			0			0
		8			0			0			0			0			0			0			0			0			0			0			0			0
		9			0			0			0			0			0			0			0			0			0			0			0			0
		10			0			0			0			0			0			0			0			0			0			0			0			0
		Total		1	313.406		1	355.252		1	585.12		1	769.066		1	697.833		1	447.104		1	305.59		1	265.943			0			0			0			0
		Weight (g)			21.1			21.6			23.3			24.3			22.4			21.4			20.8			21
Diet	TX	Tumor ID	Length	Width	Volume	Length	Width	Volume	Length	Width	Volume	Length	Width	Volume	Length	Width	Volume	Length	Width	Volume	Length	Width	Volume	Length	Width	Volume	Length	Width	Volume	Length	Width	Volume	Length	Width	Volume	Length	Width	Volume
Standard	DOX+CYP	1	4	4	32	4	4	32	4	4	32	4	4	32	4	4	32			0			0			0			0			0			0			0
		2			0	4	4	32	4	4	32	7.55	5.52	115.026	4	4	32			0			0			0			0			0			0			0
		3			0			0			0			0			0			0			0			0			0			0			0			0
		4			0			0			0			0			0			0			0			0			0			0			0			0
		5			0			0			0			0			0			0			0			0			0			0			0			0
		6			0			0			0			0			0			0			0			0			0			0			0			0
		7			0			0			0			0			0			0			0			0			0			0			0			0
		8			0			0			0			0			0			0			0			0			0			0			0			0
		9			0			0			0			0			0			0			0			0			0			0			0			0
		10			0			0			0			0			0			0			0			0			0			0			0			0
		Total		1	32		2	64		2	64		2	147.026		2	64			0			0			0			0			0			0			0
		Weight (g)			24.4			24.6			24.6			25.1			24.1
Diet	TX	Tumor ID	Length	Width	Volume	Length	Width	Volume	Length	Width	Volume	Length	Width	Volume	Length	Width	Volume	Length	Width	Volume	Length	Width	Volume	Length	Width	Volume	Length	Width	Volume	Length	Width	Volume	Length	Width	Volume	Length	Width	Volume
Standard	DOX+CYP	1	9.15	5.88	158.178	11.07	7.29	294.153	13.22	8.97	531.847	13.68	9.55	623.825	12.02	9.81	578.379			0			0			0			0			0			0			0
		2	6.93	5.57	107.501	7.58	6.02	137.351	8.3	6.38	168.923	12.9	8.06	419.015	13.06	7.98	415.833			0			0			0			0			0			0			0
		3	4	4	32	4	4	32	4	4	32	merged with 2		0	merged with 2		0			0			0			0			0			0			0			0
		4	4	4	32	4	4	32	6.51	4.86	76.8818	merged with 2		0	merged with 2		0			0			0			0			0			0			0			0
		5	8.55	6.39	174.557	8.56	5.87	147.476	8.52	5.96	151.322	10.79	7.88	334.999	4	4	32			0			0			0			0			0			0			0
		6			0			0			0	7.74	7.68	228.262	4	4	32			0			0			0			0			0			0			0
		7			0			0			0			0	4	4	32			0			0			0			0			0			0			0
		8			0			0			0			0	4	4	32			0			0			0			0			0			0			0
		9			0			0			0			0			0			0			0			0			0			0			0			0
		10			0			0			0			0			0			0			0			0			0			0			0			0
		Total		5	504.236		5	642.979		5	960.974		4	1606.1		6	1122.21			0			0			0			0			0			0			0
		Weight (g)			22.4			22.3			22.4			24.2			22.5
Diet	TX	Tumor ID	Length	Width	Volume	Length	Width	Volume	Length	Width	Volume	Length	Width	Volume	Length	Width	Volume	Length	Width	Volume	Length	Width	Volume	Length	Width	Volume	Length	Width	Volume	Length	Width	Volume	Length	Width	Volume	Length	Width	Volume
Standard	DOX+CYP	1	12.08	9.93	595.574	12.27	10.72	705.024	12.85	10.54	713.764	11.87	9.4	524.417	9.64	8.04	311.573	9.95	7.8	302.679	8.08	6.91	192.902	7.71	6.59	167.415	10.08	8	322.56	11.01	8.87	433.116	11.7	9.07	481.25	12.36	10.76	715.506
		2			0			0			0			0			0			0			0			0			0	8.62	6.12	161.428	7.78	5.8	130.86	8.62	6.8	199.294
		3			0			0			0			0			0			0			0			0			0	4	4	32	4	4	32	11.22	8.97	451.386
		4			0			0			0			0			0			0			0			0			0	3	3	13.5	3	3	13.5	3	3	13.5
		5			0			0			0			0			0			0			0			0			0			0			0			0
		6			0			0			0			0			0			0			0			0			0			0			0			0
		7			0			0			0			0			0			0			0			0			0			0			0			0
		8			0			0			0			0			0			0			0			0			0			0			0			0
		9			0			0			0			0			0			0			0			0			0			0			0			0
		10			0			0			0			0			0			0			0			0			0			0			0			0
		Total		1	595.574		1	705.024		1	713.764		1	524.417		1	311.573		1	302.679		1	192.902		1	167.415		1	322.56		4	640.045		4	657.609		4	1379.69
		Weight (g)			23.2			23			23.9			24			22.7			23			21.1			21.7			21.8			22.6			20.9			25.1
Diet	TX	Tumor ID	Length	Width	Volume	Length	Width	Volume	Length	Width	Volume	Length	Width	Volume	Length	Width	Volume	Length	Width	Volume	Length	Width	Volume	Length	Width	Volume	Length	Width	Volume	Length	Width	Volume	Length	Width	Volume	Length	Width	Volume
Standard	DOX+CYP	1	9.32	5.86	160.023	9.86	6.45	205.1	10.06	6.97	244.362	11.65	9.81	560.575	11	9.18	463.498	9.42	6.37	191.117	7.63	5.8	128.337	8.3	7.04	205.681	8.14	6.09	150.949	10.01	7.98	318.72	10	8.14	331.298	12.44	8.61	461.102
		2	8.09	6.77	185.394	8.62	6.76	196.957	8.7	6.76	198.785	10.71	7.38	291.657	9.33	8.25	317.512	8.08	7.3	215.292	9.17	7.33	246.347	8.38	6.92	200.644	9.52	7.06	237.256	11.15	7.95	352.354	11.05	8.5	399.181	10.97	8.57	402.845
		3	4	4	32	4	4	32	8.01	6.05	146.593	8.07	6.16	153.11	6.99	6.08	129.198	4	4	32	4	4	32	4	4	32	4	4	32	6.62	4	52.96	7.46	6.49	157.108	7.38	6.71	166.139
		4			0	6.33	4	50.64	7.67	5.91	133.949	8.19	6.15	154.883	7.25	5.4	105.705	5.99	4	47.92	6.82	4	54.56	5.35	4	42.8	7.21	5.22	98.2305	6.57	4	52.56	7.37	6.41	151.41	8.87	7.15	226.728
		5			0	4	4	32	5.28	4	42.24	4	4	32	-	-	0	3	3	13.5	4	4	32	4	4	32	4	4	32	4	3	18	4	4	32	4	4	32
		6			0			0			0			0			0			0			0			0			0			0			0	8.83	7.36	239.159
		7			0			0			0			0			0			0			0			0			0			0			0			0
		8			0			0			0			0			0			0			0			0			0			0			0			0
		9			0			0			0			0			0			0			0			0			0			0			0			0
		10			0			0			0			0			0			0			0			0			0			0			0			0
		Total		3	377.417		5	516.697		5	765.929		5	1192.23		4	1015.91		5	499.829		5	493.244		5	513.125		5	550.435		5	794.594		5	1071		6	1527.97
		Weight (g)			23.4			23.3			24			24.1			23.9			21.9			22.5			21.7			23.2			23.6			24.7			22.5
Diet	TX	Tumor ID	Length	Width	Volume	Length	Width	Volume	Length	Width	Volume	Length	Width	Volume	Length	Width	Volume	Length	Width	Volume	Length	Width	Volume	Length	Width	Volume	Length	Width	Volume	Length	Width	Volume	Length	Width	Volume	Length	Width	Volume
Standard	DOX+CYP	1	4	4	32	4	4	32	5.03	4	40.24	6.13	5.01	76.9318	5.98	5.26	82.7261	5.67	4	45.36	4	4	32	4	4	32	3	3	13.5	6.11	4	48.88	6.19	4	49.52	6.07	5.17	81.1222
		2	4	4	32	4	4	32	4	4	32	7.51	5.92	131.599	8.03	5.64	127.716	4	4	32	3	3	13.5	4	4	32	3	3	13.5	4	4	32	4	4	32	4	4	32
		3			0	4	4	32	7.6	6.55	163.029	8.49	7.91	265.602	7.22	6.33	144.649	6.27	4	50.16	4	4	32	-	-	0	-	-	0	-	-	0	--	-	0	3	3	13.5
		4			0			0	3	3	13.5	3	3	13.5	-	-	0	-	-	0	-	-	0	-	-	0	-	-	0	4	4	32	3	3	13.5	4	4	32
		5			0			0			0	4	4	32	3	3	13.5	-	-	0	-	-	0	-	-	0	-	-	0	3	3	13.5	3	3	13.5	3	3	13.5
		6			0			0			0			0			0			0			0			0			0			0	4	4	32	9.17	7.67	269.731
		7			0			0			0			0			0			0			0			0			0			0			0			0
		8			0			0			0			0			0			0			0			0			0			0			0			0
		9			0			0			0			0			0			0			0			0			0			0			0			0
		10			0			0			0			0			0			0			0			0			0			0			0			0
		Total		2	64		3	96		4	248.769		5	519.633		4	368.59		3	127.52		3	77.5		2	64		2	27		4	126.38		5	140.52		6	441.853
		Weight (g)			21			21.4			21.5			21.6			21.3			19.7			19.7			18.2			19.9			20			20			20.6
Diet	TX	Tumor ID	Length	Width	Volume	Length	Width	Volume	Length	Width	Volume	Length	Width	Volume	Length	Width	Volume	Length	Width	Volume	Length	Width	Volume	Length	Width	Volume	Length	Width	Volume	Length	Width	Volume	Length	Width	Volume	Length	Width	Volume
Standard	DOX+CYP	1	3	3	13.5	4	4	32	4	4	32	4	4	32	4	4	32	6.6	4	52.8	4	3	18	-	-	0	-	-	0	-	-	0	2	2	4	3	3	13.5
		2	4	4	32	4	4	32	7.45	5.69	120.601	9.8	7.62	284.516	7.01	6.53	149.456	4	4	32	4	4	32	4	4	32	6.78	5.01	85.0893	7.11	4.81	82.2488	8.01	5.13	105.399	10.38	10.07	526.291
		3	7.28	6.2	139.922	8.28	6.92	198.25	7.98	7.21	207.417	10.07	8.05	326.281	7.71	6.51	163.375	7.73	6.57	166.832	4	4	32	4	4	32	7.57	6.81	175.534	8.76	8.68	330	9.69	8.18	324.191	10.49	9.43	466.411
		4	3	3	13.5	7.52	5.51	114.154	8.31	5.6	130.301	9.94	7.43	274.368	7.3	6.79	168.28	7.21	6.22	139.472	5.84	4	46.72	4	4	32	4	4	32	6.19	4.72	68.9516	7.38	6.53	157.345	11.77	9.13	490.555
		5			0	4	4	32	4	4	32	7.73	6.73	175.057	4	4	32	6.16	4	49.28	6.2	4	49.6	4	4	32	6.26	4	50.08	8.12	6.98	197.805	9.86	7.51	278.052	merged with 2		0
		6			0			0			0	10.37	7.04	256.977	6.31	4	50.48	4	4	32	-	-	0	-	-	0	9.69	6.65	214.258	10.71	7.28	283.806	10.44	7.35	281.997	9.89	7.2	256.349
		7			0			0			0			0			0	4	4	32	3	3	13.5	3	3	13.5	4	4	32	4	4	32	4	4	32	4	4	32
		8			0			0			0			0			0			0			0			0			0			0			0			0
		9			0			0			0			0			0			0			0			0			0			0			0			0
		10			0			0			0			0			0			0			0			0			0			0			0			0
		Total		4	198.922		5	408.404		5	522.318		6	1349.2		6	595.592		7	504.384		6	191.82		5	141.5		6	588.961		6	994.811		7	1182.98		6	1785.11
		Weight (g)			20.8			21.4			21.5			22.5			20.3			19.2			18.2			18.8			19.2			19.7			20.4			20.6
Diet	TX	Tumor ID	Length	Width	Volume	Length	Width	Volume	Length	Width	Volume	Length	Width	Volume	Length	Width	Volume	Length	Width	Volume	Length	Width	Volume	Length	Width	Volume	Length	Width	Volume	Length	Width	Volume	Length	Width	Volume	Length	Width	Volume
Standard	DOX+CYP	1	4	4	32	7.71	5.62	121.758	7.54	5.01	94.6274	7.09	5.51	107.627	8.18	5.63	129.64	4	4	32	-	-	0	-	-	0	6.68	4	53.44	6.55	4	52.4	6.9	5.27	95.8165	7.12	5.49	107.299
		2	4	4	32	4	4	32	6.81	4	54.48	6.76	4.58	70.9002	4	4	32	4	4	32	2	2	4	3	3	13.5	-	-	0	-	-	0	4	4	32	4	4	32
		3	9.08	7.09	228.217	9.16	5.83	155.669	8.81	5.74	145.134	9.57	5.87	164.876	8.59	6.99	209.854	8.63	6.71	194.279	8.04	5.91	140.411	6.34	6.1	117.956	4	4	32	7.11	4	56.88	8.84	8.03	285.006	9.53	8.17	318.059
		4	4	4	32	4	4	32	4	4	32	4	4	32	4	4	32	4	4	32	3	3	13.5	3	3	13.5	3	3	13.5	2	2	4	3	3	13.5	4	4	32
		5	9.94	6.88	235.252	9.58	6.66	212.463	8.84	5.44	130.804	9.37	7.46	260.728	8.54	6.29	168.939	9.22	7.14	235.016	7.62	5.91	133.076	7.16	5.59	111.868	6.92	5.85	118.41	8.3	6.39	169.453	8.16	6.62	178.804	7.87	6.68	175.589
		6			0			0	6.2	6.02	112.345	10.65	8.46	381.119	8.86	6.94	213.365	8.51	6.76	194.443	7.62	7.25	200.263	6.02	6	108.36	7.03	6.98	171.252	6.89	6.75	156.963	6.82	6.49	143.63	8.94	7.38	243.456
		7			0			0			0	4	4	32	6.92	5.13	91.0565	7.01	5.23	95.8719	7.11	5.14	93.9217	7.16	5.13	94.2145	4	4	32	7.05	4	56.4	8.33	5.55	128.292	8.56	6.31	170.413
		8			0			0			0			0			0			0			0			0			0			0			0	4	4	32
		9			0			0			0			0			0			0			0			0			0			0			0	4	4	32
		10			0			0			0			0			0			0			0			0			0			0			0			0
		Total		5	559.469		5	553.89		6	569.391		7	1049.25		7	876.854		7	815.61		6	585.172		6	459.398		6	420.602		6	496.096		7	877.048		9	1142.82
		Weight (g)			26.6			25.1			25.8			25.8			24.1			23.2			21.3			20.3			21.3			20.9			21.4			21.4
Diet	TX	Tumor ID	Length	Width	Volume	Length	Width	Volume	Length	Width	Volume	Length	Width	Volume	Length	Width	Volume	Length	Width	Volume	Length	Width	Volume	Length	Width	Volume	Length	Width	Volume	Length	Width	Volume	Length	Width	Volume	Length	Width	Volume
Standard	DOX+CYP	1	4	4	32	4	4	32	4	4	32	4	4	32	4	4	32	4	4	32	4	4	32			0			0			0			0			0
		2			0	4	4	32	4	4	32	4	4	32	4	4	32	3	3	13.5	2	2	4			0			0			0			0			0
		3			0			0	4	4	32	8.56	5.63	135.663	7.85	5.72	128.42	4	4	32	-	-	0			0			0			0			0			0
		4			0			0			0			0			0			0			0			0			0			0			0			0
		5			0			0			0			0			0			0			0			0			0			0			0			0
		6			0			0			0			0			0			0			0			0			0			0			0			0
		7			0			0			0			0			0			0			0			0			0			0			0			0
		8			0			0			0			0			0			0			0			0			0			0			0			0
		9			0			0			0			0			0			0			0			0			0			0			0			0
		10			0			0			0			0			0			0			0			0			0			0			0			0
		Total		1	32		2	64		3	96		3	199.663		3	192.42		3	77.5		2	36			0			0			0			0			0
		Weight (g)			22.1			22.3			21.4			22.9			22			20.9			19.6
Diet	TX	Tumor ID	Length	Width	Volume	Length	Width	Volume	Length	Width	Volume	Length	Width	Volume	Length	Width	Volume	Length	Width	Volume	Length	Width	Volume	Length	Width	Volume	Length	Width	Volume	Length	Width	Volume	Length	Width	Volume	Length	Width	Volume
Standard	DOX+CYP	1			0			0			0	9.16	7.94	288.74	7.16	5.62	113.072	7.76	6.17	147.707	4	4	32	4	4	32	6.31	4	50.48	8.31	7.38	226.3	9.19	8.8	355.837	9.57	9.37	420.108
		2			0			0			0	3	3	13.5	4	4	32	3	3	13.5	2	2	4	2	2	4	-	-	0	-	-	0	2	2	4	6.05	4	48.4
		3			0			0			0	3	3	13.5	3	3	13.5	3	3	13.5	4	3	18	2	2	4	2	2	4	3	2	6	3	2	6	3	2	6
		4			0			0			0			0	3	3	13.5	2	2	4	2	2	4	-	-	0	-	-	0	-	-	0	4	3	18	4	3	18
		5			0			0			0			0			0			0			0			0			0			0	4	3	18	6.45	4	51.6
		6			0			0			0			0			0			0			0			0			0			0			0			0
		7			0			0			0			0			0			0			0			0			0			0			0			0
		8			0			0			0			0			0			0			0			0			0			0			0			0
		9			0			0			0			0			0			0			0			0			0			0			0			0
		10			0			0			0			0			0			0			0			0			0			0			0			0
		Total			0			0			0		3	315.74		4	172.072		4	178.707		4	58		3	40		2	54.48		2	232.3		5	401.837		5	544.108
		Weight (g)												21.8			20.8			23.7			19.8			19			18.5			19.5			19.8			19.6
Diet	TX	Tumor ID	Length	Width	Volume	Length	Width	Volume	Length	Width	Volume	Length	Width	Volume	Length	Width	Volume	Length	Width	Volume	Length	Width	Volume	Length	Width	Volume	Length	Width	Volume	Length	Width	Volume	Length	Width	Volume	Length	Width	Volume
Standard	DOX+CYP	1			0	3	3	13.5	3	3	13.5	2	2	4	4	4	32	3	3	13.5	2	2	4	-	-	0	-	-	0	2	2	4	4	4	32	7.31	5.47	109.361
		2			0	3	3	13.5	5.91	4	47.28	5.48	4	43.84	6.37	6.03	115.809	2	2	4	2	2	4	2	2	4	-	-	0	-	-	0	6.54	4	52.32	6.72	4	53.76
		3			0			0	3	3	13.5	3	3	13.5	3	3	13.5	-	-	0	-	-	0	-	-	0	-	-	0	4	3	18	3	2	6	6.18	4	49.44
		4			0			0			0	3	3	13.5	3	3	13.5	3	3	13.5	-	-	0	-	-	0	-	-	0	-	-	0	3	3	13.5	4	3	18
		5			0			0			0			0			0			0			0			0			0	4	4	32	4	4	32	5.7	4	45.6
		6			0			0			0			0			0			0			0			0			0			0			0	7.71	4	61.68
		7			0			0			0			0			0			0			0			0			0			0			0			0
		8			0			0			0			0			0			0			0			0			0			0			0			0
		9			0			0			0			0			0			0			0			0			0			0			0			0
		10			0			0			0			0			0			0			0			0			0			0			0			0
		Total			0		2	27		3	74.28		4	74.84		4	174.809		3	31		2	8		1	4		0	0		3	54		5	135.82		6	337.841
		Weight (g)						21.9			23.1			22.8			22.7			20.3			20.4			20.2			20.5			20.7			21.1			20.9
Diet	TX	Tumor ID	Length	Width	Volume	Length	Width	Volume	Length	Width	Volume	Length	Width	Volume	Length	Width	Volume	Length	Width	Volume	Length	Width	Volume	Length	Width	Volume	Length	Width	Volume	Length	Width	Volume	Length	Width	Volume	Length	Width	Volume
Standard	DOX+CYP	1			0			0	4	4	32	7.25	6.3	143.876	7.35	5.84	125.338	4	4	32	3	3	13.5	2	2	4	4	4	32	6.45	5.05	82.2456	6.63	5.2	89.6376	7.98	5.81	134.687
		2			0			0	7.39	4.82	85.8437	7.77	5.59	121.399	4	4	32	-	-	0	3	2	6	2	2	4	4	4	32	7.03	5.67	113.003	7.01	5.58	109.133	9.56	6.92	228.897
		3			0			0	4	4	32	4	4	32	2	2	4	-	-	0	2	2	4	2	2	4	4	4	32	4	4	32	6.42	5.13	84.4772	6.67	5.31	94.034
		4			0			0			0			0			0			0			0			0			0	2	2	4	4	3	18	8.34	6.67	185.519
		5			0			0			0			0			0			0			0			0			0			0	4	4	32	4	3	18
		6			0			0			0			0			0			0			0			0			0			0			0			0
		7			0			0			0			0			0			0			0			0			0			0			0			0
		8			0			0			0			0			0			0			0			0			0			0			0			0
		9			0			0			0			0			0			0			0			0			0			0			0			0
		10			0			0			0			0			0			0			0			0			0			0			0			0
		Total			0			0		3	149.844		3	297.275		3	161.338		1	32		3	23.5		3	12		3	96		4	231.249		5	333.248		5	661.137
		Weight (g)									20.9			22.6			20.6			20			19.6			20.1			20.5			19.7			21			21
Diet	TX	Tumor ID	Length	Width	Volume	Length	Width	Volume	Length	Width	Volume	Length	Width	Volume	Length	Width	Volume	Length	Width	Volume	Length	Width	Volume	Length	Width	Volume	Length	Width	Volume	Length	Width	Volume	Length	Width	Volume	Length	Width	Volume
Standard	DOX+CYP	1	4	2	8	4	3	18	4	3	18	3	3	13.5	6.81	5.15	90.3091	3	3	13.5	2	2	4	2	2	4	-	-	0			0			0			0
		2	4	4	32	4	4	32	2	2	4	2	2	4	3	3	13.5	4	4	32	4	4	32	4	4	32	4	4	32			0			0			0
		3			0	3	3	13.5	6.32	5.11	82.5142	6.47	5.91	112.992	6.03	4	48.24	4	4	32	5.19	4	41.52	4	3	18	3	3	13.5			0			0			0
		4			0			0	4	4	32	4	4	32	4	4	32	4	3	18	4	3	18	3	3	13.5	4	3	18			0			0			0
		5			0			0			0	6.2	5.72	101.427	7.07	5.22	96.3231	4	4	32	3	3	13.5	3	3	13.5	3	3	13.5			0			0			0
		6			0			0			0			0			0			0			0			0			0			0			0			0
		7			0			0			0			0			0			0			0			0			0			0			0			0
		8			0			0			0			0			0			0			0			0			0			0			0			0
		9			0			0			0			0			0			0			0			0			0			0			0			0
		10			0			0			0			0			0			0			0			0			0			0			0			0
		Total		2	40		3	63.5		4	136.514		5	263.919		5	280.372		5	127.5		5	109.02		5	81		4	77			0			0			0
		Weight (g)			22.2			22.1			22.5			23			22.3			20.9			20.9			21.4			20.9
Diet	TX	Tumor ID	Length	Width	Volume	Length	Width	Volume	Length	Width	Volume	Length	Width	Volume	Length	Width	Volume	Length	Width	Volume	Length	Width	Volume	Length	Width	Volume	Length	Width	Volume	Length	Width	Volume	Length	Width	Volume	Length	Width	Volume
Standard	DOX+CYP	1	4	3	18	5.78	4	46.24	7.88	5.2	106.538	7.78	6	140.04	5.78	3	26.01	6.44	4	51.52	5.86	4	46.88	6.85	4	54.8	7.65	5.86	131.349			0			0			0
		2			0	3	3	13.5	6.88	4	55.04	8.18	5.84	139.492	6.53	4	52.24	3	3	13.5	3	3	13.5	4	4	32	5.74	4	45.92			0			0			0
		3			0	2	2	4	2	2	4	3	3	13.5	-	-	0	2	2	4	2	2	4	-	-	0	2	2	4			0			0			0
		4			0			0			0	3	3	13.5	3	3	13.5	3	3	13.5	3	3	13.5	-	-	0	-	-	0			0			0			0
		5			0			0			0			0			0			0			0			0			0			0			0			0
		6			0			0			0			0			0			0			0			0			0			0			0			0
		7			0			0			0			0			0			0			0			0			0			0			0			0
		8			0			0			0			0			0			0			0			0			0			0			0			0
		9			0			0			0			0			0			0			0			0			0			0			0			0
		10			0			0			0			0			0			0			0			0			0			0			0			0
		Total		1	18		3	63.74		3	165.578		4	306.532		3	91.75		4	82.52		4	77.88		2	86.8		3	181.269			0			0			0
		Weight (g)			19.1			19.3			19.9			20.3			20.4			19.6			19.3			19.1			20.3
Diet	TX	Tumor ID	Length	Width	Volume	Length	Width	Volume	Length	Width	Volume	Length	Width	Volume	Length	Width	Volume	Length	Width	Volume	Length	Width	Volume	Length	Width	Volume	Length	Width	Volume	Length	Width	Volume	Length	Width	Volume	Length	Width	Volume
Standard	DOX+CYP	1	4	4	32	4	4	32	8.6	6.68	191.876	8.47	7.16	217.11	9.54	6.93	229.079	8.72	5.76	144.654	6.83	5.86	117.27	7.18	5.49	108.203	7.75	5.67	124.577			0			0			0
		2	3	3	13.5	4	3	18	4	4	32	4	4	32	6.79	4	54.32	4	3	18	3	2	6	3	2	6	3	2	6			0			0			0
		3	3	3	13.5	4	3	18	4	3	18	7.71	6.23	149.624	5.54	4	44.32	3	2	6	3	2	6	3	2	6	3	2	6			0			0			0
		4	3	3	13.5	3	3	13.5	4	4	32	6.67	5.12	87.425	6.39	5.58	99.4808	5.75	4	46	4	3	18	4	3	18	4	3	18			0			0			0
		5			0			0	3	3	13.5	4	4	32	3	3	13.5	2	2	4	2	2	4	-	-	0	-	-	0			0			0			0
		6			0			0	3	3	13.5	4	3	18	4	3	18	3	2	6	-	-	0	-	-	0	-	-	0			0			0			0
		7			0			0			0			0			0	3	3	13.5	3	3	13.5	2	2	4	2	2	4			0			0			0
		8			0			0			0			0			0			0			0			0			0			0			0			0
		9			0			0			0			0			0			0			0			0			0			0			0			0
		10			0			0			0			0			0			0			0			0			0			0			0			0
		Total		4	72.5		4	81.5		6	300.876		6	536.159		6	458.7		7	238.154		6	164.77		5	142.203		5	158.577			0			0			0
		Weight (g)			21.6			22			21.7			21.9			21.4			20.3			20			19.6			19.9
Diet	TX	Tumor ID	Length	Width	Volume	Length	Width	Volume	Length	Width	Volume	Length	Width	Volume	Length	Width	Volume	Length	Width	Volume	Length	Width	Volume	Length	Width	Volume	Length	Width	Volume	Length	Width	Volume	Length	Width	Volume	Length	Width	Volume
Standard	DOX+CYP	1	4	3	18	7.53	4	60.24	10.81	7.52	305.655	12.71	12.17	941.232	9.11	9.02	370.597	7.95	6.5	167.944	7.32	6.56	157.503	7.26	5.24	99.6711	7.77	5.24	106.673			0			0			0
		2	3	3	13.5	3	3	13.5	6.27	4	50.16	6.43	4	51.44	3	3	13.5	3	2	6	2	2	4	-	-	0	-	-	0			0			0			0
		3	3	3	13.5	4	4	32	4	4	32	4	4	32	4	3	18	2	2	4	-	-	0	2	2	4	2	2	4			0			0			0
		4			0	5.88	5.51	89.2587	8.6	6.79	198.248	8.99	7.6	259.631	7.9	6.08	146.017	9.13	6.4	186.982	6.47	5.82	109.577	7.64	7.59	220.063	6.51	5.87	112.157			0			0			0
		5			0			0			0			0			0			0			0	4	4	32	4	3	18			0			0			0
		6			0			0			0			0			0			0			0			0			0			0			0			0
		7			0			0			0			0			0			0			0			0			0			0			0			0
		8			0			0			0			0			0			0			0			0			0			0			0			0
		9			0			0			0			0			0			0			0			0			0			0			0			0
		10			0			0			0			0			0			0			0			0			0			0			0			0
		Total		3	45		4	194.999		4	586.063		4	1284.3		4	548.114		4	364.926		3	271.08		4	355.734		4	240.83			0			0			0
		Weight (g)			22.3			22.6			23.1			23.2			18.8			16.8			18.4			20.2			19.9
Diet	TX	Tumor ID	Length	Width	Volume	Length	Width	Volume	Length	Width	Volume	Length	Width	Volume	Length	Width	Volume	Length	Width	Volume	Length	Width	Volume	Length	Width	Volume	Length	Width	Volume	Length	Width	Volume	Length	Width	Volume	Length	Width	Volume
Standard	DOX+CYP	1	3	3	13.5	4	4	32	4	4	32	4	4	32	-	-	0	-	-	0	-	-	0	-	-	0	-	-	0			0			0			0
		2			0	8	5.98	143.042	8.25	5.84	140.686	9.09	6.34	182.689	6.97	4	55.76	8.18	4	65.44	7.34	4	58.72	7.46	4	59.68	7.64	4	61.12			0			0			0
		3			0			0			0	6.61	5.55	101.802	5.81	4	46.48	6.88	4	55.04	4	3	18	-	-	0	6.85	5.27	95.1222			0			0			0
		4			0			0			0			0			0			0			0			0			0			0			0			0
		5			0			0			0			0			0			0			0			0			0			0			0			0
		6			0			0			0			0			0			0			0			0			0			0			0			0
		7			0			0			0			0			0			0			0			0			0			0			0			0
		8			0			0			0			0			0			0			0			0			0			0			0			0
		9			0			0			0			0			0			0			0			0			0			0			0			0
		10			0			0			0			0			0			0			0			0			0			0			0			0
		Total		1	13.5		2	175.042		2	172.686		3	316.491		2	102.24		2	120.48		2	76.72		1	59.68		2	156.242			0			0			0
		Weight (g)			18.5			19.3			19			18.8			18.8			18.3			17.6			17.8			18.3
Diet	TX	Tumor ID	Length	Width	Volume	Length	Width	Volume	Length	Width	Volume	Length	Width	Volume	Length	Width	Volume	Length	Width	Volume	Length	Width	Volume	Length	Width	Volume	Length	Width	Volume	Length	Width	Volume	Length	Width	Volume	Length	Width	Volume
Standard	DOX+CYP	1			0	9.83	7.72	292.926	9.96	9.31	431.647	11.99	10.77	695.377	10.28	7.6	296.886	9.07	6.36	183.439	7.37	5.43	108.652	4	4	32	9.47	7.98	301.527			0			0			0
		2			0	4	4	32	4	4	32	7.77	5.56	120.099	4	4	32	4	4	32	2	2	4	2	2	4	3	3	13.5			0			0			0
		3			0			0			0	4	4	32	4	4	32	3	3	13.5	-	-	0	-	-	0	-	-	0			0			0			0
		4			0			0			0			0			0			0			0			0			0			0			0			0
		5			0			0			0			0			0			0			0			0			0			0			0			0
		6			0			0			0			0			0			0			0			0			0			0			0			0
		7			0			0			0			0			0			0			0			0			0			0			0			0
		8			0			0			0			0			0			0			0			0			0			0			0			0
		9			0			0			0			0			0			0			0			0			0			0			0			0
		10			0			0			0			0			0			0			0			0			0			0			0			0
		Total			0		2	324.926		2	463.647		3	847.477		3	360.886		3	228.939		2	112.652		2	36		2	315.027			0			0			0
		Weight (g)						20.6			20.4			20.6			20.5			19.4			19.2			19.7			20.1
Diet	TX	Tumor ID	Length	Width	Volume	Length	Width	Volume	Length	Width	Volume	Length	Width	Volume	Length	Width	Volume	Length	Width	Volume	Length	Width	Volume	Length	Width	Volume	Length	Width	Volume	Length	Width	Volume	Length	Width	Volume	Length	Width	Volume
Standard	DOX+CYP	1	4	4	32	9.29	6.09	172.274	9.34	6.5	197.308	11.52	8.8	446.054	8.36	6.33	167.488	7.87	5.1	102.349	4	3	18	4	3	18	4	3	18			0			0			0
		2			0			0	4	4	32	4	4	32	3	3	13.5	3	3	13.5	2	2	4	-	-	0	-	-	0			0			0			0
		3			0			0			0	8.43	7.21	219.113	8.83	6.19	169.166	5.92	4	47.36	4	3	18	4	3	18	4	3	18			0			0			0
		4			0			0			0			0			0			0			0			0	3	3	13.5			0			0			0
		5			0			0			0			0			0			0			0			0			0			0			0			0
		6			0			0			0			0			0			0			0			0			0			0			0			0
		7			0			0			0			0			0			0			0			0			0			0			0			0
		8			0			0			0			0			0			0			0			0			0			0			0			0
		9			0			0			0			0			0			0			0			0			0			0			0			0
		10			0			0			0			0			0			0			0			0			0			0			0			0
		Total		1	32		1	172.274		2	229.308		3	697.167		3	350.154		3	163.209		3	40		2	36		3	49.5			0			0			0
		Weight (g)			20.2			20.6			21.5			22			21.5			20			19.5			29.7			20.2
Diet	TX	Tumor ID	Length	Width	Volume	Length	Width	Volume	Length	Width	Volume	Length	Width	Volume	Length	Width	Volume	Length	Width	Volume	Length	Width	Volume	Length	Width	Volume	Length	Width	Volume	Length	Width	Volume	Length	Width	Volume	Length	Width	Volume
Standard	DOX+CYP	1			0	4	4	32	4	4	32	7.62	6.25	148.828	4	4	32	4	4	32	4	4	32	2	2	4	4	3	18			0			0			0
		2			0	4	4	32	7.15	5.76	118.61	10.51	7.45	291.666	7.1	5.26	98.22	7.48	5.13	98.4252	6.95	4	55.6	4	3	18	3	3	13.5			0			0			0
		3			0			0			0			0			0			0			0			0			0			0			0			0
		4			0			0			0			0			0			0			0			0			0			0			0			0
		5			0			0			0			0			0			0			0			0			0			0			0			0
		6			0			0			0			0			0			0			0			0			0			0			0			0
		7			0			0			0			0			0			0			0			0			0			0			0			0
		8			0			0			0			0			0			0			0			0			0			0			0			0
		9			0			0			0			0			0			0			0			0			0			0			0			0
		10			0			0			0			0			0			0			0			0			0			0			0			0
		Total			0		2	64		2	150.61		2	440.494		2	130.22		2	130.425		2	87.6		2	22		2	31.5			0			0			0
		Weight (g)																								19.6			19.9
Diet	TX	Tumor ID	Length	Width	Volume	Length	Width	Volume	Length	Width	Volume	Length	Width	Volume	Length	Width	Volume	Length	Width	Volume	Length	Width	Volume	Length	Width	Volume	Length	Width	Volume	Length	Width	Volume	Length	Width	Volume	Length	Width	Volume
Standard	DOX+CYP	1			0			0	6.66	5.28	92.8351	6.2	5.44	91.7402	5.27	4	42.16	4	3	18	4	3	18	4	3	18	4	3	18	6.55	6.16	124.272	6.59	5.79	110.462	6.27	5.34	89.3964
		2	4	4	32	7.45	5.38	107.818	3	3	13.5	3	3	13.5	3	3	13.5	3	3	13.5	3	3	13.5	2	2	4	3	2	6	2	2	4	3	2	6	3	2	6
		3			0	3	3	13.5	9.15	5.08	118.064	8.7	4	69.6	8.73	4	69.84	6.15	4	49.2	6.91	4	55.28	7.33	4	58.64	8.1	4	64.8	7.34	4	58.72	7.84	4	62.72	8.18	5.02	103.07
		4			0			0			0			0			0			0			0			0	3	2	6	3	2	6	3	2	6	3	2	6
		5			0			0			0			0			0			0			0			0			0			0			0	4	3	18
		6			0			0			0			0			0			0			0			0			0			0			0			0
		7			0			0			0			0			0			0			0			0			0			0			0			0
		8			0			0			0			0			0			0			0			0			0			0			0			0
		9			0			0			0			0			0			0			0			0			0			0			0			0
		10			0			0			0			0			0			0			0			0			0			0			0			0
		Total		1	32		2	121.318		3	224.399		3	174.84		3	125.5		3	80.7		3	86.78		3	80.64		4	94.8		4	192.992		4	185.182		5	222.466
		Weight (g)			23.3			23.8			23.7			24			23.3			20.8			20.6			21.4			21.1			20.2			21.1			19.8
Diet	TX	Tumor ID	Length	Width	Volume	Length	Width	Volume	Length	Width	Volume	Length	Width	Volume	Length	Width	Volume	Length	Width	Volume	Length	Width	Volume	Length	Width	Volume	Length	Width	Volume	Length	Width	Volume	Length	Width	Volume	Length	Width	Volume
Standard	DOX+CYP	1	4	3	18	5.13	4	41.04	6.34	4	50.72	6.69	6.46	139.592	6.98	5.62	110.23	6.42	4	51.36	6.54	4	52.32	6.33	4	50.64	6.6	4	52.8	6.48	5.43	95.5311	7.35	5.33	104.403	7.11	5.61	111.883
		2	4	4	32	5.78	4	46.24	5.36	4	42.88	5.41	4	43.28	6.37	4	50.96	4	3	18	2	2	4	2	2	4	4	3	18	7.18	4	57.44	7.46	4	59.68	7.68	4	61.44
		3	3	3	13.5	4	3	18	4	3	18	7.61	6.14	143.447	4	4	32	3	3	13.5	2	2	4	4	3	18	4	3	18	6.54	4	52.32	7.5	4	60	7.82	6.19	149.816
		4			0	4	3	18	6.36	4	50.88	7.22	5.09	93.5282	6.82	4	54.56	6.01	4	48.08	5.96	3	26.82	5.38	3	24.21	6.87	4	54.96	6.73	6.42	138.693	8.05	6.33	161.277	7.03	6.62	154.043
		5			0			0	7.34	4	58.72	7.6	4	60.8	7.66	4	61.28	6.54	4	52.32	4	3	18	3	2	6	4	2	8	4	3	18	4	3	18	7.5	4	60
		6			0			0	7.94	4	63.52	8.01	4	64.08	6.43	3	28.935	6.64	4	53.12	4	4	32	4	3	18	5.71	4	45.68	6	4	48	8.71	5.88	150.572	10.96	5.85	187.539
		7			0			0			0			0			0			0			0			0			0			0	7.93	6.51	168.037	8.41	6.89	199.62
		8			0			0			0			0			0			0			0			0			0			0			0			0
		9			0			0			0			0			0			0			0			0			0			0			0			0
		10			0			0			0			0			0			0			0			0			0			0			0			0
		Total		3	63.5		4	123.28		6	284.72		6	544.727		6	337.965		6	236.38		6	137.14		6	120.85		6	197.44		6	409.984		7	721.969		7	924.342
		Weight (g)			24.3			23.2			23.5			24.8			23.7			21.2			20.8			21.7			21.7			20.8			21.4			21
Diet	TX	Tumor ID	Length	Width	Volume	Length	Width	Volume	Length	Width	Volume	Length	Width	Volume	Length	Width	Volume	Length	Width	Volume	Length	Width	Volume	Length	Width	Volume	Length	Width	Volume	Length	Width	Volume	Length	Width	Volume	Length	Width	Volume
Standard	DOX+CYP	1	3	2	6	2	2	4	5.16	4	41.28	4	4	32	5.22	4	41.76	6.79	4	54.32	5.73	4	45.84	6.02	4	48.16	7.52	5.27	104.426	7.6	6.06	139.55	7.25	5.82	122.787	7.61	6.48	159.773
		2	4	3	18	6.06	4	48.48	8	4	64	7.5	4	60	7.64	4	61.12	4	3	18	6.13	4	49.04	5.96	4	47.68	8.57	5.31	120.82	9.05	6.63	198.905	8.9	6.12	166.672	8.96	5.97	159.671
		3	4	3	18	4	3	18	7.21	4	57.68	7.22	4	57.76	5.79	3	26.055	7.44	4	59.52	7.41	4	59.28	6.29	4	50.32	6.33	3	28.485	7.4	4	59.2	7.44	4	59.52	9.16	5.85	156.739
		4	4	3	18	4	3	18	4	4	32	5.18	4	41.44	4	3	18	5.96	4	47.68	5.89	4	47.12	5.63	4	45.04	4	3	18	7.83	3	35.235	8.09	4	64.72	11.34	7.21	294.75
		5	3	3	13.5	4	3	18	4	4	32	4	4	32	6.22	4	49.76	4	3	18	4	3	18	4	3	18	6.35	5.24	87.1779	8.35	5.93	146.813	8.71	6.15	164.717	8.56	5.41	125.267
		6			0	2	2	4	2	2	4	3	2	6	3	2	6	3	2	6	2	2	4	3	2	6	3	2	6	7.4	5.23	101.206	7.47	5.31	105.312	7.19	4	57.52
		7			0			0	4	3	18	4	3	18	3	2	6	3	2	6	2	2	4	4	3	18	4	3	18	7.57	4	60.56	6.68	4	53.44	6.17	4	49.36
		8			0			0	8.12	6.1	151.073	9.45	7.14	240.879	7.54	5.93	132.572	8.41	7.41	230.889	8.09	6.15	152.992	9	6.1	167.445	9.55	6.68	213.072	10.01	7.98	318.72	10.6	8.18	354.636	11.78	9.83	569.144
		9			0			0			0			0			0			0			0			0			0	4	4	32	merged with 4		0	merged with 4		0
		10			0			0			0			0			0			0			0			0			0			0			0			0
		Total		5	73.5		6	110.48		8	400.033		8	488.079		8	341.267		8	440.409		8	380.272		8	400.645		8	595.981		9	1092.19		8	1091.8		8	1572.23
		Weight (g)			24.8			25.1			25.1			26.2			23.6			24.2			23.4			23.5			24.3			24.3			24.3			25
Diet	TX	Tumor ID	Length	Width	Volume	Length	Width	Volume	Length	Width	Volume	Length	Width	Volume	Length	Width	Volume	Length	Width	Volume	Length	Width	Volume	Length	Width	Volume	Length	Width	Volume	Length	Width	Volume	Length	Width	Volume	Length	Width	Volume
2% Choline	Saline	1	8.35	6.99	203.991			0	9.75	9.21	413.517	10.05	9.63	466.003	10.95	10.11	559.611			0			0			0			0			0			0			0
		2	8.36	5.32	118.304			0	9.04	7.43	249.526	9.52	7.41	261.363	10.08	8.13	333.128			0			0			0			0			0			0			0
		3	4	4	32			0	4	4	32	11.53	9.84	558.2	8.58	6.36	173.529			0			0			0			0			0			0			0
		4			0			0	4	4	32	11.61	7.16	297.597	10.98	7.59	316.268			0			0			0			0			0			0			0
		5			0			0	6.37	4.95	78.0405	4	4	32	7.78	6.3	154.394			0			0			0			0			0			0			0
		6			0			0			0	9.11	6.53	194.229	11.94	8.62	443.597			0			0			0			0			0			0			0
		7			0			0			0			0	4	4	32			0			0			0			0			0			0			0
		8			0			0			0			0			0			0			0			0			0			0			0			0
		9			0			0			0			0			0			0			0			0			0			0			0			0
		10			0			0			0			0			0			0			0			0			0			0			0			0
		Total		3	354.295			0		5	805.084		6	1809.39		7	2012.53
		Weight (g)			22.5						24.3			23.4			24.3
Diet	TX	Tumor ID	Length	Width	Volume	Length	Width	Volume	Length	Width	Volume	Length	Width	Volume	Length	Width	Volume	Length	Width	Volume	Length	Width	Volume	Length	Width	Volume	Length	Width	Volume	Length	Width	Volume	Length	Width	Volume	Length	Width	Volume
2% Choline	Saline	1	7.69	4.79	88.2201			0	8.25	6.49	173.745	6.87	5.77	114.361	8.54	6.31	170.015			0			0			0			0			0			0			0
		2	7.93	6.67	176.398			0	9.56	7.28	253.332	9.64	8.91	382.651	10.49	8.43	372.735			0			0			0			0			0			0			0
		3	4	4	32			0	6.17	4.72	68.7289	7.85	5.46	117.011	9.34	7.04	231.453			0			0			0			0			0			0			0
		4	5.52	5.44	81.6783			0	7.01	5.55	107.963	8.47	7.75	254.365	11.01	7.85	339.232			0			0			0			0			0			0			0
		5	4	3	18			0	7.88	5.43	116.171	8.7	7.22	226.759	8.83	7.16	226.338			0			0			0			0			0			0			0
		6			0			0	6.43	5.72	105.19	6.84	5.62	108.019	6.34	5.9	110.348			0			0			0			0			0			0			0
		7			0			0			0	9.5	7.28	251.742	9.45	6.25	184.57			0			0			0			0			0			0			0
		8			0			0			0			0			0			0			0			0			0			0			0			0
		9			0			0			0			0			0			0			0			0			0			0			0			0
		10			0			0			0			0			0			0			0			0			0			0			0			0
		Total		5	396.297			0		6	825.13		7	1454.91		7	1634.69
		Weight (g)			23.5						23.6			22.8			22.6
Diet	TX	Tumor ID	Length	Width	Volume	Length	Width	Volume	Length	Width	Volume	Length	Width	Volume	Length	Width	Volume	Length	Width	Volume	Length	Width	Volume	Length	Width	Volume	Length	Width	Volume	Length	Width	Volume	Length	Width	Volume	Length	Width	Volume
2% Choline	Saline	1	7.28	4	58.24	8.04	5.08	103.742	9.14	6.25	178.516	10.17	6.89	241.396	8.27	7.56	236.33	9.31	7.81	283.937	8.14	7.84	250.165	11.89	10.39	641.775	12.61	10.29	667.599	14.09	12.17	1043.43	18.06	15.54	2180.67			0
		2	5.66	5.02	71.3171	6.73	5.23	92.0425	6.69	6.39	136.583	7.73	7.63	225.008	7.4	5.53	113.149	7.39	6.66	163.894	9.13	9.11	378.859	9.05	8.57	332.338	8.89	7.67	261.494	10.62	7.99	338.991	15.41	8.89	608.942			0
		3			0			0	9.12	6.48	191.476	8.55	6.1	159.073	9.22	8.97	370.925	9.3	8.53	338.338	10.58	6.24	205.98	11.93	8.18	399.132	11.71	8.91	464.817	11.78	9.35	514.919	12.79	10.75	739.022			0
		4			0			0			0			0	4	4	32	6.34	4.71	70.3236	6.58	6.32	131.41	9.49	7.42	261.243	7.45	6.49	156.897	9.85	9.22	418.666	9.91	9.68	464.295			0
		5			0			0			0			0			0	4	4	32	9.3	7.37	252.574	9.09	7.67	267.377	9.42	7.15	240.787	9.51	7.31	254.089	9.68	7.28	256.512			0
		6			0			0			0			0			0			0	10.6	7.25	278.581	11.06	10.37	594.679	15.46	10.58	865.268	16.86	11.23	1063.13	17.95	12.16	1327.09			0
		7			0			0			0			0			0			0	8.11	5.2	109.647	8.08	6.33	161.878	11.18	7.21	290.591	11.29	7.39	308.285	10.98	6.22	212.399			0
		8			0			0			0			0			0			0			0			0			0			0			0			0
		9			0			0			0			0			0			0			0			0			0			0			0			0
		10			0			0			0			0			0			0			0			0			0			0			0			0
		Total		2	129.557		2	195.784		3	506.575		3	625.477		4	752.404		5	888.493		7	1607.22		7	2658.42		7	2947.45		7	3941.51		7	5788.93
		Weight (g)			21.2			20.9			21.3			21.5			21.8			23.1			22.8			23.7			25.8			28.8			28.9
Diet	TX	Tumor ID	Length	Width	Volume	Length	Width	Volume	Length	Width	Volume	Length	Width	Volume	Length	Width	Volume	Length	Width	Volume	Length	Width	Volume	Length	Width	Volume	Length	Width	Volume	Length	Width	Volume	Length	Width	Volume	Length	Width	Volume
2% Choline	Saline	1	7.96	7.71	236.588	8.19	7.22	213.466	10.38	9.08	427.897	10.35	9.93	510.28	9.7	8.19	325.319	10.31	8.1	338.22	11.29	9.21	478.832	13.67	11.15	849.744			0			0			0			0
		2	7.94	6.25	155.078	8.35	7.28	221.268	10.17	7.87	314.949	9.57	8.28	328.052	9.04	8.08	295.095	8.79	7.76	264.656	8.72	8.22	294.598	9.43	9.36	413.079			0			0			0			0
		3	4	4	32	4	4	32	4	4	32	4	4	32	4	4	32	6.82	6.13	128.137	8.63	6.08	159.51	8.91	7.92	279.446			0			0			0			0
		4	4	4	32	6.36	5.02	80.1373	7.886	6.08	145.759	8.19	5.95	144.973	8.36	7.2	216.691	10.07	8.28	345.192	11.34	8.98	457.231	16.1	11.41	1048.01			0			0			0			0
		5			0	4	4	32	8.62	5.71	140.524	9.67	6.82	224.887	9.38	8.22	316.896	11.4	9.08	469.944	10.57	8.42	374.687	11.72	8.68	441.506			0			0			0			0
		6			0			0			0	8.48	4.46	84.3404	8.21	5.57	127.357	11.06	7.62	321.096	8.19	5.46	122.079	13.65	6.58	295.498			0			0			0			0
		7			0			0			0			0			0	4	4	32	4	4	32	10.43	7.19	269.595			0			0			0			0
		8			0			0			0			0			0			0			0			0			0			0			0			0
		9			0			0			0			0			0			0			0			0			0			0			0			0
		10			0			0			0			0			0			0			0			0			0			0			0			0
		Total		4	455.666		5	578.871		5	1061.13		6	1324.53		6	1313.36		7	1899.25		7	1918.94		7	3596.88
		Weight (g)			22.8			23.2			23.5			22.5			23.2			22.6			18.5			23.1
Diet	TX	Tumor ID	Length	Width	Volume	Length	Width	Volume	Length	Width	Volume	Length	Width	Volume	Length	Width	Volume	Length	Width	Volume	Length	Width	Volume	Length	Width	Volume	Length	Width	Volume	Length	Width	Volume	Length	Width	Volume	Length	Width	Volume
2% Choline	Saline	1	10.66	7.96	337.717	11.52	8.07	375.119	11.61	8.09	379.926	11.96	9.67	559.183	12.98	9.45	579.573	13.82	10.29	731.659	13.5	10.38	727.275	15.01	12.5	1172.66			0			0			0			0
		2			0	4	4	32	7.63	5.51	115.824	7.73	5.43	113.959	7.04	5.41	103.024	8.15	5.14	107.66	8	6.54	171.086	9.44	7.07	235.929			0			0			0			0
		3			0			0			0			0			0	6.23	4	49.84	6.56	5.06	83.9798	9.03	6.86	212.474			0			0			0			0
		4			0			0			0			0			0	4	2	8	4	4	32	6.67	5.87	114.914			0			0			0			0
		5			0			0			0			0			0			0	3	3	13.5	9.51	7.48	266.044			0			0			0			0
		6			0			0			0			0			0			0			0			0			0			0			0			0
		7			0			0			0			0			0			0			0			0			0			0			0			0
		8			0			0			0			0			0			0			0			0			0			0			0			0
		9			0			0			0			0			0			0			0			0			0			0			0			0
		10			0			0			0			0			0			0			0			0			0			0			0			0
		Total		1	337.717		2	407.119		2	495.75		2	673.142		2	682.597		4	897.159		5	1027.84		5	2002.02
		Weight (g)			23			23.9			23.5			22.9			22.9			24.2			24.5			25.1
Diet	TX	Tumor ID	Length	Width	Volume	Length	Width	Volume	Length	Width	Volume	Length	Width	Volume	Length	Width	Volume	Length	Width	Volume	Length	Width	Volume	Length	Width	Volume	Length	Width	Volume	Length	Width	Volume	Length	Width	Volume	Length	Width	Volume
2% Choline	Saline	1	9.94	5.93	174.77	9.87	7.33	265.152	9.53	8.55	348.333	10.34	8.46	370.025	9.57	8.92	380.725	10.2	8.93	406.699	9.12	7.89	283.87	11.81	11.12	730.179			0			0			0			0
		2			0			0	4	4	32	4	4	32	4	4	32	6.74	6.11	125.809	8.14	5.83	138.335	10.27	10.05	518.648			0			0			0			0
		3			0			0			0	3	3	13.5	3	3	13.5	4	4	32	7.68	5.98	137.32	6.77	5.84	115.447			0			0			0			0
		4			0			0			0			0			0			0	10.04	9.75	477.214	10.57	10.11	540.191			0			0			0			0
		5			0			0			0			0			0			0			0	9.27	6.37	188.074			0			0			0			0
		6			0			0			0			0			0			0			0			0			0			0			0			0
		7			0			0			0			0			0			0			0			0			0			0			0			0
		8			0			0			0			0			0			0			0			0			0			0			0			0
		9			0			0			0			0			0			0			0			0			0			0			0			0
		10			0			0			0			0			0			0			0			0			0			0			0			0
		Total		1	174.77		1	265.152		2	380.333		3	415.525		3	426.225		3	564.508		4	1036.74		5	2092.54
		Weight (g)			21.3			21.4			21.9			20.6			21.1			21.3			22			23.2
Diet	TX	Tumor ID	Length	Width	Volume	Length	Width	Volume	Length	Width	Volume	Length	Width	Volume	Length	Width	Volume	Length	Width	Volume	Length	Width	Volume	Length	Width	Volume	Length	Width	Volume	Length	Width	Volume	Length	Width	Volume	Length	Width	Volume
2% Choline	Saline	1	8.4	5.86	144.226	9.61	8.59	354.552	11.64	8.46	416.547	11.52	8.51	417.14	12.92	10.76	747.923			0			0			0			0			0			0			0
		2	4	4	32	5.35	4.97	66.0749	9.73	8.5	351.496	10.16	8.89	401.483	10.72	10.7	613.666			0			0			0			0			0			0			0
		3	8.87	5.86	152.296	9.29	6.6	202.336	10.71	7.81	326.634	10.67	7.49	299.294	11.77	7.42	324.007			0			0			0			0			0			0			0
		4	6.72	5.93	118.154	8.01	5.35	114.633	9.74	6.93	233.881	9.02	8.75	345.297	8.95	8.83	348.911			0			0			0			0			0			0			0
		5	9.19	6.59	199.552	9.46	6.59	205.415	9.65	7.22	251.52	12.44	8.8	481.677	12.53	8.88	494.023			0			0			0			0			0			0			0
		6			0			0	7.9	7.01	194.103	9.82	7.81	299.491	9.77	6.72	220.599			0			0			0			0			0			0			0
		7			0			0			0			0			0			0			0			0			0			0			0			0
		8			0			0			0			0			0			0			0			0			0			0			0			0
		9			0			0			0			0			0			0			0			0			0			0			0			0
		10			0			0			0			0			0			0			0			0			0			0			0			0
		Total		5	646.229		5	943.011		6	1774.18		6	2244.38		6	2749.13
		Weight (g)			27			28.2			24.9			25.5			24.8
Diet	TX	Tumor ID	Length	Width	Volume	Length	Width	Volume	Length	Width	Volume	Length	Width	Volume	Length	Width	Volume	Length	Width	Volume	Length	Width	Volume	Length	Width	Volume	Length	Width	Volume	Length	Width	Volume	Length	Width	Volume	Length	Width	Volume
2% Choline	Saline	1	9.61	8.54	350.436	10.66	8.76	409.011	10.79	9.95	534.118	10.23	9.7	481.27	11.15	9.82	537.611			0			0			0			0			0			0			0
		2	8.17	6.72	184.472	8.58	6.23	166.507	9.74	7.92	305.478	9.76	7.83	299.187	10.22	8.24	346.957			0			0			0			0			0			0			0
		3	4	4	32	7.68	7.53	217.731	8.11	7.45	225.063	8.29	6.63	182.201	8.84	6.47	185.025			0			0			0			0			0			0			0
		4			0	8.26	5.75	136.548	8.52	6.12	159.556	9.14	7.13	232.325	8.55	7.76	257.43			0			0			0			0			0			0			0
		5			0			0			0			0			0			0			0			0			0			0			0			0
		6			0			0			0			0			0			0			0			0			0			0			0			0
		7			0			0			0			0			0			0			0			0			0			0			0			0
		8			0			0			0			0			0			0			0			0			0			0			0			0
		9			0			0			0			0			0			0			0			0			0			0			0			0
		10			0			0			0			0			0			0			0			0			0			0			0			0
		Total		3	566.908		4	929.798		4	1224.21		4	1194.98		4	1327.02
		Weight (g)			23.2			24.6			24.8			23.2			23.2
Diet	TX	Tumor ID	Length	Width	Volume	Length	Width	Volume	Length	Width	Volume	Length	Width	Volume	Length	Width	Volume	Length	Width	Volume	Length	Width	Volume	Length	Width	Volume	Length	Width	Volume	Length	Width	Volume	Length	Width	Volume	Length	Width	Volume
2% Choline	Saline	1	8.39	7.18	216.262	10.36	9.61	478.384	11.18	7.71	332.293	15.56	8.84	607.973	13.4	9.5	604.675			0			0			0			0			0			0			0
		2	12.83	10.79	746.861	14.75	12.28	1112.14	17.38	13.47	1576.72	19.26	16.51	2624.95	19.58	16.1	2537.67			0			0			0			0			0			0			0
		3	9.88	8.25	336.229	9.73	8.13	321.561	9.66	7.84	296.879	11.57	9.6	533.146	9.43	7.3	251.262			0			0			0			0			0			0			0
		4	4	4	32	4	4	32	8.45	6.77	193.644	11.84	9.89	579.048	9	6.61	196.614			0			0			0			0			0			0			0
		5			0	8.2	6.32	163.764	11.66	8.45	416.277	11.58	6.56	249.165	11.48	9.18	483.724			0			0			0			0			0			0			0
		6			0			0	7.8	6.7	175.071	9.33	7.34	251.33	6.93	6.89	164.491			0			0			0			0			0			0			0
		7			0			0			0			0			0			0			0			0			0			0			0			0
		8			0			0			0			0			0			0			0			0			0			0			0			0
		9			0			0			0			0			0			0			0			0			0			0			0			0
		10			0			0			0			0			0			0			0			0			0			0			0			0
		Total		4	1331.35		5	2107.85		6	2990.88		6	4845.61		6	4238.43
		Weight (g)			31.1			30.3			29.1			26.2			26.3
Diet	TX	Tumor ID	Length	Width	Volume	Length	Width	Volume	Length	Width	Volume	Length	Width	Volume	Length	Width	Volume	Length	Width	Volume	Length	Width	Volume	Length	Width	Volume	Length	Width	Volume	Length	Width	Volume	Length	Width	Volume	Length	Width	Volume
2% Choline	Saline	1	10.69	7.57	306.295	9.65	8.62	358.519	9.65	8.3	332.394	10.62	9.72	501.68	9.84	8.92	391.467			0			0			0			0			0			0			0
		2	10.89	7.93	342.408	10.8	7.86	333.61	10.48	7.45	290.833	9.39	8.63	349.669	11.81	10	590.5			0			0			0			0			0			0			0
		3	8.83	6.96	213.87	10.53	9.13	438.874	10.73	8.46	383.982	12.03	8.18	402.478	12.3	8.25	418.584			0			0			0			0			0			0			0
		4			0	11.06	7.67	325.324	10.9	8.38	382.723	12.62	8.64	471.039	12.99	9.76	618.698			0			0			0			0			0			0			0
		5			0	4	4	32	4	4	32	9.6	6.67	213.547	4	4	32			0			0			0			0			0			0			0
		6			0			0			0			0			0			0			0			0			0			0			0			0
		7			0			0			0			0			0			0			0			0			0			0			0			0
		8			0			0			0			0			0			0			0			0			0			0			0			0
		9			0			0			0			0			0			0			0			0			0			0			0			0
		10			0			0			0			0			0			0			0			0			0			0			0			0
		Total		3	862.573		5	1488.33		5	1421.93		5	1938.41		5	2051.25
		Weight (g)			31.7			31.3			29.6			28			28.3
Diet	TX	Tumor ID	Length	Width	Volume	Length	Width	Volume	Length	Width	Volume	Length	Width	Volume	Length	Width	Volume	Length	Width	Volume	Length	Width	Volume	Length	Width	Volume	Length	Width	Volume	Length	Width	Volume	Length	Width	Volume	Length	Width	Volume
2% Choline	Saline	1	8.69	7.34	234.089	9.53	7.37	258.82	10.85	7.29	288.307	10.91	9.86	530.333	13.01	9.49	585.841			0			0			0			0			0			0			0
		2	4	4	32	6.45	5.63	102.223	6.97	5.72	114.024	8.86	7.68	261.292	9.77	6.43	201.97			0			0			0			0			0			0			0
		3	4	4	32	7.89	6.13	148.241	8.62	6.82	200.468	8.47	6.17	161.222	7.48	5.97	133.297			0			0			0			0			0			0			0
		4			0			0			0			0			0			0			0			0			0			0			0			0
		5			0			0			0			0			0			0			0			0			0			0			0			0
		6			0			0			0			0			0			0			0			0			0			0			0			0
		7			0			0			0			0			0			0			0			0			0			0			0			0
		8			0			0			0			0			0			0			0			0			0			0			0			0
		9			0			0			0			0			0			0			0			0			0			0			0			0
		10			0			0			0			0			0			0			0			0			0			0			0			0
		Total		3	298.089		3	509.283		3	602.799		3	952.847		3	921.108
		Weight (g)			22			22.2			21.2			22			23.3
Diet	TX	Tumor ID	Length	Width	Volume	Length	Width	Volume	Length	Width	Volume	Length	Width	Volume	Length	Width	Volume	Length	Width	Volume	Length	Width	Volume	Length	Width	Volume	Length	Width	Volume	Length	Width	Volume	Length	Width	Volume	Length	Width	Volume
2% Choline	Saline	1	9.29	7.64	271.127	10.18	7.57	291.682	11.23	7.94	353.99	10.88	7.45	301.934	9.37	6.72	211.567			0			0			0			0			0			0			0
		2	4	4	32	4	4	32	4	4	32	4	4	32	4	4	32			0			0			0			0			0			0			0
		3	7.94	6.95	191.761	7.75	6.85	181.825	10.19	10.14	523.866	11.02	10.38	593.672	12.7	9.79	608.61			0			0			0			0			0			0			0
		4			0			0			0			0			0			0			0			0			0			0			0			0
		5			0			0			0			0			0			0			0			0			0			0			0			0
		6			0			0			0			0			0			0			0			0			0			0			0			0
		7			0			0			0			0			0			0			0			0			0			0			0			0
		8			0			0			0			0			0			0			0			0			0			0			0			0
		9			0			0			0			0			0			0			0			0			0			0			0			0
		10			0			0			0			0			0			0			0			0			0			0			0			0
		Total		3	494.888		3	505.507		3	909.856		3	927.605		3	852.177
		Weight (g)			21			20.9			20.5			21			22.3
Diet	TX	Tumor ID	Length	Width	Volume	Length	Width	Volume	Length	Width	Volume	Length	Width	Volume	Length	Width	Volume	Length	Width	Volume	Length	Width	Volume	Length	Width	Volume	Length	Width	Volume	Length	Width	Volume	Length	Width	Volume	Length	Width	Volume
2% Choline	Saline	1	8.69	8.49	313.188	10.48	8.83	408.557	9.93	8.67	373.214	13.51	11.34	868.663	13.19	13.39	1182.43			0			0			0			0			0			0			0
		2	8.15	6.19	156.138	11.9	8.29	408.908	11.92	8.2	400.75	15.73	11.41	1023.93	18.87	17.13	2768.58			0			0			0			0			0			0			0
		3	4	4	32	9.17	7.61	265.527	11.71	8.26	399.473	15.46	13.7	1450.84	16.52	14.87	1826.43			0			0			0			0			0			0			0
		4			0	7.96	6.27	156.465	11.79	9.86	573.11	merged with 2		0	merged with 2		0			0			0			0			0			0			0			0
		5			0	7.36	7.07	183.944	8.92	8.66	334.48	11.32	9.08	466.647	9.98	9.93	492.038			0			0			0			0			0			0			0
		6			0			0			0	6.71	6.01	121.183	9.48	7.6	273.782			0			0			0			0			0			0			0
		7			0			0			0	4	4	32	merged with 2		0			0			0			0			0			0			0			0
		8			0			0			0			0			0			0			0			0			0			0			0			0
		9			0			0			0			0			0			0			0			0			0			0			0			0
		10			0			0			0			0			0			0			0			0			0			0			0			0
		Total		3	501.326		5	1423.4		5	2081.03		6	3963.27		5	6543.25
		Weight (g)			21.9			24.4			22.8			24.1			26.3
Diet	TX	Tumor ID	Length	Width	Volume	Length	Width	Volume	Length	Width	Volume	Length	Width	Volume	Length	Width	Volume	Length	Width	Volume	Length	Width	Volume	Length	Width	Volume	Length	Width	Volume	Length	Width	Volume	Length	Width	Volume	Length	Width	Volume
2% Choline	Saline	1	7.96	6.52	169.191	7.78	6.54	166.382	9.07	6.43	187.499	10.27	7.61	297.379	9.17	8.12	302.309	9.57	7.53	271.314	9.6	8.36	335.47	9.66	8.64	360.558	9.85	9.48	442.612	11.19	9.39	493.323	11.61	9.4	512.93			0
		2	9.02	7.3	240.338	9.1	7.31	243.134	9.99	8.02	321.28	8.69	7.82	265.707	10	7.65	292.613	9.58	7.75	287.699	9.4	7.76	283.023	11.27	9.18	474.875	11.46	10.03	576.443	13.35	10.15	687.675	17.3	12.64	1382.01			0
		3	4	4	32	4	4	32	4	4	32	4	4	32	7.52	6.61	164.282	6.78	5.75	112.082	7.06	5.84	120.393	7.56	6.15	142.969	7.89	5.91	137.791	7.91	6.06	145.242	8.37	5.9	145.68			0
		4			0	8.48	6.65	187.503	7.77	7.53	220.283	9.89	9.71	466.235	10.67	10.35	571.499	11.5	11.48	757.795	11.7	11.65	793.977	14.89	11.94	1061.39	15.91	13.17	1379.79	18.87	14.54	1994.67	20.1	15.19	2318.9			0
		5			0			0	8.23	5.66	131.826	9.86	8.37	345.381	10.4	7.55	296.413	10.24	7.19	264.684	10.65	6.97	258.693	9.47	6.75	215.738	9.98	6.62	218.684	13.21	7.09	332.021	13.46	5.61	211.807			0
		6			0			0	3	3	13.5	4	3	18	4	4	32	4	4	32	6.95	4	55.6	8.49	5.76	140.839	7.09	6.8	163.921	9.94	7.14	253.369	merged with 9		0			0
		7			0			0			0	3	3	13.5	4	4	32	4	4	32	4	4	32	4	4	32	4	4	32	4	4	32	4	4	32			0
		8			0			0			0			0			0	8.08	6.1	150.328	7.8	6.59	169.37	8.71	7.54	247.589	10.77	7.3	286.967	10.45	8.41	369.554	12.2	9.64	566.871			0
		9			0			0			0			0			0			0	9.22	8.78	355.378	8.67	8.37	303.697	11.98	10.56	667.966	13.75	11.69	939.511	17.94	14.87	1983.42			0
		10			0			0			0			0			0			0			0	9.47	6.68	211.287	12.47	7.95	394.068	12.43	7.93	390.83	15.85	10.12	811.634			0
		11			0			0			0			0			0			0			0			0	7.82	7.05	194.337	7.91	7.21	205.597	8.69	7.42	239.22			0
		Total		3	441.529		4	629.019		6	906.389		7	1438.2		7	1691.12		8	1907.9		9	2403.9		10	3190.94		11	4494.57		11	5843.79		10	8204.47			0
		Weight (g)			23.1			23.5			23.7			21.7			23.6			24.4			24.7			25.6			26.7			29.2			30.2
Diet	TX	Tumor ID	Length	Width	Volume	Length	Width	Volume	Length	Width	Volume	Length	Width	Volume	Length	Width	Volume	Length	Width	Volume	Length	Width	Volume	Length	Width	Volume	Length	Width	Volume	Length	Width	Volume	Length	Width	Volume	Length	Width	Volume
2% Choline	Saline	1	7.8	6.02	141.338	8.24	6.83	192.193	9.33	7.55	265.917	9.56	7.17	245.735	7.53	7.09	189.259	7.96	7.07	198.94	8.25	7.36	223.45	8.99	7.42	247.479	8.76	7.12	222.041	9.4	8.64	350.853	10.95	8.69	413.451			0
		2	6.14	4	49.12	8.91	6.43	184.192	10.44	6.71	235.026	11.04	7.19	285.362	10.76	6.99	262.867	11.07	10.62	624.262	12.22	11.06	747.397	14.35	11.39	930.828	15.61	12.33	1186.59	17.31	13.15	1496.64	17.34	14.9	1924.83			0
		3	4	4	32	4	4	32	4	4	32	4	4	32	4	4	32	4	4	32	7.96	6.15	150.534	6.21	4	49.68	7.38	4	59.04	9.25	6.34	185.905	9.72	7.27	256.865			0
		4	3	3	13.5	3	3	13.5	4	4	32	merged with 2		0	3	3	13.5	merged with 2		0	merged with 2		0	merged with 2		0	merged with 2		0	merged with 2		0	merged with 2		0			0
		5			0			0			0	8.77	7.21	227.95	8.47	5.92	148.422	8.67	6.33	173.699	9	6.28	177.473	9.18	6.66	203.592	9.45	6.83	220.416	12.05	9.16	505.531	11.59	9.17	487.295			0
		6			0			0			0	10.41	8.65	389.451	10.59	8.62	393.442	12.11	8.58	445.747	13.52	8.41	478.122	12.96	9.26	555.644	12.97	10.15	668.101	12.75	11.03	775.588	14.24	12.21	1061.48			0
		7			0			0			0			0			0	10.37	8.48	372.855	11.79	9.3	509.859	11.22	9.27	482.084	13.44	12.02	970.908	13.4	12.19	995.594	16.53	13.2	1440.09			0
		8			0			0			0			0			0			0			0			0			0			0	8.95	7.76	269.474			0
		9			0			0			0			0			0			0			0			0			0			0			0			0
		10			0			0			0			0			0			0			0			0			0			0			0			0
		Total		4	235.958		4	421.885		4	564.942		5	1180.5		6	1039.49		6	1847.5		6	2286.83		6	2469.31		6	3327.09		6	4310.12		7	5853.48
		Weight (g)			28.5			28.4			28.9			24.6			25.9			25.7			25.6			25.8			26.7			27.9			28.2
Diet	TX	Tumor ID	Length	Width	Volume	Length	Width	Volume	Length	Width	Volume	Length	Width	Volume	Length	Width	Volume	Length	Width	Volume	Length	Width	Volume	Length	Width	Volume	Length	Width	Volume	Length	Width	Volume	Length	Width	Volume	Length	Width	Volume
2% Choline	Saline	1			0	6.86	5.87	118.187	7.48	6.13	140.538	9.3	7.77	280.734	9.98	8.55	364.781	10.25	8.37	359.042	10.52	8.79	406.409	12.49	11.63	844.679	13.15	12.33	999.59			0			0			0
		2			0			0	4	4	32	4	4	32	4	4	32	4	4	32	7.72	6.26	151.264	7.48	6.33	149.858	25.09	15.27	2925.15			0			0			0
		3			0			0	10.26	8.03	330.787	11.01	8.83	429.219	11.36	8.7	429.919	11.68	8.83	455.338	12.62	8.7	477.604	13.23	10.37	711.357	14.1	10.82	825.36			0			0			0
		4			0			0	4	4	32	9.6	6.08	177.439	11.5	8.15	381.929	14.71	13.96	1433.35	18.73	14.11	1864.5	22.61	16.12	2937.65	merged with 2		0			0			0			0
		5			0			0			0	4	4	32	7.91	7.23	206.739	merged with 4		0	merged with 4		0	merged with 4		0	merged with 4		0			0			0			0
		6			0			0			0	6.38	5.78	106.573	7.06	5.66	113.086	merged with 4		0	merged with 4		0	merged with 4		0	merged with 4		0			0			0			0
		7			0			0			0			0	4	4	32	4	4	32	4	4	32	4	4	32	merged with 2		0			0			0			0
		8			0			0			0			0	10.07	6.39	205.59	12.41	8.42	439.912	13.77	8.57	505.668	13.74	9.07	565.16	14.58	8.49	525.464			0			0			0
		9			0			0			0			0	10.18	7.79	308.882	12.6	10.64	713.22	14.43	11.37	932.733	21.22	16.34	2832.82	24.82	18.02	4029.78			0			0			0
		10			0			0			0			0			0			0	7.09	4	56.72	9.93	5	124.125	10.14	5.68	163.57			0			0			0
		11			0			0			0			0			0			0	6	4	48	8.37	6.79	192.946	merged with 8		0			0			0			0
		Total					1	118.187		4	535.325		6	1057.96		9	2074.93		7	3464.87		9	4474.9		9	8390.6		6	9468.92
		Weight (g)						23.8			24.6			23.7			25.3			26.3			27			30.2			35.1
Diet	TX	Tumor ID	Length	Width	Volume	Length	Width	Volume	Length	Width	Volume	Length	Width	Volume	Length	Width	Volume	Length	Width	Volume	Length	Width	Volume	Length	Width	Volume	Length	Width	Volume	Length	Width	Volume	Length	Width	Volume	Length	Width	Volume
2% Choline	Saline	1	10.36	5.93	182.154	7.81	6.31	155.482	4	4	32	11.19	9.49	503.886	11.4	9.87	555.276	10.84	9.7	509.968	10.6	10.16	547.096	11.31	10.57	631.804	10.99	9.58	504.311			0			0			0
		2			0	4	4	32	4	4	32	4	4	32	4	4	32	4	4	32	4	4	32	8.27	7.21	214.954	11.14	7.7	330.245			0			0			0
		3			0			0	6.21	5.47	92.9044	8.96	7.46	249.319	8.4	6.7	188.538	9.35	9.01	379.517	10.79	10.69	616.52	13.09	12.85	1080.73	18.07	13.42	1627.17			0			0			0
		4			0			0	4	4	32	4	4	32	3	3	13.5	3	3	13.5	4	4	32	merged with 3		0	merged with 3		0			0			0			0
		5			0			0			0	4	4	32	6.71	5.25	92.4722	6.43	5.49	96.9004	9.13	6.5	192.871	8.34	7.86	257.621	9.48	8.25	322.616			0			0			0
		6			0			0			0	9.92	5.82	168.007	8.4	6.19	160.928	10.32	8	330.24	11.14	7.72	331.963	11.79	8.95	472.204	10.33	9.44	460.272			0			0			0
		7			0			0			0			0	6.04	5.79	101.243	8.64	7.11	218.385	9.27	6.72	209.309	10.36	7.1	261.124	10.44	7.98	332.412			0			0			0
		8			0			0			0			0			0			0			0			0			0			0			0			0
		9			0			0			0			0			0			0			0			0			0			0			0			0
		10			0			0			0			0			0			0			0			0			0			0			0			0
		Total		1	182.154		2	187.482		4	188.904		6	1017.21		7	1143.96		7	1580.51		7	1961.76		6	2918.43		6	3577.03
		Weight (g)			23.2			24.3			24.6			23.1			23.8			23.5			24			26.6			27.5
Diet	TX	Tumor ID	Length	Width	Volume	Length	Width	Volume	Length	Width	Volume	Length	Width	Volume	Length	Width	Volume	Length	Width	Volume	Length	Width	Volume	Length	Width	Volume	Length	Width	Volume	Length	Width	Volume	Length	Width	Volume	Length	Width	Volume
2% Choline	Saline	1	6.98	4	55.84	8.28	5.23	113.241	9.03	5.36	129.714	9.58	6.02	173.592	10.5	7.32	281.308	10.91	7.95	344.77	9.45	6.29	186.94	10.33	6.22	199.826	13.07	7	320.215	12.42	9.49	559.273	11.92	8.61	441.827	16	11.48	1054.32
		2	4	4	32	4	4	32	4	4	32	4	4	32	4	4	32	6.86	5.75	113.404	8.44	6.99	206.19	8.66	7.09	217.661	9.79	6.71	220.393	10.83	9.47	485.622	17.81	13.04	1514.22	19.08	11.42	1244.17
		3			0			0			0	8.65	5.68	139.535	8.9	5.75	147.128	8.27	4.98	102.55	8.45	5.05	107.748	9.16	5.15	121.473	9.15	6.51	193.889	merged with 6		0	merged with 6		0	merged with 6		0
		4			0			0			0	4	4	32	5.51	4	44.08	7.5	5.46	111.793	8.51	6.97	206.712	8.69	6.84	203.283	10.17	7.4	278.455	13.4	9.61	618.759	merged with 2		0	merged with 2		0
		5			0			0			0			0	8.76	6.85	205.521	9.63	7.63	280.314	7.39	6.31	147.12	10.02	7.76	301.69	11.13	7.62	323.128	10.39	8.62	386.011	12.08	8.21	407.121	11.39	8.95	456.184
		6			0			0			0			0			0			0	6.5	6	117	9.44	6.19	180.852	12.62	8.44	449.484	16.73	13.24	1466.36	19.08	16	2442.24	23.39	21.58	5446.32
		7			0			0			0			0			0			0			0			0	7.82	6.13	146.926	9.7	6.41	199.277	10.26	6.94	247.079	merged with 9		0
		8			0			0			0			0			0			0			0			0			0	7.54	6.53	160.756	8.6	6.6	187.308	10.07	9.01	408.742
		9			0			0			0			0			0			0			0			0			0			0			0	13.07	9.64	607.295
		10			0			0			0			0			0			0			0			0			0			0			0			0
		Total		2	87.84		2	145.241		2	161.714		4	377.126		5	710.036		5	952.832		6	971.71		6	1224.79		7	1932.49		7	3876.06		6	5239.8		6	9217.04
		Weight (g)			20.6			20.3			20.6			21.6			21.5			21			21.4			21.9			22.7			25			24.5			31.5
Diet	TX	Tumor ID	Length	Width	Volume	Length	Width	Volume	Length	Width	Volume	Length	Width	Volume	Length	Width	Volume	Length	Width	Volume	Length	Width	Volume	Length	Width	Volume	Length	Width	Volume	Length	Width	Volume	Length	Width	Volume	Length	Width	Volume
2% Choline	Saline	1	4	4	32	7.12	6.12	133.338	7.15	7.07	178.696	9.8	7.25	257.556	9.78	8.55	357.471	9.02	8.16	300.301	12.77	11.84	895.085	17.22	13.21	1502.48	17.53	13.37	1566.8			0			0			0
		2			0	4	4	32	4	4	32	5.95	4	47.6	7.12	4	56.96	10.61	8.8	410.819	13.57	9.98	675.789	14.87	10.36	797.996	16.11	12.26	1210.73			0			0			0
		3			0			0	4	4	32	4	4	32	4	4	32	-	-	0	-	-	0	4	4	32	8.63	5.69	139.703			0			0			0
		4			0			0			0	6.58	4	52.64	9.31	5.16	123.942	merged with 2		0	merged with 2		0	merged with 2		0	merged with 2		0			0			0			0
		5			0			0			0			0			0			0			0	7.74	6.09	143.531	8.9	6.04	162.343			0			0			0
		6			0			0			0			0			0			0			0			0			0			0			0			0
		7			0			0			0			0			0			0			0			0			0			0			0			0
		8			0			0			0			0			0			0			0			0			0			0			0			0
		9			0			0			0			0			0			0			0			0			0			0			0			0
		10			0			0			0			0			0			0			0			0			0			0			0			0
		Total		1	32		2	165.338		3	242.696		4	389.796		4	570.373		2	711.12		2	1570.87		4	2476.01		4	3079.58
		Weight (g)			22.2			22.5			22.4			23.1			22.7			23.2			24			24.4			25.8
Diet	TX	Tumor ID	Length	Width	Volume	Length	Width	Volume	Length	Width	Volume	Length	Width	Volume	Length	Width	Volume	Length	Width	Volume	Length	Width	Volume	Length	Width	Volume	Length	Width	Volume	Length	Width	Volume	Length	Width	Volume	Length	Width	Volume
2% Choline	Saline	1	6.1	5.08	78.7095	7.63	5.63	120.924	7.15	6.25	139.648	7.94	6.23	154.087	7.82	6.71	176.044	9.33	6.51	197.703	9.65	7.49	270.683	9.49	7.22	247.349	12.34	11.67	840.286	12.86	11.07	787.964	13.32	10.73	766.785			0
		2	6.47	4	51.76	8.82	6.17	167.884	9.02	5.78	150.672	9.66	6.41	198.456	8.14	5.24	111.752	8.67	6.19	166.1	10.04	6.78	230.761	11.6	7.53	328.865	11.57	10.35	619.704	12.18	11.03	740.915	16.08	11.83	1125.19			0
		3			0			0	4	4	32	4	4	32	4	4	32	5.31	4	42.48	4	4	32	4	4	32	4	4	32	merged with 6		0	merged with 6		0			0
		4			0			0			0	6.75	6.21	130.154	4	4	32	6.5	5.48	97.5988	7.53	6.23	146.131	7.77	5.91	135.696	9	7.35	243.101	8.99	8.09	294.189	11.26	9.81	541.809			0
		5			0			0			0			0	4	4	32	6.48	5.31	91.3554	7.03	5.92	123.188	7.61	6.07	140.195	10.15	8.71	385.01	14.5	12.7	1169.35	18.3	13.17	1587.06			0
		6			0			0			0			0			0	4	4	32	9.41	8.14	311.751	7.85	5.87	135.243	9.75	9.31	422.546	10.37	9.01	420.919	10.83	9.65	504.258			0
		7			0			0			0			0			0	7.86	6.28	154.993	9.9	7.64	288.93	11.65	8	372.8	14.18	9.82	683.706	15.29	10.97	920.006	16.3	12.36	1245.07			0
		8			0			0			0			0			0	7.91	5.49	119.204	8.01	5.75	132.415	10.46	6.82	243.26	merged with 1		0	merged with 1		0	merged with 1		0			0
		9			0			0			0			0			0			0			0			0	11.11	9.58	509.818	merged with 5		0	merged with 5		0			0
		10			0			0			0			0			0			0			0	4	4	32	4	4	32	4	4	32	6.32	4	50.56			0
		11			0			0			0			0			0			0			0	4	4	32	4	4	32	8.37	7.18	215.747	8.47	6.93	203.385			0
		Total		2	130.47		2	288.808		3	322.32		4	514.697		5	383.797		8	901.435		8	1535.86		10	1699.41		10	3800.17		8	4581.09		8	6024.12
		Weight (g)			22.5			24.6			23.3			23.8			23.9			23.8			24.9			24.9			27.2			28.7			29.8
Diet	TX	Tumor ID	Length	Width	Volume	Length	Width	Volume	Length	Width	Volume	Length	Width	Volume	Length	Width	Volume	Length	Width	Volume	Length	Width	Volume	Length	Width	Volume	Length	Width	Volume	Length	Width	Volume	Length	Width	Volume	Length	Width	Volume
2% Choline	Saline	1			0	9.05	7.33	243.123	9.4	8.17	313.72	9.69	5.92	169.8	9.19	5.95	162.674	9.5	6.55	203.787	11.14	7.91	348.504	10.87	7.76	327.283	11.48	10.83	673.238	11.96	10.55	665.589	13.3	11.06	813.452	15.76	12.46	1223.38
		2			0			0	4	4	32	4	4	32	4	4	32	6.89	5.79	115.491	9.12	7	223.44	10.71	7.91	335.052	13.94	9.75	662.586	13.38	9.54	608.868	16.21	10.33	864.876	17.99	11.54	1197.88
		3			0			0			0	4	4	32	4	4	32	6.27	4	50.16	8.41	5.75	139.028	8.27	5.42	121.471	9.68	6.59	210.192	9.76	6.4	199.885	8.65	6.74	196.474	10.9	8.89	430.725
		4			0			0			0	4	4	32	4	4	32	3	3	13.5	3	3	13.5	6.36	5.29	88.9894	7.18	6.31	142.94	7.45	6.63	163.739	7.71	6.08	142.505	10.05	7.37	272.942
		5			0			0			0			0			0	4	4	32	4	4	32	4	4	32	6.71	5.28	93.532	7	5.2	94.64	7.67	5.2	103.698	7.46	5.58	116.139
		6			0			0			0			0			0	7.9	5.84	134.717	9.37	6.89	222.407	10.04	8.48	360.99	14.88	10.45	812.467	15.36	12.27	1156.25	16.07	13.22	1404.26	16.61	14.3	1698.29
		7			0			0			0			0			0			0	7.52	5.87	129.558	8.31	6.82	193.259	9.36	6.68	208.833	12.97	9.86	630.469	14.71	10.31	781.808	15.65	10.68	892.538
		8			0			0			0			0			0			0			0			0			0			0			0	4	4	32
		9			0			0			0			0			0			0			0			0			0			0			0			0
		10			0			0			0			0			0			0			0			0			0			0			0			0
		Total			0		1	243.123		2	345.72		4	265.8		4	258.674		6	549.655		7	1108.44		7	1459.04		7	2803.79		7	3519.44		7	4307.08		8	5863.9
		Weight (g)						22.9			21.9			21.7			22.2			22.1			22.3			22.4			24.2			26.2			27.7			26
Manipulation	TX	Tumor ID	Length	Width	Volume	Length	Width	Volume	Length	Width	Volume	Length	Width	Volume	Length	Width	Volume	Length	Width	Volume	Length	Width	Volume	Length	Width	Volume	Length	Width	Volume	Length	Width	Volume	Length	Width	Volume	Length	Width	Volume
2% Choline	Saline	1	4	4	32	4	4	32	5.87	4	46.96	6.01	4	48.08	6.22	4	49.76	5.08	4	40.64	5.9	4	47.2	6.66	4	53.28	8.89	6.25	173.633	8.8	8.05	285.131	9.9	7.93	311.28	10.48	8.39	368.855
		2			0	2	2	4	3	3	13.5	4	4	32	3	3	13.5	3	3	13.5	4	4	32	4	4	32	6.62	4	52.96	7.79	5.48	116.968	8.41	5.39	122.164	9.17	7.11	231.781
		3			0			0			0			0			0	4	4	32	3	3	13.5	3	3	13.5	4	3	18	4	3	18	4	3	18	4	3	18
		4			0			0			0			0			0			0			0			0	8.6	5.18	115.379	9.22	6.44	191.193	8.73	6.27	171.601	8.75	6.14	164.936
		5			0			0			0			0			0			0			0			0			0			0			0	4	3	18
		6			0			0			0			0			0			0			0			0			0			0			0			0
		7			0			0			0			0			0			0			0			0			0			0			0			0
		8			0			0			0			0			0			0			0			0			0			0			0			0
		9			0			0			0			0			0			0			0			0			0			0			0			0
		10			0			0			0			0			0			0			0			0			0			0			0			0
		Total		1	32		2	36		2	60.46		2	80.08		2	63.26		3	86.14		3	92.7		3	98.78		4	359.972		4	611.293		4	623.045		5	801.572
		Weight (g)			18.9			19.5			19.8			19.4			19.6			20			19.9			20.8			20.1			21.5			21.5			20.9
Manipulation	TX	Tumor ID	Length	Width	Volume	Length	Width	Volume	Length	Width	Volume	Length	Width	Volume	Length	Width	Volume	Length	Width	Volume	Length	Width	Volume	Length	Width	Volume	Length	Width	Volume	Length	Width	Volume	Length	Width	Volume	Length	Width	Volume
2% Choline	Saline	1	3	3	13.5	4	4	32	7.16	4	57.28	7.75	5.12	101.581	6.15	4	49.2	8.65	5.23	118.301	8.29	4	66.32	6.01	4	48.08	6.78	4	54.24	6.17	4	49.36	6.28	4	50.24	10.11	8.58	372.131
		2			0			0	3	3	13.5	3	3	13.5	3	3	13.5	3	3	13.5	6.54	4	52.32	6.06	4	48.48	7.15	4	57.2	6.81	4	54.48	6.63	4	53.04	14.9	11.98	1069.23
		3			0			0			0	4	4	32	4	4	32	4	4	32	7.55	5.29	105.64	7.39	5.19	99.5289	7.85	5.39	114.029	7.86	5.88	135.877	6.81	4	54.48	8.4	4	67.2
		4			0			0			0	3	3	13.5	3	3	13.5	4	3	18	4	3	18	4	3	18	4	3	18	4	4	32	6.43	4	51.44	6.67	4	53.36
		5			0			0			0			0	4	3	18	4	4	32	8.2	6.64	180.767	9.12	6.01	164.708	9.78	6.72	220.825	9.72	6.17	185.015	8.91	6.94	214.569	merged with 1		0
		6			0			0			0			0	6.18	4	49.44	7.89	5.65	125.934	9.49	6.22	183.576	8.31	6.19	159.203	8.16	6.75	185.895	8.36	6.99	204.235	9.3	8.03	299.836	9.61	7.71	285.629
		7			0			0			0			0			0			0			0	3	3	13.5	8.39	5.24	115.185	8.02	6.06	147.262	8.54	7.39	233.194	merged with 2		0
		8			0			0			0			0			0			0			0			0			0	6.93	4	55.44	8.4	4	67.2	10.18	5.55	156.785
		9			0			0			0			0			0			0			0			0			0			0			0			0
		10			0			0			0			0			0			0			0			0			0			0			0			0
		Total		1	13.5		1	32		2	70.78		4	160.581		6	175.64		6	339.736		6	606.624		7	551.5		7	765.374		8	863.669		8	1024		6	2004.33
		Weight (g)			21.2			22			21.3			22			22.3			22			22.4			21.9			22			23.2			22.8			22.9
Diet	TX	Tumor ID	Length	Width	Volume	Length	Width	Volume	Length	Width	Volume	Length	Width	Volume	Length	Width	Volume	Length	Width	Volume	Length	Width	Volume	Length	Width	Volume	Length	Width	Volume	Length	Width	Volume	Length	Width	Volume	Length	Width	Volume
2% Choline	Saline	1			0	5.1	4	40.8	9.1	7.65	266.277	10.01	7.89	311.572	10.48	9.12	435.834	9.03	6.87	213.094	8.86	7.88	275.078	8.93	6.98	217.537	8.71	7.08	218.3	9.47	7.34	255.101	10.39	8.49	374.456	10.04	9.64	466.507
		2			0			0			0			0			0			0			0			0	2	2	4	3	3	13.5	3	3	13.5	4	3	18
		3			0			0			0			0			0			0			0			0			0			0			0	10.67	6.55	228.885
		4			0			0			0			0			0			0			0			0			0			0			0			0
		5			0			0			0			0			0			0			0			0			0			0			0			0
		6			0			0			0			0			0			0			0			0			0			0			0			0
		7			0			0			0			0			0			0			0			0			0			0			0			0
		8			0			0			0			0			0			0			0			0			0			0			0			0
		9			0			0			0			0			0			0			0			0			0			0			0			0
		10			0			0			0			0			0			0			0			0			0			0			0			0
		Total			0		1	40.8		1	266.277		1	311.572		1	435.834		1	213.094		1	275.078		1	217.537		2	222.3		2	268.601		2	387.956		3	713.391
		Weight (g)						18.1			17.5			18			18			18.2			19.6			19			19.9			20.4			20.2			20.2
Diet	TX	Tumor ID	Length	Width	Volume	Length	Width	Volume	Length	Width	Volume	Length	Width	Volume	Length	Width	Volume	Length	Width	Volume	Length	Width	Volume	Length	Width	Volume	Length	Width	Volume	Length	Width	Volume	Length	Width	Volume	Length	Width	Volume
2% Choline	Saline	1	4	4	32	4	4	32	4	4	32	4	4	32	4	4	32	4	4	32	5.95	5.72	97.3372	7.19	5.63	113.95	6.46	4	51.68	8.88	7.83	272.212	8.19	7.35	221.222	8.78	6.89	208.403
		2	3	3	13.5	3	3	13.5	3	2	6	4	4	32	6.34	4	50.72	8.3	4	66.4	7.98	5.34	113.777	9.28	7.36	251.347	9.49	8.41	335.605	9.73	9.09	401.986	9.15	8.39	322.044	10.07	7.91	315.03
		3			0	2	2	4	5.72	4	45.76	6.49	6.39	132.5	8.15	6.72	184.02	9.63	7.44	266.528	10.58	9.32	459.502	11.43	10.22	596.923	14.58	13.05	1241.51	15.11	13.82	1442.95	15.28	13.09	1309.1	15.73	13.51	1435.52
		4			0			0			0	4	4	32	4	4	32	7.44	5.04	94.494	6.97	5.4	101.623	8.55	6.77	195.936	9.09	6.93	218.273	9.93	7.22	258.818	11.26	7.98	358.521	10.48	7.96	332.015
		5			0			0			0			0	4	4	32	6.52	4	52.16	4	4	32	merged with 2		0	merged with 2		0	merged with 2		0	merged with 2		0	merged with 2		0
		6			0			0			0			0	2	2	4	merged with 3		0	merged with 3		0	merged with 3		0	merged with 3		0	merged with 3		0	merged with 3		0	merged with 3		0
		7			0			0			0			0			0	4	4	32	6.92	4	55.36	8.88	5.99	159.308	9.34	6.4	191.283	12.57	8.91	498.954	13.95	9.76	664.422	11.91	10.08	605.066
		8			0			0			0			0			0	6.28	5.51	95.3307	6.01	5.31	84.7293	9.47	6.64	208.764	10.21	6.42	210.41	10.08	8.16	335.591	13.23	9.42	586.991	13.11	11.22	825.198
		9			0			0			0			0			0			0			0	9.63	5.51	146.184	9.34	6.51	197.915	11.05	7.21	287.212	11.3	6.93	271.341	10.62	8.64	396.389
		10			0			0			0			0			0			0			0			0			0			0			0			0
		Total		2	45.5		3	49.5		3	83.76		4	228.5		6	334.74		7	638.912		7	944.328		7	1672.41		7	2446.67		7	3497.72		7	3733.64		7	4117.62
		Weight (g)			23.5			25			24.8			23.1			23.1			23.6			22.8			23.9			25.2			25.1			25.4			27.4
Diet	TX	Tumor ID	Length	Width	Volume	Length	Width	Volume	Length	Width	Volume	Length	Width	Volume	Length	Width	Volume	Length	Width	Volume	Length	Width	Volume	Length	Width	Volume	Length	Width	Volume	Length	Width	Volume	Length	Width	Volume	Length	Width	Volume
2% Choline	Saline	1	3	2	6	4	3	18	4	3	18	6.29	4	50.32	6.35	4	50.8	5.87	4	46.96	6.04	4	48.32	6.07	4	48.56	8.27	6.8	191.202	8.74	6.71	196.755	9.01	6.73	204.045	9.94	8.73	378.778
		2			0	4	4	32	4	4	32	3	3	13.5	3	3	13.5	4	4	32	6.13	5.82	103.819	6.13	5.91	107.055	7.45	4	59.6	7.49	6.12	140.267	10.71	6.41	220.027	12.3	8.99	497.044
		3			0	3	3	13.5	4	4	32	4	4	32	7.23	4	57.84	9.69	5.97	172.68	9.89	8.89	390.814	10.03	9.02	408.022	9.03	7.48	252.616	11.99	11.17	747.99	14.96	11.84	1048.59	15.23	13.76	1441.81
		4			0	3	3	13.5	2	2	4	2	2	4	-	-	0	2	2	4	3	3	13.5	3	3	13.5	3	3	13.5	7.36	7.01	180.836	8	7.84	245.862	7.94	5.49	119.656
		5			0			0	2	2	4	2	2	4	2	2	4	4	2	8	2	2	4	6.58	5.23	89.991	6.28	5.11	81.992	7.05	5.95	124.794	8.14	5.75	134.564	8.59	6.23	166.701
		6			0			0			0			0			0			0	4	4	32	7.72	6.58	167.124	8.37	8.11	275.256	9.83	8.35	342.686	10.33	7.64	301.479	10.25	6.94	246.838
		7			0			0			0			0			0			0	4	4	32	4	4	32	7.9	4	63.2	-	-	0	-	-	0	3	3	13.5
		8			0			0			0			0			0			0			0	4	4	32	3	3	13.5	9.07	7.62	263.322	8.91	7.07	222.683	9.55	7.59	275.079
		9			0			0			0			0			0			0			0			0			0			0			0			0
		10			0			0			0			0			0			0			0			0			0			0			0			0
		Total		1	6		4	77		5	90		5	103.82		4	126.14		5	263.64		7	624.453		8	898.252		8	950.867		7	1996.65		7	2377.25		8	3139.4
		Weight (g)			22.5			23.2			23.3			22.1			22.6			22.9			21.8			22.5			22.7			23.2			23.3			24.5
Diet	TX	Tumor ID	Length	Width	Volume	Length	Width	Volume	Length	Width	Volume	Length	Width	Volume	Length	Width	Volume	Length	Width	Volume	Length	Width	Volume	Length	Width	Volume	Length	Width	Volume	Length	Width	Volume	Length	Width	Volume	Length	Width	Volume
2% Choline	Saline	1			0	4	3	18	5.34	4	42.72	6.81	4	54.48	6.79	4	54.32	8.84	7.25	232.326	10.25	7.92	321.473	111.49	9.9	5463.57	11.29	8.26	385.145	10.89	10.2	566.498	12.01	10.65	681.102	12.07	11.62	814.872
		2			0			0	4	3	18	4	3	18	5.26	4	42.08	7.19	5.97	128.129	9.46	7.05	235.093	10.02	7.18	258.278	9.99	8.92	397.434	10.95	9.67	511.961	12.79	9.72	604.189	14.3	10.91	851.051
		3			0			0			0			0	4	4	32	4	4	32	6.08	4	48.64	7.09	6.16	134.517	7.33	6.67	163.052	9.65	6.65	213.374	9.59	8.2	322.416	10.31	7.81	314.435
		4			0			0			0			0			0			0			0	4	4	32	4	4	32	4	4	32	7.45	7.06	185.667	9.82	7.36	265.973
		5			0			0			0			0			0			0			0			0			0	4	4	32	6.85	5.15	90.8396	7.37	6.22	142.567
		6			0			0			0			0			0			0			0			0			0			0			0	8.5	6.24	165.485
		7			0			0			0			0			0			0			0			0			0			0			0			0
		8			0			0			0			0			0			0			0			0			0			0			0			0
		9			0			0			0			0			0			0			0			0			0			0			0			0
		10			0			0			0			0			0			0			0			0			0			0			0			0
		Total					1	18		2	60.72		2	72.48		3	128.4		3	392.455		3	605.206		4	5888.36		4	977.631		5	1355.83		5	1884.21		6	2554.38
		Weight (g)						19.8			20.3			20.1			21.1			20.5			20.7			21.1			21.4			22.7			23.2			23.4
Diet	TX	Tumor ID	Length	Width	Volume	Length	Width	Volume	Length	Width	Volume	Length	Width	Volume	Length	Width	Volume	Length	Width	Volume	Length	Width	Volume	Length	Width	Volume	Length	Width	Volume	Length	Width	Volume	Length	Width	Volume	Length	Width	Volume
2% Choline	Saline	1			0	4	4	32	6.45	5.31	90.9324	7.11	6.75	161.975	7.78	6.73	176.189	9.47	8.04	306.078	11.78	8.83	459.237	14.4	10.59	807.466	15.92	10.3	844.476	16.36	11.64	1108.3	15.68	11.35	1009.97	16.54	16.17	2162.35
		2			0			0			0			0			0			0			0			0			0			0			0			0
		3			0			0			0			0			0			0			0			0			0			0			0			0
		4			0			0			0			0			0			0			0			0			0			0			0			0
		5			0			0			0			0			0			0			0			0			0			0			0			0
		6			0			0			0			0			0			0			0			0			0			0			0			0
		7			0			0			0			0			0			0			0			0			0			0			0			0
		8			0			0			0			0			0			0			0			0			0			0			0			0
		9			0			0			0			0			0			0			0			0			0			0			0			0
		10			0			0			0			0			0			0			0			0			0			0			0			0
		Total					1	32		1	90.9324		1	161.975		1	176.189		1	306.078		1	459.237		1	807.466		1	844.476		1	1108.3		1	1009.97		1	2162.35
		Weight (g)						20.2			21			19.8			20.6			20.8			21.8			22			22.3			22.6			23.7			23.5
Diet	TX	Tumor ID	Length	Width	Volume	Length	Width	Volume	Length	Width	Volume	Length	Width	Volume	Length	Width	Volume	Length	Width	Volume	Length	Width	Volume	Length	Width	Volume	Length	Width	Volume	Length	Width	Volume	Length	Width	Volume	Length	Width	Volume
2% Choline	Saline	1			0			0	8.91	6.29	176.258	8.69	6.27	170.815	7.71	6.28	152.035	9.01	6.23	174.852	9.73	6.94	234.316	8.15	7.49	228.608	10.04	7.07	250.924	12.49	10.13	640.843	15.66	10.99	945.708			0
		2			0			0	4	4	32	6.1	4	48.8	5.79	4	46.32	5.59	5.2	75.5768	6.52	5.51	98.9739	6.45	5.44	95.4394	10.03	8.04	324.178	11.89	9.33	517.506	12.39	9.49	557.922			0
		3			0			0			0	4	4	32	4	4	32	8.75	6.3	173.644	8.16	6.23	158.357	7.82	6.93	187.777	9.15	8.43	325.122	12.02	11.95	858.243	13.77	11.74	948.943			0
		4			0			0			0			0	3	2	6	4	3	18	4	3	18	4	4	32	7.16	4	57.28	13.31	11.39	863.367	12.79	10.39	690.354			0
		5			0			0			0			0			0	3	3	13.5	4	4	32	8.78	6.07	161.749	14.52	11.82	1014.31	21.98	15.92	2785.38	26.47	19.18	4868.79			0
		6			0			0			0			0			0	9.85	5.13	129.611	9.63	6.9	229.242	10.72	6.31	213.414	10.73	7.63	312.334	11.52	7.38	313.715	11.688	7.3	311.427			0
		7			0			0			0			0			0	7.7	5.86	132.207	9.48	6	170.64	9.27	6.24	180.476	10	8.05	324.013	9.94	7.86	307.045	10.15	7.81	309.555			0
		8			0			0			0			0			0			0	4	3	18	6.52	4	52.16	7.17	4	57.36	merged with 4		0	merged with 4		0			0
		9			0			0			0			0			0			0			0	4	4	32	merged with 5		0	merged with 5		0	merged with 5		0			0
		10			0			0			0			0			0			0			0	3	3	13.5	4	4	32	7.45	6.21	143.651	merged with 5		0			0
		Total			0			0		2	208.258		3	251.615		4	236.355		7	717.391		8	959.529		10	1197.12		9	2697.52		8	6429.75		7	8632.7
		Weight (g)									20.2			19.8			20.4			21			18.9			21.3			23.4			25.8			28.4
Diet	TX	Tumor ID	Length	Width	Volume	Length	Width	Volume	Length	Width	Volume	Length	Width	Volume	Length	Width	Volume	Length	Width	Volume	Length	Width	Volume	Length	Width	Volume	Length	Width	Volume	Length	Width	Volume	Length	Width	Volume	Length	Width	Volume
2% Choline	Saline	1	4	4	32	4	4	32	4	4	32	4	4	32	4	4	32	8.91	7.13	226.478	9.15	6.29	181.006	10.05	8.47	360.498	10.13	8.65	378.976			0			0			0
		2			0	6.42	4	51.36	7.12	6.26	139.508	9.63	7.19	248.917	10.49	8.96	421.077	15.48	9.78	740.319	15.79	13.05	1344.54	20.54	13.17	1781.32	19.45	13.32	1725.43			0			0			0
		3			0			0			0	6.31	4	50.48	6.09	4	48.72	8.01	6.04	146.109	10.03	9.35	438.424	13.29	9.69	623.94	15.08	11.22	949.199			0			0			0
		4			0			0			0	4	4	32	merged with 2		0	merged with 2		0	merged with 2		0	merged with 2		0	merged with 2		0			0			0			0
		5			0			0			0			0			0	7.31	5.78	122.108	6.91	6.24	134.529	9.26	8.68	348.835	12.19	9.4	538.554			0			0			0
		6			0			0			0			0			0			0			0	10.21	8.47	366.237	14.47	13.05	1232.14			0			0			0
		7			0			0			0			0			0			0			0			0	4	4	32			0			0			0
		8			0			0			0			0			0			0			0			0	7.9	5.73	129.69			0			0			0
		9			0			0			0			0			0			0			0			0			0			0			0			0
		10			0			0			0			0			0			0			0			0			0			0			0			0
		Total		1	32		2	83.36		2	171.508		4	363.397		3	501.797		4	1235.01		4	2098.5		5	3480.83		7	4985.99
		Weight (g)			21.5			22.3			23.2			22.9			22.2			23.3			23.7			25.6			27.1
Diet	TX	Tumor ID	Length	Width	Volume	Length	Width	Volume	Length	Width	Volume	Length	Width	Volume	Length	Width	Volume	Length	Width	Volume	Length	Width	Volume	Length	Width	Volume	Length	Width	Volume	Length	Width	Volume	Length	Width	Volume	Length	Width	Volume
2% Choline	Saline	1	4	4	32	4	4	32	6.61	5.45	98.1668	7.34	5.76	121.762	8.43	6.1	156.84	9.24	7.73	276.058	8.5	6.8	196.52	8.99	8.15	298.569	8.76	6.4	179.405			0			0			0
		2	2	2	4	4	4	32	4	4	32	5.97	4	47.76	6.77	4	54.16	7.59	5.93	133.451	6.9	5.63	109.354	8.82	7.04	218.567	9.03	6.94	217.459			0			0			0
		3	2	2	4	2	2	4	4	4	32	3	3	13.5	3	3	13.5	7.75	6.8	179.18	8.19	6.47	171.42	8.36	6.75	190.451	6.43	5.3	90.3093			0			0			0
		4			0	4	4	32	7.05	5.01	88.4779	8.34	6.24	162.37	10.93	6.73	247.526	9.9	7.17	254.474	9.05	5.54	138.879	10.55	7.68	311.132	9.95	6.73	225.332			0			0			0
		5			0			0			0	4	4	32	3	3	13.5	3	3	13.5	4	4	32	4	4	32	4	2	8			0			0			0
		6			0			0			0			0	8.06	5.99	144.597	10.01	7.59	288.329	11.73	10.87	692.99	14.59	12.8	1195.21	16.26	13.3	1438.12			0			0			0
		7			0			0			0			0	7.65	5.11	99.8788	4	4	32	4	4	32	8.91	5.84	151.94	8.95	5.67	143.866			0			0			0
		8			0			0			0			0			0	4	4	32	7.99	6.4	163.635	7.99	7.89	248.697	10.06	7.6	290.533			0			0			0
		9			0			0			0			0			0			0			0			0			0			0			0			0
		10			0			0			0			0			0			0			0			0			0			0			0			0
		Total		3	40		4	100		4	250.645		5	377.392		7	730.001		8	1208.99		8	1536.8		8	2646.57		8	2593.02
		Weight (g)			22.6			22.9			23			21.9			21.7			22.2			22.2			23.3			23
Diet	TX	Tumor ID	Length	Width	Volume	Length	Width	Volume	Length	Width	Volume	Length	Width	Volume	Length	Width	Volume	Length	Width	Volume	Length	Width	Volume	Length	Width	Volume	Length	Width	Volume	Length	Width	Volume	Length	Width	Volume	Length	Width	Volume
2% Choline	Saline	1			0	4	4	32	6.78	5.65	108.217	7.94	5.76	131.715	7.32	7.11	185.021	8.13	7.68	239.763	10.2	9.99	508.981	12.13	10.77	703.497	13.46	12.15	993.499			0			0			0
		2			0			0			0	3	3	13.5	2	2	4	-	-	0	-	-	0	3	3	13.5	4	4	32			0			0			0
		3			0			0			0			0			0	4	4	32	7.4	6.57	159.71	12.37	11.62	835.126	14.58	14.43	1517.96			0			0			0
		4			0			0			0			0			0			0	4	3	18	8.84	6.11	165.008	8.47	4	67.76			0			0			0
		5			0			0			0			0			0			0	6.46	4	51.68	6.32	4	50.56	4	4	32			0			0			0
		6			0			0			0			0			0			0			0	9.98	7.04	247.312	14.83	9.83	716.503			0			0			0
		7			0			0			0			0			0			0			0	8	6.78	183.874	8.81	6.98	214.613			0			0			0
		8			0			0			0			0			0			0			0			0			0			0			0			0
		9			0			0			0			0			0			0			0			0			0			0			0			0
		10			0			0			0			0			0			0			0			0			0			0			0			0
		Total			0		1	32		1	108.217		2	145.215		2	189.021		2	271.763		4	738.371		7	2198.88		7	3574.34
		Weight (g)						18.8			19.4			19.6			19.5			19.5			21.1			22.5			25.2
Diet	TX	Tumor ID	Length	Width	Volume	Length	Width	Volume	Length	Width	Volume	Length	Width	Volume	Length	Width	Volume	Length	Width	Volume	Length	Width	Volume	Length	Width	Volume	Length	Width	Volume	Length	Width	Volume	Length	Width	Volume	Length	Width	Volume
2% Choline	Saline	1	4	3	18	7.85	4	62.8	7.7	5.57	119.446	10.34	8.62	384.154	11.13	9.59	511.802	10.98	9.19	463.664	11.5	9.99	573.851	12.59	11.79	875.031	13.94	12.91	1161.68			0			0			0
		2	4	4	32	4	4	32	4	4	32	6.25	5.89	108.413	8.4	5.81	141.776	7.46	5.99	133.833	10.32	7.82	315.546	11.76	8.33	408.007	15.75	8.6	582.435			0			0			0
		3	3	3	13.5	4	3	18	4	3	18	4	4	32	4	3	18	4	3	18	6.29	4	50.32	6.81	5.55	104.883	merged with 1		0			0			0			0
		4	3	3	13.5	4	4	32	4	3	18	4	3	18	5.63	4	45.04	5.71	4	45.68	7.71	5.98	137.856	7.59	5.84	129.431	7.86	5.74	129.484			0			0			0
		5			0			0	4	3	18	6.13	4	49.04	9.14	5.74	150.571	8.7	5.23	118.985	6.74	5.01	84.5873	7.35	5.85	125.768	7.83	6.58	169.505			0			0			0
		6			0			0			0	4	2	8	7.55	4	60.4	7.04	4	56.32	8.94	4	71.52	8.98	4	71.84	9.56	5.38	138.354			0			0			0
		7			0			0			0	4	3	18	4	3	18	4	3	18	7.82	4	62.56	6.81	4	54.48	4	3	18			0			0			0
		8			0			0			0			0			0			0			0	4	4	32	7.66	5.55	117.974			0			0			0
		9			0			0			0			0			0			0			0			0	9.47	5.17	126.561			0			0			0
		10			0			0			0			0			0			0			0			0			0			0			0			0
		Total		4	77		4	144.8		5	205.446		7	617.607		7	945.589		7	854.482		7	1296.24		8	1801.44		8	2443.99
		Weight (g)			23			22.6			22.7			22			23.4			22.7			23			22.8			24
Diet	TX	Tumor ID	Length	Width	Volume	Length	Width	Volume	Length	Width	Volume	Length	Width	Volume	Length	Width	Volume	Length	Width	Volume	Length	Width	Volume	Length	Width	Volume	Length	Width	Volume	Length	Width	Volume	Length	Width	Volume	Length	Width	Volume
2% Choline	Saline	1	4	4	32	4	4	32	7.89	6.67	175.509	7.98	6.51	169.097	7.92	6.88	187.444	8.25	6.72	186.278	8.21	7.95	259.446	10.87	7.41	298.426	10.57	7.51	298.075			0			0			0
		2			0			0	4	4	32	4	4	32	4	4	32	4	4	32	5.81	4	46.48	8.14	5.45	120.889	9.09	6.33	182.113			0			0			0
		3			0			0			0			0			0			0	6.14	4	49.12	6.26	5.46	93.3103	7.46	6.39	152.304			0			0			0
		4			0			0			0			0			0			0			0	5.19	4	41.52	5.73	4	45.84			0			0			0
		5			0			0			0			0			0			0			0			0	4	3	18			0			0			0
		6			0			0			0			0			0			0			0			0			0			0			0			0
		7			0			0			0			0			0			0			0			0			0			0			0			0
		8			0			0			0			0			0			0			0			0			0			0			0			0
		9			0			0			0			0			0			0			0			0			0			0			0			0
		10			0			0			0			0			0			0			0			0			0			0			0			0
		Total		1	32		1	32		2	207.509		2	201.097		2	219.444		2	218.278		3	355.046		4	554.145		5	696.331
		Weight (g)			19.7			19.9			20.9			19.7			20.1			20			20.3			20.3			21.9
Diet	TX	Tumor ID	Length	Width	Volume	Length	Width	Volume	Length	Width	Volume	Length	Width	Volume	Length	Width	Volume	Length	Width	Volume	Length	Width	Volume	Length	Width	Volume	Length	Width	Volume	Length	Width	Volume	Length	Width	Volume	Length	Width	Volume
2% Choline	Saline	1	4	4	32	4	4	32	8.51	5.79	142.645	8.52	6.36	172.315	9.21	8.8	356.611	9.65	7.78	292.05	10.16	9.14	424.381	12.78	10.81	746.71	14.66	12.61	1165.56			0			0			0
		2			0	4	4	32	4	4	32	6.77	5.13	89.0827	6.83	5.91	119.279	7.48	5.69	121.087	8.72	6.68	194.554	11.68	7.9	364.474	11.46	7.14	292.113			0			0			0
		3			0	9.6	5.9	167.088	8.94	5.92	156.657	10.92	8.65	408.531	9.15	7.11	231.276	11.1	8.54	404.77	10.81	8.14	358.133	11.73	9.62	542.773	12.74	10.7	729.301			0			0			0
		4			0			0			0			0	8.82	6.39	180.07	9.82	6.13	184.503	10.04	8.41	355.055	11.23	8.43	399.029	14.02	10.95	840.517			0			0			0
		5			0			0			0			0			0			0	9.6	6.31	191.117	9.48	8.6	350.57	9.86	8.74	376.591			0			0			0
		6			0			0			0			0			0			0	4	3	18	8.4	6.35	169.355	7.49	6.25	146.289			0			0			0
		7			0			0			0			0			0			0	7.18	5.68	115.822	8.5	5.8	142.97	7.37	5.91	128.71			0			0			0
		8			0			0			0			0			0			0			0	5.83	4	46.64	5.62	4	44.96			0			0			0
		9			0			0			0			0			0			0			0	7.76	5.9	135.063	7.41	6.72	167.312			0			0			0
		10			0			0			0			0			0			0			0			0			0			0			0			0
		Total		1	32		3	231.088		3	331.302		3	669.929		4	887.236		4	1002.41		7	1657.06		9	2897.58		9	3891.35
		Weight (g)			21.3			22.3			23.6			21.8			22.3			22.7			22.3			24.3			25
Diet	TX	Tumor ID	Length	Width	Volume	Length	Width	Volume	Length	Width	Volume	Length	Width	Volume	Length	Width	Volume	Length	Width	Volume	Length	Width	Volume	Length	Width	Volume	Length	Width	Volume	Length	Width	Volume	Length	Width	Volume	Length	Width	Volume
2% Choline	Saline	1	4	4	32	4	4	32	4	4	32	6.71	5.27	93.1781	7.13	5.58	111.001	7.51	5.41	109.902			0			0			0			0			0			0
		2			0	7.29	5.65	116.358	7.13	6.44	147.853	8.66	6.82	201.399	10.81	8.09	353.747	13.77	10.94	824.022			0			0			0			0			0			0
		3			0			0	6.67	5.65	106.462	9.07	7.26	239.029	7.16	6.8	165.539	8.89	8.74	339.543			0			0			0			0			0			0
		4			0			0	2	2	4	3	3	13.5	7.78	5.19	104.781	7.88	6.04	143.738			0			0			0			0			0			0
		5			0			0	7.37	6.69	164.926	99.18	7	2429.91	9.21	7.39	251.489	11.02	10.32	586.828			0			0			0			0			0			0
		6			0			0			0			0	5.86	4	46.88	8.32	5.37	119.962			0			0			0			0			0			0
		7			0			0			0			0			0			0			0			0			0			0			0			0
		8			0			0			0			0			0			0			0			0			0			0			0			0
		9			0			0			0			0			0			0			0			0			0			0			0			0
		10			0			0			0			0			0			0			0			0			0			0			0			0
		Total		1	32		2	148.358		5	455.241		5	2977.02		6	1033.44		6	2123.99
		Weight (g)			21.4			21.9			22.5			21.1			21.7			22.4
Diet	TX	Tumor ID	Length	Width	Volume	Length	Width	Volume	Length	Width	Volume	Length	Width	Volume	Length	Width	Volume	Length	Width	Volume	Length	Width	Volume	Length	Width	Volume	Length	Width	Volume	Length	Width	Volume	Length	Width	Volume	Length	Width	Volume
2% Choline	Saline	1	4	3	18	4	3	18	4	3	18	2	2	4	2	2	4	3	2	6	3	3	13.5	4	3	18	6.26	4	50.08	8.28	5.57	128.443	7.86	5.32	111.228	8.25	6.08	152.486
		2	4	4	32	4	4	32	6.78	4	54.24	6.85	4	54.8	6.3	4	50.4	7.54	5.2	101.941	6.8	4	54.4	8.17	6.18	156.016	8.19	6.64	180.547	9.65	8.31	333.196	10.12	9.26	433.883	10.23	10.12	523.85
		3			0	4	3	18	4	3	18	3	3	13.5	3	2	6	3	2	6	3	2	6	4	3	18	3	2	6	4	3	18	4	3	18	6.29	5.93	110.594
		4			0			0	4	4	32	3	3	13.5	4	3	18	7.14	4	57.12	7.99	4	63.92	9.33	5.77	155.311	9.44	6.63	207.477	10.36	6.56	222.914	10.13	7.63	294.869	10.64	8.03	343.038
		5			0			0			0			0			0			0			0	8.12	5.65	129.605	9.54	6.79	219.917	11.96	8.19	401.115	11.38	6.88	269.333	12.68	8.47	454.837
		6			0			0			0			0			0			0			0			0	4	3	18	7.81	4	62.48	7.34	4	58.72	6.79	4	54.32
		7			0			0			0			0			0			0			0			0			0			0	4	3	18	6.99	5.26	96.6983
		8			0			0			0			0			0			0			0			0			0			0			0			0
		9			0			0			0			0			0			0			0			0			0			0			0			0
		10			0			0			0			0			0			0			0			0			0			0			0			0
		Total		2	50		3	68		4	122.24		4	85.8		4	78.4		4	171.061		4	137.82		5	476.933		6	682.02		6	1166.15		7	1204.03		7	1735.82
		Weight (g)			19.9			19.9			20.6			19.6			19.8			19.7			19.8			20.1			21			21.4			20.4			21.4
Diet	TX	Tumor ID	Length	Width	Volume	Length	Width	Volume	Length	Width	Volume	Length	Width	Volume	Length	Width	Volume	Length	Width	Volume	Length	Width	Volume	Length	Width	Volume	Length	Width	Volume	Length	Width	Volume	Length	Width	Volume	Length	Width	Volume
2% Choline	Saline	1	4	4	32	4	4	32	6.17	4	49.36	7.49	4	59.92	7.27	4	58.16	8.06	5.62	127.285	7.81	5.9	135.933	6.24	4	49.92	7.09	5.29	99.2036	7.08	5.84	120.734	7.56	5.46	112.688			0
		2	4	2	8	6.73	5.37	97.0362	6.83	5.19	91.9868	6.66	4	53.28	9.39	6.64	207.001	6.89	4	55.12	10.15	6.29	200.788	10.48	6.28	206.657	10.82	7.2	280.454	11.5	8.33	398.986	11.8	7.94	371.957			0
		3	3	3	13.5	6.14	4	49.12	5.99	4	47.92	6.23	4	49.84	5.21	4	41.68	5.68	4	45.44	5.89	4	47.12	5.92	4	47.36	7.13	4	57.04	10.1	6.74	229.409	10.19	8.53	370.717			0
		4			0	4	4	32	4	4	32	6.7	5.9	116.614	7.18	6.4	147.046	10.21	8.08	333.287	12.79	7.47	356.847	15.7	14.47	1643.64	18.49	17.87	2952.27	21.88	20.46	4579.61	23.59	10.85	1388.54			0
		5			0			0			0			0	8	5.06	102.414	7.74	5.13	101.846	9.01	6.07	165.986	9.34	6.19	178.936	10.79	7.29	286.712	10.55	7.17	271.182	10.12	7.07	252.924			0
		6			0			0			0			0	4	3	18	7.35	5.11	95.962	8	5.9	139.24	8.11	5.82	137.353	7.91	6.03	143.807	7.98	5.84	136.081	7.74	5.71	126.178			0
		7			0			0			0			0	3	2	6	3	2	6	3	2	6	6.19	4	49.52	6.01	4	48.08	merged with 2		0	merged with 2		0			0
		8			0			0			0			0			0	8.23	5.39	119.549	10.69	5.97	190.501	8.96	6.03	162.897	merged with 4		0	merged with 4		0	merged with 4		0			0
		9			0			0			0			0			0			0			0			0			0			0			0			0
		10			0			0			0			0			0			0			0			0			0			0			0			0
		Total		3	53.5		4	210.156		4	221.267		4	279.654		7	580.301		8	884.49		8	1242.41		8	2476.28		7	3867.57		6	5736		6	2623
		Weight (g)			22.8			23.1			22.8			21.5			22.5			27.1			22.5			23			24.1			24			26.3
Diet	TX	Tumor ID	Length	Width	Volume	Length	Width	Volume	Length	Width	Volume	Length	Width	Volume	Length	Width	Volume	Length	Width	Volume	Length	Width	Volume	Length	Width	Volume	Length	Width	Volume	Length	Width	Volume	Length	Width	Volume	Length	Width	Volume
2% Choline	Saline	1	4	4	32	7.13	4	57.04	7	4	56	7.7	6.6	167.706	6.45	6	116.1	8.2	6.36	165.843	7.69	5.8	129.346	7.24	5.66	115.969	8.89	8.28	304.742	10.46	8.47	375.205	11	9.47	493.245	11.07	10.22	578.122
		2			0	7.85	5	98.125	9.51	7	232.995	9.79	6.9	233.051	10.35	6.78	237.886	11.48	7.37	311.779	11.85	8.1	388.739	13.15	10.34	702.97	15.83	12.78	1292.74	16.48	11.52	1093.53	17.07	14.16	1711.32	18.42	14.65	1976.67
		3			0	4	3	18	3	2	6	7.43	4	59.44	6.55	4	52.4	7.92	5.59	123.742	7.81	6.01	141.049	9.14	6.01	165.069	9.84	6.84	230.185	11.36	10.29	601.422	11.25	10.99	679.388	13.08	11.47	860.408
		4			0			0	4	3	18	4	3	18	7.74	4	61.92	8.33	5.72	136.272	8.84	5.35	126.511	9.24	5.62	145.92	9.87	5.46	147.12	9.32	4	74.56	10.07	6.3	199.839	10.97	6.1	204.097
		5			0			0	4	3	18	4	3	18	4	3	18	4	3	18	4	3	18	5.76	4	46.08	7.96	4	63.68	6.76	5.09	87.5694	9.07	7.01	222.85	10.07	7.83	308.69
		6			0			0			0			0			0	4	3	18	7.18	5.11	93.7424	7.44	5.8	125.141	7.9	5.94	139.37	8.77	5.9	152.642	8.59	7.14	218.957	8.81	7.75	264.575
		7			0			0			0			0			0			0			0	5.99	3	26.955	6.45	4	51.6	7.2	6.35	145.161	7.2	5.97	128.307	9.11	5.27	126.506
		8			0			0			0			0			0			0			0			0	6.9	5.9	120.095	7.69	5.97	137.039	7.96	5.68	128.404	8.62	6.74	195.793
		9			0			0			0			0			0			0			0			0			0			0	4	3	18	7.15	4	57.2
		10			0			0			0			0			0			0			0			0			0			0			0	4	3	18
		Total		1	32		3	173.165		5	330.995		5	496.197		5	486.306		6	773.637		6	897.388		7	1328.1		8	2349.54		8	2667.13		9	3800.31		10	4590.06
		Weight (g)			21.7			21.3			21.9			21.5			21.7			21.8			22.1			22.4			24.3			23.8			24.4			25.7
Diet	TX	Tumor ID	Length	Width	Volume	Length	Width	Volume	Length	Width	Volume	Length	Width	Volume	Length	Width	Volume	Length	Width	Volume	Length	Width	Volume	Length	Width	Volume	Length	Width	Volume	Length	Width	Volume	Length	Width	Volume	Length	Width	Volume
2% Choline	Saline	1			0	4	3	18	5.61	4	44.88	5.72	4	45.76	7.02	5.3	98.5959	7.9	5.8	132.878	6.37	5.65	101.673	6.99	5.88	120.838	9.3	6.67	206.873			0			0			0
		2			0			0	8.82	5.64	140.28	9.73	6.24	189.431	9.63	7.23	251.694	11.57	8.75	442.914	14.12	9.85	684.979	12.82	10.42	695.975	13.54	9.79	648.865			0			0			0
		3			0			0			0	2	2	4	6.33	4	50.64	6.84	4	54.72	7.62	4	60.96	6.19	5.22	84.3338	5.68	4	45.44			0			0			0
		4			0			0			0			0	4	3	18	7.43	5.8	124.973	13.32	8.31	459.914	14.9	10.55	829.204	14.57	9.4	643.703			0			0			0
		5			0			0			0			0			0	5.79	4	46.32	5.83	4	46.64	6.82	5.6	106.938	6.75	6.15	127.651			0			0			0
		6			0			0			0			0			0	4	3	18	merged with 4		0	merged with 4		0	merged with 4		0			0			0			0
		7			0			0			0			0			0			0	8.17	4	65.36	8.09	5	101.125	7.68	4	61.44			0			0			0
		8			0			0			0			0			0			0			0	4	3	18	6.29	4	50.32			0			0			0
		9			0			0			0			0			0			0			0			0			0			0			0			0
		10			0			0			0			0			0			0			0			0			0			0			0			0
		Total			0		1	18		2	185.16		3	239.191		4	418.93		6	819.805		6	1419.53		7	1956.41		7	1784.29
		Weight (g)						22.3			24.5			23			24.3			24			25.7			26.3			26.9
Diet	TX	Tumor ID	Length	Width	Volume	Length	Width	Volume	Length	Width	Volume	Length	Width	Volume	Length	Width	Volume	Length	Width	Volume	Length	Width	Volume	Length	Width	Volume	Length	Width	Volume	Length	Width	Volume	Length	Width	Volume	Length	Width	Volume
2% Choline	Saline	1	4	4	32	5.26	4	42.08	7.08	4	56.64	8.46	7.08	212.035	7.97	6.09	147.796	8.11	5.78	135.471	10.71	9.31	464.151	9.98	9.69	468.542	10.8	8.56	395.677			0			0			0
		2			0	4	4	32	4	4	32	4	4	32	6.08	5.49	91.6259	7.78	6.25	151.953	6.28	4	50.24	5.92	4	47.36	6.27	4	50.16			0			0			0
		3			0			0	2	2	4	5.09	4	40.72	7.25	6.08	134.003	7.7	6.08	142.321	8.19	5.63	129.799	9.06	7.08	227.073	11.55	10.58	646.433			0			0			0
		4			0			0			0			0	4	3	18	8.27	6.14	155.888	10.84	6.61	236.811	11.12	6.65	245.877	10.89	6.75	248.088			0			0			0
		5			0			0			0			0			0	3	3	13.5	4	3	18	6.05	3	27.225	5.32	4	42.56			0			0			0
		6			0			0			0			0			0	7.47	4	59.76	10.41	6.39	212.531	8.4	4	67.2	8.63	5.99	154.823			0			0			0
		7			0			0			0			0			0			0			0			0			0			0			0			0
		8			0			0			0			0			0			0			0			0			0			0			0			0
		9			0			0			0			0			0			0			0			0			0			0			0			0
		10			0			0			0			0			0			0			0			0			0			0			0			0
		Total		1	32		2	74.08		3	92.64		3	284.755		4	391.425		6	658.893		6	1111.53		6	1083.28		6	1537.74
		Weight (g)			19.9			21.8			21.6			21.9			21.6			21.3			22.2			22.7			23.1
Diet	TX	Tumor ID	Length	Width	Volume	Length	Width	Volume	Length	Width	Volume	Length	Width	Volume	Length	Width	Volume	Length	Width	Volume	Length	Width	Volume	Length	Width	Volume	Length	Width	Volume	Length	Width	Volume	Length	Width	Volume	Length	Width	Volume
2% Choline	Saline	1			0	4	3	18	6.84	4	54.72	7.81	5.11	101.968	7	5.05	89.2587	7.93	5.72	129.728	6.77	5.96	120.241	6.89	5.84	117.494	7.23	6.21	139.409			0			0			0
		2			0	4	4	32	4	4	32	5.54	4	44.32	7.28	5.18	97.6699	6.78	5.92	118.807	5.54	4	44.32	6.9	5.45	102.474	6.95	5.76	115.292			0			0			0
		3			0			0	5.09	4	40.72	8.08	6.66	179.197	7.89	6	142.02	8.12	5.95	143.734	7.51	4	60.08	7.81	6.51	165.494	8.08	5.47	120.88			0			0			0
		4			0			0			0			0			0	7.69	4	61.52	7.94	5.39	115.337	9.45	6.24	183.98	9.31	6.38	189.479			0			0			0
		5			0			0			0			0			0	4	3	18	9.29	4	74.32	8.79	4	70.32	4	3	18			0			0			0
		6			0			0			0			0			0	6.55	4	52.4			0	4	3	18	4	3	18			0			0			0
		7			0			0			0			0			0			0			0	4	3	18	7.36	4	58.88			0			0			0
		8			0			0			0			0			0			0			0			0			0			0			0			0
		9			0			0			0			0			0			0			0			0			0			0			0			0
		10			0			0			0			0			0			0			0			0			0			0			0			0
		Total			0		2	50		3	127.44		3	325.484		3	328.949		6	524.19		5	414.297		7	675.762		7	659.941
		Weight (g)						22.8			23.8			22.8			22.5			22.8			22.9			22.7			24
Diet	TX	Tumor ID	Length	Width	Volume	Length	Width	Volume	Length	Width	Volume	Length	Width	Volume	Length	Width	Volume	Length	Width	Volume	Length	Width	Volume	Length	Width	Volume	Length	Width	Volume	Length	Width	Volume	Length	Width	Volume	Length	Width	Volume
2% Choline	Saline	1	4	4	32	4	4	32	5.58	4	44.64	5.46	4	43.68	4	4	32	6.06	4	48.48	7.17	4	57.36	7.86	4	62.88	8.49	4	67.92	8.38	5.99	150.338	7.14	4	57.12	8.3	6.31	165.237
		2	2	2	4	2	2	4	3	3	13.5	4	4	32	4	3	18	5.68	4	45.44	4	3	18	4	3	18	4	3	18	7.02	4	56.16	7.27	4	58.16	7.12	4	56.96
		3			0			0	4	2	8	4	3	18	4	3	18	5.89	4	47.12	6.45	4	51.6	7.26	4	58.08	7.39	4	59.12	7.39	5.61	116.289	8.77	6.9	208.77	8.19	5.87	141.101
		4			0			0			0	3	3	13.5	3	3	13.5	3	3	13.5	3	3	13.5	3	3	13.5	4	3	18	4	3	18	4	3	18	5.35	4	42.8
		5			0			0			0			0	3	2	6	2	2	4	4	2	8	3	3	13.5	7.41	3	33.345	7.08	3	31.86	7.45	4	59.6	7.8	4	62.4
		6			0			0			0			0			0			0	4	3	18	7.02	6.08	129.752	5.53	4	44.24	10.01	6.84	234.162	9.9	7.28	262.342	11.09	9.45	495.182
		7			0			0			0			0			0			0	4	4	32	4	4	32	6.27	4	50.16	6.84	4	54.72	7.35	4	58.8	7.27	4	58.16
		8			0			0			0			0			0			0			0			0			0			0	4	3	18	5.71	5.22	77.7942
		9			0			0			0			0			0			0			0			0			0			0			0			0
		10			0			0			0			0			0			0			0			0			0			0			0			0
		Total		2	36		2	36		3	66.14		4	107.18		5	87.5		5	158.54		7	198.46		7	327.712		7	290.785		7	661.529		8	740.792		8	1099.63
		Weight (g)			21.5			23.4			24.1			21.8			22.7			22			23.3			22.4			23.5			23			23			24
Diet	TX	Tumor ID	Length	Width	Volume	Length	Width	Volume	Length	Width	Volume	Length	Width	Volume	Length	Width	Volume	Length	Width	Volume	Length	Width	Volume	Length	Width	Volume	Length	Width	Volume	Length	Width	Volume	Length	Width	Volume	Length	Width	Volume
2% Choline	Saline	1	4	4	32	4	4	32	4	4	32	7.95	4	63.6	4	3	18	6.2	4	49.6	6.61	4	52.88	6.35	5.21	86.1825	7.3	5.4	106.434	7.88	7.34	212.27			0			0
		2			0			0	6.86	4	54.88	8.15	6.08	150.638	9.29	5.79	155.719	8.3	5.86	142.509	8.24	5.89	142.931	8.08	5.28	112.629	9.26	6.1	172.282	9.37	7.99	299.091			0			0
		3			0			0	4	3	18	4	3	18	4	3	18	4	3	18	4	3	18	4	3	18	7.27	4	58.16	10.25	5.62	161.87			0			0
		4			0			0			0	4	4	32	4	4	32	4	3	18	3	3	13.5	6.22	4	49.76	8.57	4	68.56	8.21	4	65.68			0			0
		5			0			0			0	4	3	18	4	3	18	4	3	18	4	3	18	4	3	18	7.08	4	56.64	7.8	5.79	130.744			0			0
		6			0			0			0			0			0	7.05	4	56.4	9.19	6.77	210.602	9.17	8.69	346.241	13.83	13.66	1290.31	19.9	18.4	3368.67			0			0
		7			0			0			0			0			0			0			0			0			0			0			0			0
		8			0			0			0			0			0			0			0			0			0			0			0			0
		9			0			0			0			0			0			0			0			0			0			0			0			0
		10			0			0			0			0			0			0			0			0			0			0			0			0
		Total		1	32		1	32		3	104.88		5	282.238		5	241.719		6	302.509		6	455.914		6	630.813		6	1752.38		6	4238.33
		Weight (g)			21.3			21.8			22.1			20.9			22.1			21.5			21.8			22.5			23.8			27.3
Diet	TX	Tumor ID	Length	Width	Volume	Length	Width	Volume	Length	Width	Volume	Length	Width	Volume	Length	Width	Volume	Length	Width	Volume	Length	Width	Volume	Length	Width	Volume	Length	Width	Volume	Length	Width	Volume	Length	Width	Volume	Length	Width	Volume
2% Choline	Saline	1	4	3	18	4	3	18	6.65	4	53.2	8.03	5.53	122.782	7.41	4	59.28	7.39	4	59.12	8.3	5.63	131.542	7.95	5.51	120.681	11.04	7.41	303.093	12.02	7.58	345.313	12.38	6.82	287.912	11.85	7.1	298.679
		2			0			0	4	3	18	7.02	4	56.16	6.58	4	52.64	7.03	5.31	99.1093	7.69	5.39	111.705	6.67	4	53.36	8.39	5.5	126.899	8.82	7.1	222.308	11.34	9.46	507.417	11.35	9.72	536.165
		3			0			0	4	3	18	6.19	4	49.52	6.71	4	53.68	7.62	4	60.96	8.61	5.12	112.853	9.33	5.6	146.294	11.67	5.92	204.496	11.61	7.18	299.262	12.24	8.03	394.623	11.94	8.45	426.273
		4			0			0			0	4	3	18	6.06	4	48.48	7.51	5.63	119.022	7.9	5.9	137.5	9.51	5.97	169.472	9.81	6.44	203.428	8.75	6.76	199.927	9.23	6.33	184.918	9.45	6.3	187.535
		5			0			0			0			0	6.34	4	50.72	7.84	4	62.72	8.81	5.09	114.125	7.02	4	56.16	7.69	4	61.52	8.06	5.74	132.779	9.5	6.06	174.437	9.78	7.16	250.689
		6			0			0			0			0			0			0	4	3	18	4	3	18	9.11	4	72.88	9.19	5.68	148.246	9.79	7.28	259.427	11.56	7.8	351.655
		7			0			0			0			0			0			0	4	3	18			0	6.797	5.09	88.0487	8.75	5.5	132.344	8.99	5.38	130.105	10.5	5.61	165.229
		8			0			0			0			0			0			0			0			0			0	5.63	4	45.04	6.2	5.12	81.2646	6.13	5.08	79.0966
		9			0			0			0			0			0			0			0			0			0			0	7.16	4	57.28	7.2	4	57.6
		10			0			0			0			0			0			0			0			0			0			0	5	4	40	6	4	48
		Total		1	18		1	18		3	89.2		4	246.462		5	264.8		5	400.931		7	643.725		6	563.968		7	1060.36		8	1525.22		10	2117.38		10	2400.92
		Weight (g)			22.1			23.1			23.2			22.4			23.4			22.6			23.7			23			25			4.3			24.3			24.9
Diet	TX	Tumor ID	Length	Width	Volume	Length	Width	Volume	Length	Width	Volume	Length	Width	Volume	Length	Width	Volume	Length	Width	Volume	Length	Width	Volume	Length	Width	Volume	Length	Width	Volume	Length	Width	Volume	Length	Width	Volume	Length	Width	Volume
2% Choline	Saline	1	3	2	6	3	2	6	3	3	13.5	3	2	6	3	2	6	3	2	6	5.5	4	44	8.22	4	65.76	8.93	5.62	141.024			0			0			0
		2	3	3	13.5	4	3	18	4	3	18	4	4	32	4	4	32	4	4	32	4	4	32	5.35	4	42.8	6.2	4	49.6			0			0			0
		3			0	3	2	6	4	3	18	6.5	4	52	6.81	4	54.48	8.02	5.03	101.457	8.03	5.08	103.613	8.85	6.96	214.354	10.1	7.21	262.52			0			0			0
		4			0			0	6.11	3	27.495	6.72	4	53.76	6.3	4	50.4	7.85	4	62.8	5.69	3	25.605	5.73	4	45.84	5.74	4	45.92			0			0			0
		5			0			0			0	3	2	6	3	2	6	3	2	6	4	4	32	5.29	4	42.32	5.79	5.21	78.5822			0			0			0
		6			0			0			0			0			0			0			0			0	4	3	18			0			0			0
		7			0			0			0			0			0			0			0			0			0			0			0			0
		8			0			0			0			0			0			0			0			0			0			0			0			0
		9			0			0			0			0			0			0			0			0			0			0			0			0
		10			0			0			0			0			0			0			0			0			0			0			0			0
		Total		2	19.5		3	30		4	76.995		5	149.76		5	148.88		5	208.257		5	237.218		5	411.074		6	595.646
		Weight (g)			24			24.6			26			23.7			24.1			24.1			23			24.4			25.2
Diet	TX	Tumor ID	Length	Width	Volume	Length	Width	Volume	Length	Width	Volume	Length	Width	Volume	Length	Width	Volume	Length	Width	Volume	Length	Width	Volume	Length	Width	Volume	Length	Width	Volume	Length	Width	Volume	Length	Width	Volume	Length	Width	Volume
2% Choline	Saline	1	4	3	18	6.68	4	53.44	7.44	5.12	97.5176	7	4	56	6.49	4	51.92	7.72	5.86	132.551	6.38	4	51.04	7.5	5.5	113.438	8.48	5.81	143.126	16.96	10.18	878.803	17.97	13.53	1644.8	17.58	13.64	1635.38
		2	2	2	4	2	2	4	2	2	4	3	2	6	4	3	18	4	3	18	7.1	5.15	94.1549	9.1	5.22	123.98	8.98	5.5	135.823	8.82	5.32	124.814	9.37	6.16	177.775	9.29	6.22	179.708
		3			0	3	2	6	3	2	6	6.51	5.98	116.4	5.13	4	41.04	7.29	5.29	102.002	8.93	6.16	169.427	10.81	7.8	328.84	9.93	9.57	454.719	merged with 1		0	merged with 1		0	merged with 1		0
		4			0	3	2	6	2	2	4	2	2	4	3	2	6	3	2	6	4	3	18	4	3	18	7.01	6.04	127.868	10.03	7.28	265.787	10.84	8.34	376.991	10.97	8.59	404.728
		5			0			0			0			0			0			0	4	4	32	4	4	32	7.51	5.87	129.386	6.94	4	55.52	10.3	6.4	210.944	10.74	6.52	228.281
		6			0			0			0			0			0			0			0	3	2	6	4	3	18	merged with 4		0	merged with 4		0	merged with 4		0
		7			0			0			0			0			0			0			0			0	9.25	6.92	221.475	10.84	8.5	391.595	10.94	9.02	445.041	12.18	9.83	588.47
		8			0			0			0			0			0			0			0			0	3	2	6	3	2	6	3	3	13.5	4	3	18
		9			0			0			0			0			0			0			0			0			0	4	3	18	6.19	4	49.52	8.3	4	66.4
		10			0			0			0			0			0			0			0			0			0			0			0			0
		Total		2	22		4	69.44		4	111.518		4	182.4		4	116.96		4	258.553		5	364.622		6	622.258		8	1236.4		7	1740.52		7	2918.57		7	3120.96
		Weight (g)			19.9			20.3			20.6			21.2			20.8			20.4			21			21.8			21.7			22			22.7			23.7
Diet	TX	Tumor ID	Length	Width	Volume	Length	Width	Volume	Length	Width	Volume	Length	Width	Volume	Length	Width	Volume	Length	Width	Volume	Length	Width	Volume	Length	Width	Volume	Length	Width	Volume	Length	Width	Volume	Length	Width	Volume	Length	Width	Volume
2% Choline	Saline	1	3	2	6	6.05	4	48.4	7.38	7	180.81	13.93	11.48	917.92	13.74	12	989.28	17.51	14.87	1935.88			0			0			0			0			0			0
		2	3	2	6	2	2	4	3	2	6	3	2	6	3	2	6	merged with 1		0			0			0			0			0			0			0
		3	2	2	4	2	2	4	2	2	4	2	2	4	2	2	4	2	2	4			0			0			0			0			0			0
		4			0	2	2	4	2	2	4	10.12	8.22	341.896	6.01	4	48.08	5.1	3	22.95			0			0			0			0			0			0
		5			0			0	4	3	18	7.01	4	56.08	6.88	4	55.04	4	3	18			0			0			0			0			0			0
		6			0			0			0	4	4	32	4	4	32	4	3	18			0			0			0			0			0			0
		7			0			0			0			0			0			0			0			0			0			0			0			0
		8			0			0			0			0			0			0			0			0			0			0			0			0
		9			0			0			0			0			0			0			0			0			0			0			0			0
		10			0			0			0			0			0			0			0			0			0			0			0			0
		Total		3	16		4	60.4		5	212.81		6	1357.9		6	1134.4		5	1998.83
		Weight (g)			20.7			22.7			20.8			20.8			22			22.6
Diet	TX	Tumor ID	Length	Width	Volume	Length	Width	Volume	Length	Width	Volume	Length	Width	Volume	Length	Width	Volume	Length	Width	Volume	Length	Width	Volume	Length	Width	Volume	Length	Width	Volume	Length	Width	Volume	Length	Width	Volume	Length	Width	Volume
2% Choline	Saline	1	6.08	6.57	131.221	7.07	6.56	152.124	8.83	7.51	249.006	8.87	7.19	229.272	9.86	9.14	411.85	10.63	8.97	427.65	11.6	8.99	468.757	12.56	12.1	919.455	15.25	12.74	1237.6	16.13	14.51	1698.01			0			0
		2	2	2	4	3	2	6	4	3	18	8.94	4	71.52	9.06	6.08	167.458	7.57	6.26	148.325	10.84	9.83	523.729	14	12.33	1064.2	13.94	11.43	910.595	13.85	12.74	1123.98			0			0
		3	4	3	18	4	3	18	4	3	18	4	3	18	7.59	4	60.72	7.35	4	58.8	11.85	7.57	339.532	13.14	10.6	738.205	14.05	11.16	874.933	13.73	11.12	848.887			0			0
		4	4	3	18	4	3	18	4	3	18	4	3	18	6.08	4	48.64	8.28	4	66.24	10.83	10.44	590.2	11.18	10.16	577.031	12.54	10.92	747.675	11.51	10.15	592.894			0			0
		5			0	4	3	18	4	3	18	7.28	4	58.24	4	3	18	7.96	4	63.68	9.19	6.59	199.552	10.06	6.69	225.123	9.91	7.1	249.782	11.26	7.29	299.201			0			0
		6			0			0	8.26	6.16	156.715	9.18	6.19	175.871	9.99	8.01	320.48	11.42	8.29	392.415	14.29	10.37	768.351	17.7	11.26	1122.07	20.19	12.62	1607.77	21.54	14.58	2289.45			0			0
		7			0			0			0			0			0	4	3	18	merged with 4		0	merged with 4		0	merged with 4		0	merged with 4		0			0			0
		8			0			0			0			0			0	7.91	4	63.28	11.37	7.45	315.532	merged with 2		0	merged with 2		0	merged with 2		0			0			0
		9			0			0			0			0			0			0			0			0			0	9.75	6.82	226.748			0			0
		10			0			0			0			0			0			0			0			0			0			0			0			0
		Total		4	171.221		5	212.124		6	477.722		6	570.903		6	1027.15		8	1238.39		7	3205.65		6	4646.09		6	5628.35		7	7079.17
		Weight (g)			22.9			23.5			23.3			22.2			23.7			24.7			24.8			26.5			27.4			28.2
Diet	TX	Tumor ID	Length	Width	Volume	Length	Width	Volume	Length	Width	Volume	Length	Width	Volume	Length	Width	Volume	Length	Width	Volume	Length	Width	Volume	Length	Width	Volume	Length	Width	Volume	Length	Width	Volume	Length	Width	Volume	Length	Width	Volume
2% Choline	Saline	1	8.14	5.25	112.179	8.64	5.58	134.509	8.63	6.64	190.247	8.65	6.52	183.857	9.75	8.82	379.238	12.16	10.02	610.434	12.3	11.05	750.93	19.91	18.56	3429.23	16.65	13.87	1601.54	16.38	4.72	182.46	18.25	16.74	2557.08	19.83	18.4	3356.82
		2	4	3	18	4	3	18	4	4	32	4	4	32	5.68	4	45.44	7.15	4	57.2	7.42	5.62	117.178	merged with 1		0	merged with 1		0	merged with 1		0	merged with 1		0	merged with 1		0
		3			0	4	2	8	4	3	18	3	2	6	3	2	6	4	3	18	8.47	6.89	201.044	8.48	6.5	179.14	9.96	6.94	239.855	10.62	9.86	516.236	9.99	7.22	260.381	11.34	8.55	414.491
		4			0			0			0			0	6.39	4	51.12	6.78	5.26	93.7932	8.04	5.27	111.647	9.99	6.24	194.493	11.38	7.84	349.739	8.91	7.16	228.388	11.53	6.78	265.008	10.7	6.89	253.976
		5			0			0			0			0			0	5.86	3	26.37	8.54	4	68.32	9.79	4	78.32	9.46	4	75.68	11.17	8.86	438.42	10.92	9.19	461.13	11.75	10.64	665.106
		6			0			0			0			0			0	6.32	5.94	111.496	8.9	6.54	190.334	10.26	6.42	211.44	11.32	6.55	242.828	10.95	7.78	331.393	12.61	8.1	413.671	12.21	8.41	431.795
		7			0			0			0			0			0			0			0			0			0			0			0			0
		8			0			0			0			0			0			0			0			0			0			0			0			0
		9			0			0			0			0			0			0			0			0			0			0			0			0
		10			0			0			0			0			0			0			0			0			0			0			0			0
		Total		2	130.179		3	160.509		3	240.247		3	221.857		4	481.798		6	917.294		6	1439.45		5	4092.63		5	2509.64		5	1696.9		5	3957.27		5	5122.19
		Weight (g)			22			23.5			22.1			22.7			22.8			23			23.6			25			24.1			24.8			26.1			25.9
Diet	TX	Tumor ID	Length	Width	Volume	Length	Width	Volume	Length	Width	Volume	Length	Width	Volume	Length	Width	Volume	Length	Width	Volume	Length	Width	Volume	Length	Width	Volume	Length	Width	Volume	Length	Width	Volume	Length	Width	Volume	Length	Width	Volume
2% Choline	Saline	1	4	3	18	4	3	18	4	3	18	4	3	18	4	3	18	4	3	18	6.78	4	54.24	6.54	4	52.32			0			0			0			0
		2	5.67	4	45.36	5.56	4	44.48	7.23	4	57.84	13.32	8.83	519.273	12.73	8.35	443.784	11.43	7.46	318.049	14.87	7.31	397.297	15.22	9.13	634.346			0			0			0			0
		3	4	3	18	6.97	4	55.76	7.32	5.79	122.698	merged with 2		0	merged with 2		0	merged with 2		0	merged with 2		0	merged with 2		0			0			0			0			0
		4			0	5.86	5.32	82.926	7.75	7.05	192.597	10.91	8.96	437.936	13.14	11.85	922.576	16.98	14.31	1738.55	20.47	17.42	3105.88	25.41	18.55	4371.82	30.05	23.91	8589.61			0			0			0
		5			0			0			0	6.54	4	52.32	6.63	4	53.04	7.86	5.52	119.749	8.97	5.82	151.918	10.96	5.85	187.539			0			0			0			0
		6			0			0			0			0	4	3	18	4	3	18	6.27	4	50.16	merged with 4		0			0			0			0			0
		7			0			0			0			0			0	4	4	32	4	4	32	7.42	5.75	122.662			0			0			0			0
		8			0			0			0			0			0			0	8.79	5.75	145.31	merged with 2		0			0			0			0			0
		9			0			0			0			0			0			0			0			0			0			0			0			0
		10			0			0			0			0			0			0			0			0			0			0			0			0
		Total		3	81.36		4	201.166		4	391.135		4	1027.53		5	1455.4		6	2244.35		7	3936.8		5	5368.69		1	8589.61
		Weight (g)			20.9			21.4			21.5			21.6			22.7			23.1			24.1			26.6			28.8
Diet	TX	Tumor ID	Length	Width	Volume	Length	Width	Volume	Length	Width	Volume	Length	Width	Volume	Length	Width	Volume	Length	Width	Volume	Length	Width	Volume	Length	Width	Volume	Length	Width	Volume	Length	Width	Volume	Length	Width	Volume	Length	Width	Volume
2% Choline	Saline	1	4	3	18	4	3	18	4	3	18	7.24	4	57.92	7.09	4	56.72	9.35	7.46	260.171	9.59	8.12	316.155	11.45	8.77	440.326	11.2	8.59	413.213	10.94	8.9	433.279	16.22	11.23	1022.78	17.65	13.44	1594.09
		2	5.63	4	45.04	8.88	5.03	112.336	8.85	5.37	127.603	9.99	6.99	244.056	9.95	5.01	124.873	10	7.99	319.201	12.44	7.88	386.227	11.54	8.22	389.87	12.66	9.17	532.283	13.3	8.92	529.117	14.72	10.63	831.657	21.65	17.86	3452.95
		3	4	3	18	4	4	32	4	4	32	4	3	18	6.66	4	53.28	8.84	7.02	217.819	10.26	7.72	305.74	10.54	8.92	419.315	10.45	9.55	476.533	10.41	9.49	468.763	15.59	12.97	1311.28	14.71	12.85	1214.48
		4			0	3	2	6	3	2	6	4	3	18	8.42	5.79	141.136	13.01	8.04	420.494	9.75	6.48	204.703	10.34	7.66	303.353	11.97	10.67	681.386	10.84	9.09	447.844	13.36	12.89	1109.9	14.65	13.19	1274.37
		5			0			0	4	3	18	5.85	4	46.8	9.42	4	75.36	10.08	6.88	238.565	11.59	6.92	277.502	11.89	7.97	377.632	11.72	7.41	321.761	11.97	7.36	324.205	cannot measure		0	merged with 8		0
		6			0			0			0			0	7.16	4	57.28			0	6.75	4	54	8.59	6.69	192.227	10.44	6.5	220.545	12.93	9.05	529.5	16.02	9.75	761.451	15.8	10.87	933.44
		7			0			0			0			0			0			0	4	3	18	8.26	6.1	153.677	11.28	7.76	339.627	12.13	7.85	373.74	13.06	9.01	530.106	merged with 2		0
		8			0			0			0			0			0			0	10.18	7.35	274.975	12.17	10.82	712.386	14.05	12.64	1122.38	17.67	17.33	2653.41	23.21	21.51	5369.4	25.42	23.8	7199.45
		9			0			0			0			0			0			0			0			0	8.6	8.04	277.959	11.08	9.91	544.073	merged with 8		0	merged with 1		0
		10			0			0			0			0			0			0			0			0			0			0			0			0
		Total		3	81.04		4	168.336		5	201.603		5	384.776		6	508.649		5	1456.25		8	1837.3		8	2988.79		9	4385.69		9	6303.93		7	10936.6		6	15668.8
		Weight (g)			20.2			20.5			21.2			21.4			20.9			22.1			21.6			22.7			24			24.9			28.2			32
Diet	TX	Tumor ID	Length	Width	Volume	Length	Width	Volume	Length	Width	Volume	Length	Width	Volume	Length	Width	Volume	Length	Width	Volume	Length	Width	Volume	Length	Width	Volume	Length	Width	Volume	Length	Width	Volume	Length	Width	Volume	Length	Width	Volume
2% Choline	Saline	1	4	4	32	4	4	32	7.3	4	58.4	7.89	6.14	148.725	9.17	8.13	303.054	8.04	6.24	156.529	6.04	4	48.32	5.88	4	47.04	underneath tumor #2		0			0			0			0
		2	4	3	18	8.19	7.23	214.058	10.92	6.8	252.47	12.41	7.14	316.328	13.9	10.57	776.488	14.73	10.45	804.276	17.86	14.69	1927.06	18.87	15.93	2394.27	18.85	14.64	2020.06			0			0			0
		3			0			0	4	3	18	4	3	18	4	3	18	4	3	18	3	2	6	6.48	4	51.84	9.59	6.67	213.324			0			0			0
		4			0			0			0			0			0	7.22	5.62	114.02	10.34	9.21	438.541	14.79	10.96	888.299	17.78	15.44	2119.32			0			0			0
		5			0			0			0			0			0			0	4	3	18	3	2	6			0			0			0			0
		6			0			0			0			0			0			0			0			0			0			0			0			0
		7			0			0			0			0			0			0			0			0			0			0			0			0
		8			0			0			0			0			0			0			0			0			0			0			0			0
		9			0			0			0			0			0			0			0			0			0			0			0			0
		10			0			0			0			0			0			0			0			0			0			0			0			0
		Total		2	50		2	246.058		3	328.87		3	483.053		3	1097.54		4	1092.83		5	2437.92		5	3387.45		3	4352.7
		Weight (g)			20.4			21.6			21.3			21.4			21.2			22.1			23.1			23.5			24.9
Diet	TX	Tumor ID	Length	Width	Volume	Length	Width	Volume	Length	Width	Volume	Length	Width	Volume	Length	Width	Volume	Length	Width	Volume	Length	Width	Volume	Length	Width	Volume	Length	Width	Volume	Length	Width	Volume	Length	Width	Volume	Length	Width	Volume
2% Choline	Saline	1	4	4	32	7.62	5.08	98.3224	8.12	5.96	144.218	8.42	6.59	182.832	9.93	6.98	241.897	10.06	8.86	394.853	11.75	9.81	565.387	14.27	11.18	891.821	16.73	14.02	1644.23	19.02	16.88	2709.73			0			0
		2			0			0	4	3	18	8.39	5.63	132.968	9.68	6.03	175.987	11.48	7.51	323.737	10.91	8.12	359.672	11.4	7.95	360.254	11.92	7.85	367.27	11.94	7.48	334.024			0			0
		3			0			0	4	3	18	7.3	3	32.85	9.03	4	72.24	6.19	4	49.52	8.01	6.21	154.449	9.34	7.31	249.547	11.21	8.1	367.744	11.03	7.27	291.484			0			0
		4			0			0			0	6.23	4	49.84	7.78	6.29	153.904	9.23	7.44	255.457	8.61	7.4	235.742	9.75	6.56	209.789	10.23	7.5	287.719	9.32	7.69	275.574			0			0
		5			0			0			0	4	3	18	7	4	56	8.17	6.4	167.322	8.06	4	64.48	7.27	4	58.16	8.75	6.25	170.898	11.79	10.72	677.444			0			0
		6			0			0			0			0	4	3	18	4	3	18	4	3	18	4	3	18	7.56	5.6	118.541	8.62	6.16	163.546			0			0
		7			0			0			0			0			0	4	3	18	4	3	18	4	3	18	4	3	18	merged with 1		0			0			0
		8			0			0			0			0			0			0			0	4	3	18	4	3	18	merged with 5		0			0			0
		9			0			0			0			0			0			0			0			0	4	3	18	7.69	6.06	141.202			0			0
		10			0			0			0			0			0			0			0			0			0			0			0			0
		Total		1	32		1	98.3224		3	180.218		5	416.491		6	718.028		7	1226.89		7	1415.73		8	1823.57		9	3010.4		7	4593
		Weight (g)			20.9			21.3			21.6			22.4			21.8			22.1			22.7			23.6			24.4			25.4
Diet	TX	Tumor ID	Length	Width	Volume	Length	Width	Volume	Length	Width	Volume	Length	Width	Volume	Length	Width	Volume	Length	Width	Volume	Length	Width	Volume	Length	Width	Volume	Length	Width	Volume	Length	Width	Volume	Length	Width	Volume	Length	Width	Volume
2% Choline	Saline	1	4	3	18	7.75	5.7	125.899	7.42	5.28	103.429	8.39	5.59	131.086	8.94	6.21	172.382	11.13	6.45	231.518	10.14	7.34	273.149	10.33	8.43	367.05	10.61	8.56	388.716	11.65	10.98	702.264	13.57	10.24	711.459	13.7	12.35	1044.78
		2	4	3	18	4	3	18	4	3	18	4	3	18	4	3	18	7.1	5.43	104.671	8.76	6.58	189.638	8.69	5.85	148.697	9.52	6.34	191.331	11.97	10.19	621.459	14.45	11.72	992.414	13.39	11.21	841.321
		3	2	2	4	5.11	3	22.995	5.03	3	22.635	6.02	4	48.16	9.9	9.13	412.617	6.65	4	53.2	6.75	4	54	6.54	4	52.32	7.57	5.39	109.962	6.71	4	53.68	9.31	6.11	173.781	8.15	5.92	142.814
[truncated: 751 more rows]

## Sheet: Proestrus Measurements
							BASE	4wC	4wP		Baseline					4 Weeks Chemo					4 Weeks Post Chemo
Tumor Status	Diet	Agent 1	Agent 1 Dose	Agent 2	Agent 2 Dose		>4.0?	>4.0?	>4.0?		M	Tu	W	Tr		M	Tu	W	Tr		M	Tu	W	Tr
Non-Tumor	Standard	Saline	0.9% v/v	Saline	0.9% v/v		1				3.5	11	5.5	1.7
Non-Tumor	Standard	Saline	0.9% v/v	Saline	0.9% v/v		1				10.1	8.6	10.4	3.3
Non-Tumor	Standard	Saline	0.9% v/v	Saline	0.9% v/v		1				1.3	3	10.2	9.4
Non-Tumor	Standard	Saline	0.9% v/v	Saline	0.9% v/v		1				7.4	10.3	2.7	2.2
Non-Tumor	Standard	Saline	0.9% v/v	Saline	0.9% v/v		1				9.2	2.2	1.5	3.2
Non-Tumor	Standard	Saline	0.9% v/v	Saline	0.9% v/v		1				1	3.8	9.2	9.6
Non-Tumor	Standard	Saline	0.9% v/v	Saline	0.9% v/v		0				1.1	0.8	0.8	3.3
Non-Tumor	Standard	Saline	0.9% v/v	Saline	0.9% v/v		1				2.8	3.3	11	14
Non-Tumor	Standard	Saline	0.9% v/v	Saline	0.9% v/v		1				0.9	2.4	7.9	10.5
Non-Tumor	Standard	Saline	0.9% v/v	Saline	0.9% v/v		1				1.5	5.3	12	4.5
Non-Tumor	Standard	Saline	0.9% v/v	Saline	0.9% v/v		1				4.6	10	4.6	11.4
Non-Tumor	Standard	Saline	0.9% v/v	Saline	0.9% v/v		1				1.1	2.2	6.3	8.9
Non-Tumor	Standard	Saline	0.9% v/v	Saline	0.9% v/v		1				1.3	4.5	10.3	11.1
Non-Tumor	Standard	Saline	0.9% v/v	Saline	0.9% v/v		1				1	1	1.4	6.5
Non-Tumor	Standard	Saline	0.9% v/v	Saline	0.9% v/v		0				1.1	0.9	0.8	0.8
Non-Tumor	Standard	Saline	0.9% v/v	Saline	0.9% v/v		1				2	8.2	6.6	2.6
Non-Tumor	Standard	Saline	0.9% v/v	Saline	0.9% v/v		1				6.9	3	1.3	1.5
Non-Tumor	Standard	Saline	0.9% v/v	Saline	0.9% v/v		1	1			14.9	3.6	3.2	2.1		2	8.3	5	6.8
Non-Tumor	Standard	Saline	0.9% v/v	Saline	0.9% v/v		1	1			1.6	1.5	5.4	10.7		2.1	1.9	5.8	10.1
Non-Tumor	Standard	Saline	0.9% v/v	Saline	0.9% v/v		1	1			1.9	4.7	4.5	2.5		1.9	2	2.6	4.3
Non-Tumor	Standard	Saline	0.9% v/v	Saline	0.9% v/v		1	1			1.2	3.5	8	9.4		1.1	1.7	5.4	5.9
Non-Tumor	Standard	Saline	0.9% v/v	Saline	0.9% v/v		1	1			5.6	3.2	1.8	1.9		12.7	2.8	1.5	1.6
Non-Tumor	Standard	Saline	0.9% v/v	Saline	0.9% v/v		1	1			1.5	2.1	5.1	7.2		3.6	9	3.3	2.1
Non-Tumor	Standard	Saline	0.9% v/v	Saline	0.9% v/v		1	1			3.4	6.8	2.8	0.9		1.3	1.4	3.4	10.2
Non-Tumor	Standard	Saline	0.9% v/v	Saline	0.9% v/v		0	1			1.5	1.2	0.9	0.9		4	1.2	6.4	3
Non-Tumor	Standard	Saline	0.9% v/v	Saline	0.9% v/v		1	1			3.3	6.9	9.4	9		1.9	2.4	6.7	10.1
Non-Tumor	Standard	Saline	0.9% v/v	Saline	0.9% v/v		1	0			1.2	3	12.8	4.1		3.3	1.7	2.1	1.7
Non-Tumor	Standard	Saline	0.9% v/v	Saline	0.9% v/v		1	1			1	1.8	5.1	7.3		1	1.6	6	7.9
Non-Tumor	Standard	Saline	0.9% v/v	Saline	0.9% v/v		1	1			3.4	9	3.6	1.9		1.8	3.2	6	10.6
Non-Tumor	Standard	Saline	0.9% v/v	Saline	0.9% v/v		1	1			1.1	2.9	8.2	12.5		8.8	2.9	1.7	6.6
Non-Tumor	Standard	Saline	0.9% v/v	Saline	0.9% v/v		1	1			0.9	0.9	4.9	7.1		1.6	1.7	6.7	8.1
Non-Tumor	Standard	Saline	0.9% v/v	Saline	0.9% v/v		1	1			4.4	5.2	2.7	1		5.6	2.8	1.7	1.1
Non-Tumor	Standard	Saline	0.9% v/v	Saline	0.9% v/v		1	1			5.8	6.9	3.2	1.8		0.7	0.6	2.2	7.6
Non-Tumor	Standard	Saline	0.9% v/v	Saline	0.9% v/v		0	0			2	1	0.9	1.2		0.5	1.3	2.6	2.2
Non-Tumor	Standard	Saline	0.9% v/v	Saline	0.9% v/v		1	1			3.3	1.2	0.8	4.3		3.1	1.2	1.9	6.2
Non-Tumor	Standard	Saline	0.9% v/v	Saline	0.9% v/v		1	1			4.2	7.3	11	5.4		1.1	4.9	8.5	4.2
Non-Tumor	Standard	Saline	0.9% v/v	Saline	0.9% v/v		1	1			1.3	5	11.4	13.2		2	1.3	2.8	9.4
Non-Tumor	Standard	Saline	0.9% v/v	Saline	0.9% v/v		1	1			1.4	6.1	4.2	9.2		4.9	2.3	2.1	4.7
Non-Tumor	Standard	Saline	0.9% v/v	Saline	0.9% v/v		1	1			3.3	7.4	6.2	6.4		5.2	3.1	6	6
Non-Tumor	Standard	Saline	0.9% v/v	Saline	0.9% v/v		1	1	1		0.8	2.9	9.4	13.5		1.8	1.6	6.7	5.1		1.8	1.4	3	5.2
Non-Tumor	Standard	Saline	0.9% v/v	Saline	0.9% v/v		1	1	1		4.4	8.4	3.5	2.4		1.6	1.9	5.4	4.5		7.3	3.5	1.8	2.1
Non-Tumor	Standard	Saline	0.9% v/v	Saline	0.9% v/v		1	1	1		1.4	3.8	9.5	12		6.6	3.9	1.9	2.9		6.6	4.5	1.8	1.9
Non-Tumor	Standard	Saline	0.9% v/v	Saline	0.9% v/v		1	1	1		0.8	6	3.8	1.3		1.1	3	8.5	3.6		2	1.8	4.5	4.4
Non-Tumor	Standard	Saline	0.9% v/v	Saline	0.9% v/v		1	1	1		2.6	1.8	1.7	4.2		1.8	7.2	3.9	2		2.8	1.9	4	3.7
Non-Tumor	Standard	Saline	0.9% v/v	Saline	0.9% v/v		1	1	1		2.7	5.9	2.4	1.7		1.4	7.9	6	1.8		7.3	3.8	2.2	1.6
Non-Tumor	Standard	Saline	0.9% v/v	Saline	0.9% v/v		1	0	0		1.3	2.9	5.2	8.9		1.3	2.9	2.9	2		1.9	1.8	2	3.5
Non-Tumor	Standard	Saline	0.9% v/v	Saline	0.9% v/v		1	1	1		1.8	6.2	6.3	1.9		3.4	0.7	6.4	1.4		2.1	6	3.9	3.3
Non-Tumor	Standard	Saline	0.9% v/v	Saline	0.9% v/v		0	1	0		3.5	1.5	1.5	1.1		3.2	1.9	3.7	8.4		1.1	0.7	1.2	3.6
Non-Tumor	Standard	Saline	0.9% v/v	Saline	0.9% v/v		1	1	1		2.7	6.5	4	2.5		2.6	10.8	2.2	2.4		1.5	3.1	9.4	5.7
Non-Tumor	Standard	Saline	0.9% v/v	Saline	0.9% v/v		1	1	1		4.6	2.8	1.5	0.8		2	6.4	4.4	2.6		1.5	1.7	9.1	4.2
Non-Tumor	Standard	Saline	0.9% v/v	Saline	0.9% v/v		1	1	1		1	3.1	10.6	4.2		1.2	4.1	8.4	5.2		5.9	9.6	3.8	3.4
Non-Tumor	Standard	Saline	0.9% v/v	Saline	0.9% v/v		0	1	0		2.4	1.6	1.8	1		5.4	4.5	1.1	2.5		0.7	1.1	3.6	1.6
Non-Tumor	Standard	Saline	0.9% v/v	Saline	0.9% v/v		1	1	1		6.2	4.5	1.8	1		3.2	8.2	4.7	3.3		3	2.5	2.8	4.9
Non-Tumor	Standard	Saline	0.9% v/v	Saline	0.9% v/v		1	0	0		1.2	6	10	4.3		0.8	0.8	0.9	0.7		0.8	0.9	0.9	1
Non-Tumor	Standard	Saline	0.9% v/v	Saline	0.9% v/v		0	1	1		1.1	0.7	0.7	2.1		0.6	1.2	4.2	2.9		1.8	14.9	3	1.5
Non-Tumor	Standard	Saline	0.9% v/v	Saline	0.9% v/v		1	0	1		1	1.8	6	7.9		1.6	2	1	2.6		0.6	6.4	2.4	1.3
Non-Tumor	Standard	Saline	0.9% v/v	Saline	0.9% v/v		1	1	1		0.9	1.4	3.1	5.6		1.2	4.5	2	1.2		1	6.9	2.3	2
Non-Tumor	Standard	Saline	0.9% v/v	Saline	0.9% v/v		1	1	1		5.2	11.2	9.6	5.9		1.7	6.4	2.6	1.7		6.1	2.5	1.9	1.3
Non-Tumor	Standard	Saline	0.9% v/v	Saline	0.9% v/v		1	1	1		2	1.5	2.6	10.6		4.2	2.5	1.3	5.4		6	3.5	2.4	1.7
Non-Tumor	Standard	Saline	0.9% v/v	Saline	0.9% v/v		0	1	1		1.1	1.1	1.4	3.4		2.8	2.2	1.8	5.2		1.8	6.6	4.3	1.4
Non-Tumor	Standard	Saline	0.9% v/v	Saline	0.9% v/v		1	1	1		11.3	3.6	1.7	1.2		1.8	3.4	8.6	4.1		6.3	4.9	3	7.5
Non-Tumor	Standard	Saline	0.9% v/v	Saline	0.9% v/v		1	1	1		3	2.1	8.7			8.1	3.2	2	1.8		0.9	7.8	4.2	1.4
Non-Tumor	Standard	Saline	0.9% v/v	Saline	0.9% v/v		1	1	1		4.7	8.1	7.1	2.5		3.2	1.8	1.3	7.3		2.7	2	3.6	5.9
Non-Tumor	Standard	Saline	0.9% v/v	Saline	0.9% v/v		1	1	1		1.3	1.7	4.6	12.2		6.1	8.6	2.5	2.1		4.7	2.7	2.3	3.2
Non-Tumor	Standard	Saline	0.9% v/v	Saline	0.9% v/v		1	0	0		6.2	6.8	5.7	2.7		0.9	1	0.8	2.2		0.8	1.4	3.6	1.5
Non-Tumor	Standard	Saline	0.9% v/v	Saline	0.9% v/v		1	1	1		11	4.2	2.8	1.4		1.8	1.4	4.5	8.1		9.3	4.3	1.6	1.6
Non-Tumor	Standard	Saline	0.9% v/v	Saline	0.9% v/v		1	1	0		1.9	1.4	5.2	7.7		3.2	3	0.6	4		0.8	0.5	0.7	0.3
Non-Tumor	Standard	Saline	0.9% v/v	Saline	0.9% v/v		1	1	0		1.9	1.5	1.4	4.6		1.4	3.2	7.6	3.6		2	1.6	3.3	2.7
Non-Tumor	Standard	Saline	0.9% v/v	Saline	0.9% v/v		1	1	1		1	1.6	4.8	6.8		3.3	2.3	3	4.6		6.1	3.3	1.8	2.6
Non-Tumor	Standard	Saline	0.9% v/v	Saline	0.9% v/v		0	1	1		2.2	3	2.3	2.1		7	4.3	6.1	6.2		2.1	2.3	1.3	5.2
Non-Tumor	Standard	Saline	0.9% v/v	Saline	0.9% v/v		1	0	1		0.8	1.9	11	3.6		0.6	1.2	3	2.7		2.3	2.3	7.6	2.5
Non-Tumor	Standard	Saline	0.9% v/v	Saline	0.9% v/v		1	0	0		0.6	2.3	3.2	10.8		1.7	3.4	3.7	1.6		1.5	2.9	2.6	1.6
Non-Tumor	Standard	Saline	0.9% v/v	Saline	0.9% v/v		0	1	1		1.7	1	1.4	2.8		3.7	1.7	2.4	9		2.1	7.5	3.7	2
Non-Tumor	Standard	Saline	0.9% v/v	Saline	0.9% v/v		0	0	0		1	1	1.2	1.2		2.7	1.4	1.2	0.9		2.5	1.5	1.1	1
Non-Tumor	Standard	Saline	0.9% v/v	Saline	0.9% v/v		1	1	1		1.2	5.6	10.6	8.3		6.3	10.9	3	2.2		1.3	3.3	4.5	3.2
Non-Tumor	Standard	Saline	0.9% v/v	Saline	0.9% v/v		1	1	1		1.2	1.5	4.1	9		3	8.5	3.5	2		2.5	1.7	3.5	8.9
Non-Tumor	Standard	Saline	0.9% v/v	Saline	0.9% v/v		0	0	1		0.9	0.7	0.8	0.9		2.3	3.5	2.2	1.3		4.3	4.4	2	1.4
Non-Tumor	Standard	Saline	0.9% v/v	Saline	0.9% v/v		1	1	1		10.1	10.2	3.7	2		2.8	2.6	1.5	4.4		2.2	1.9	1.1	11.5
Non-Tumor	Standard	Saline	0.9% v/v	Saline	0.9% v/v		1	1	1		7.2	4.3	1.8	2.2		4.9	2.9	2	1.4		3.8	1.9	3.5	6.1
Non-Tumor	Standard	Saline	0.9% v/v	Saline	0.9% v/v		1	0	0		0.8	3.7	7.6	11.2		0.8	0.8	0.9	1.2		2.1	1.3	3.3	3.4
Non-Tumor	Standard	Saline	0.9% v/v	Saline	0.9% v/v		1	1	0		0.8	3.5	8.2	4.2		4.1	8.4	3.1	1.8		0.9	1.5	1.9	3.4
Non-Tumor	Standard	Saline	0.9% v/v	Saline	0.9% v/v		1	1	1		2.6	4.8	6.8	9		7.7	3.6	2.2	6.1		0.8	5	3.8	2.3
Non-Tumor	Standard	Saline	0.9% v/v	Saline	0.9% v/v		1	1	1		6.4	4.5	2.7	2.1		3.3	1.3	2	6.8		8.9	3.7	1.7	1.4
Non-Tumor	Standard	Saline	0.9% v/v	Saline	0.9% v/v		1	0	0		10.6	10.9	2.2	9.2		3	2.7	1.8	1.2		2.2	3.2	1.7	1.4
Non-Tumor	Standard	Saline	0.9% v/v	Saline	0.9% v/v		1	1	1		1	3.6	8.1	16.5		4.2	3.8	1.8	1.4		3.6	2.7	2.7	4.2
Non-Tumor	Standard	Saline	0.9% v/v	Saline	0.9% v/v		1	1	1		5.6	8.4	7.3	1.7		5	3	1.6	6.5		3.8	1.8	2.7	5.6
Non-Tumor	Standard	DOX	6.7 mg/kg	CYP	66.7 mg/kg		1				5.8	4.4	1.9	1.4
Non-Tumor	Standard	DOX	6.7 mg/kg	CYP	66.7 mg/kg		1				12.4	12.1	3.4	2.3
Non-Tumor	Standard	DOX	6.7 mg/kg	CYP	66.7 mg/kg		1				13.6	6.8	2.8	1.5
Non-Tumor	Standard	DOX	6.7 mg/kg	CYP	66.7 mg/kg		1				2.3	4.3	9.1	7.1
Non-Tumor	Standard	DOX	6.7 mg/kg	CYP	66.7 mg/kg		1				2.6	7.6	7.8	10.2
Non-Tumor	Standard	DOX	6.7 mg/kg	CYP	66.7 mg/kg		1				1	2.3	7	17.6
Non-Tumor	Standard	DOX	6.7 mg/kg	CYP	66.7 mg/kg		1				7.2	6.2	9	5.3
Non-Tumor	Standard	DOX	6.7 mg/kg	CYP	66.7 mg/kg		1				1.6	3.2	7.8	4.4
Non-Tumor	Standard	DOX	6.7 mg/kg	CYP	66.7 mg/kg		0				3.4	0.9	1	1.3
Non-Tumor	Standard	DOX	6.7 mg/kg	CYP	66.7 mg/kg		1				1	4.6	9.9	3.3
Non-Tumor	Standard	DOX	6.7 mg/kg	CYP	66.7 mg/kg		1				1.2	5.5	8.7	3.6
Non-Tumor	Standard	DOX	6.7 mg/kg	CYP	66.7 mg/kg		1				0.8	1	2	5.1
Non-Tumor	Standard	DOX	6.7 mg/kg	CYP	66.7 mg/kg		1				1.2	4.6	11.9	4.6
Non-Tumor	Standard	DOX	6.7 mg/kg	CYP	66.7 mg/kg		1				5.2	5.9	5.6	4.3
Non-Tumor	Standard	DOX	6.7 mg/kg	CYP	66.7 mg/kg		0				1	1	1.3	1
Non-Tumor	Standard	DOX	6.7 mg/kg	CYP	66.7 mg/kg		0				1	1.1	1	1.4
Non-Tumor	Standard	DOX	6.7 mg/kg	CYP	66.7 mg/kg		1	0			6.7	4.4	1.9	1.5		3.2	1.6	2.7	3.6
Non-Tumor	Standard	DOX	6.7 mg/kg	CYP	66.7 mg/kg		1	1			8	2.7	1.4	1.3		1.4	1.1	5.3	1.5
Non-Tumor	Standard	DOX	6.7 mg/kg	CYP	66.7 mg/kg		0	0			1.8	1.8	1	1.4		1.5	1.2	2.9	1.6
Non-Tumor	Standard	DOX	6.7 mg/kg	CYP	66.7 mg/kg		1	0			1.5	2	8	6.4		0.8	0.9	2.8	2
Non-Tumor	Standard	DOX	6.7 mg/kg	CYP	66.7 mg/kg		1	1			12.6	15.5	9.6	6.6		1.6	11.9	14.6	3.4
Non-Tumor	Standard	DOX	6.7 mg/kg	CYP	66.7 mg/kg		1	0			4.2	3.1	2.5	7.5		1	1	1	2
Non-Tumor	Standard	DOX	6.7 mg/kg	CYP	66.7 mg/kg		1	1			10	4.9	1.3	2.2		1.3	5.1	3.2	2.1
Non-Tumor	Standard	DOX	6.7 mg/kg	CYP	66.7 mg/kg		0	0			1	0.8	1.2	0.8		0.6	0.7	0.8	1.1
Non-Tumor	Standard	DOX	6.7 mg/kg	CYP	66.7 mg/kg		0	0			1.1	1	1	1.3		0.9	1.4	1.3	1.3
Non-Tumor	Standard	DOX	6.7 mg/kg	CYP	66.7 mg/kg		0	1			0.9	0.8	0.9	0.8		4.7	5.9	6	4.3
Non-Tumor	Standard	DOX	6.7 mg/kg	CYP	66.7 mg/kg		1	0			1.3	1.3	4.7	13.2		0.8	1.1	1.5	1.4
Non-Tumor	Standard	DOX	6.7 mg/kg	CYP	66.7 mg/kg		1	0			0.9	2	10.8	11.3		0.8	1	1.8	3.1
Non-Tumor	Standard	DOX	6.7 mg/kg	CYP	66.7 mg/kg		1	0			2.3	1.6	5.8	8.5		1.4	1.5	1.5	2.1
Non-Tumor	Standard	DOX	6.7 mg/kg	CYP	66.7 mg/kg		0	0			0.8	0.9	0.8	0.7		0.8	0.9	1.6	2.1
Non-Tumor	Standard	DOX	6.7 mg/kg	CYP	66.7 mg/kg		1	0			8.2	3.4	4.6	2		0.8	0.9	1.1	1.4
Non-Tumor	Standard	DOX	6.7 mg/kg	CYP	66.7 mg/kg		1	1			1.1	5.7	4.8	11.7		2.5	4.2	6.1	4.1
Non-Tumor	Standard	DOX	6.7 mg/kg	CYP	66.7 mg/kg		1	1			1.9	1.9	2.9	11.6		5.4	6.1	10.4	4
Non-Tumor	Standard	DOX	6.7 mg/kg	CYP	66.7 mg/kg		1	1			0.8	2.1	5.2	14.4		3.4	6.7	6	3.6
Non-Tumor	Standard	DOX	6.7 mg/kg	CYP	66.7 mg/kg		1		0		3.5	2.4	1.5	4.5							2.3	2.1	3.3	2.6
Non-Tumor	Standard	DOX	6.7 mg/kg	CYP	66.7 mg/kg		1	0	1		7.6	3.1	1.3	1.7		1	1.3	1.5	3.1		5.2	6.2	7.4	4.5
Non-Tumor	Standard	DOX	6.7 mg/kg	CYP	66.7 mg/kg		0	1	1		1.3	1.4	1.7	1.4		2.8	3.4	5.2	6.6		3.2	9.2	10	7.6
Non-Tumor	Standard	DOX	6.7 mg/kg	CYP	66.7 mg/kg		1	1	0		1.4	5	14.6	8.7		4.6	7.3	10.8	7.4		3.1	3.2	2.3	3.3
Non-Tumor	Standard	DOX	6.7 mg/kg	CYP	66.7 mg/kg		1	0	0		1.9	5.8	13.3	9		1	2.7	3.3	3.9		3.2	2.6	1.9	2
Non-Tumor	Standard	DOX	6.7 mg/kg	CYP	66.7 mg/kg		1	0	0		1.2	4.3	4	5.2		1.4	1.9	2.6	1.3		1.1	1.5	1.2	2.7
Non-Tumor	Standard	DOX	6.7 mg/kg	CYP	66.7 mg/kg		1	0	0		8.5	10.6	7.8	4.2		0.8	1	2	1.6		1.7	1.6	1.7	1.6
Non-Tumor	Standard	DOX	6.7 mg/kg	CYP	66.7 mg/kg		1	1	1		9	13.4	6.4	2.4		2.6	8.5	8.9	10.6		3.1	4.3	4.7	8.9
Non-Tumor	Standard	DOX	6.7 mg/kg	CYP	66.7 mg/kg		1	1	1		9.7	9.4	10.1	13.4		6.6	12.2	4.3	1.5		4.6	11.1	1.6	4.6
Non-Tumor	Standard	DOX	6.7 mg/kg	CYP	66.7 mg/kg		1	1	0		8.6	2.9	2.3	1.8		0.7	2.4	4.5	11.6		2.8	2	1.2	1.1
Non-Tumor	Standard	DOX	6.7 mg/kg	CYP	66.7 mg/kg		1	1	0		1.2	6.2	13.5	9.4		1.3	3.3	9.2	2.6		2.1	2.5	1.6	1.6
Non-Tumor	Standard	DOX	6.7 mg/kg	CYP	66.7 mg/kg		1	1	1		4.3	9.9	12	5.5		6.4	14.7	10.3	2.5		4.6	5.5	6.6	3.9
Non-Tumor	Standard	DOX	6.7 mg/kg	CYP	66.7 mg/kg		0	0	0		3.4	1.6	1.6	2.1		0.9	3.1	3.5	2.7		2.2	3	2.5	3.4
Non-Tumor	Standard	DOX	6.7 mg/kg	CYP	66.7 mg/kg		1	1	1		3.2	1.7	1.6	5.6		5.4	10.6	5.9	1.6		3.2	2.6	4.5	3.9
Non-Tumor	Standard	DOX	6.7 mg/kg	CYP	66.7 mg/kg		1	0	1		1.1	1.8	6.1	10.6		1.5	2.8	3.6	3.1		7.2	11.9	2.2	2.2
Non-Tumor	Standard	DOX	6.7 mg/kg	CYP	66.7 mg/kg		1	1	1		1.3	5.3	11.6	11.2		4.5	6.4	7.3	3.4		3.5	7.1	9.3	6.1
Non-Tumor	Standard	DOX	6.7 mg/kg	CYP	66.7 mg/kg		1	1	1		2.7	5.8	4.8	2.4		8.2	9.2	8.9	1.9		8.2	5.1	2.4	2.3
Non-Tumor	Standard	DOX	6.7 mg/kg	CYP	66.7 mg/kg		1	1	1		0.9	0.8	2.1	4.2		5.1	6.8	4.4	1.6		3.4	4.8	2.8	2.3
Non-Tumor	Standard	DOX	6.7 mg/kg	CYP	66.7 mg/kg		1	1	0		3.5	9.3	12.8	6.6		5	5.4	4.5	2.4		2.8	2.9	2.7	2.7
Non-Tumor	Standard	DOX	6.7 mg/kg	CYP	66.7 mg/kg		1	1	0		1.7	5.7	12.7	10.7		9.6	11.1	13.6	9.4		3	3.4	2.9	3.6
Non-Tumor	Standard	DOX	6.7 mg/kg	CYP	66.7 mg/kg		0	1	1		0.7	0.8	1	0.6		2.5	1.9	4.7	4.5		2.7	2.4	4.6	2.6
Non-Tumor	Standard	DOX	6.7 mg/kg	CYP	66.7 mg/kg		1	0	0		4.8	10.3	6.4	6.1		0.9	1	1.1	1.9		2.9	2.5	1	2.3
Non-Tumor	Standard	DOX	6.7 mg/kg	CYP	66.7 mg/kg		1	0	0		12.8	13.7	3.2	1.9		1.6	1.7	2.1	2.5		1.3	1.6	1.8	1.3
Non-Tumor	Standard	DOX	6.7 mg/kg	CYP	66.7 mg/kg		1	0	0		3.7	5	3.4	1.5		1.2	1.1	1.4	1.6		2.5	2.7	3.2	2.5
Non-Tumor	Standard	DOX	6.7 mg/kg	CYP	66.7 mg/kg		1	0	1		1.5	1.1	2.1	7		0.8	1	1.1	2		5.1	6.6	6.5	4.6
Non-Tumor	Standard	DOX	6.7 mg/kg	CYP	66.7 mg/kg		1	0	0		8.2	5.8	1.7	2.2		1.3	2.5	2.7	2.4		3.1	2.2	2.4	3.2
Non-Tumor	Standard	DOX	6.7 mg/kg	CYP	66.7 mg/kg		1	0	1		5.1	11.5	2.9	1.2		0.9	1.5	1.5	1.4		6.2	6	6.2	4.3
Non-Tumor	Standard	DOX	6.7 mg/kg	CYP	66.7 mg/kg		1	1	1		4.7	9.1	9.6	4.1		1.5	2.4	2.7	4.1		5.6	4.6	5.6	3.7
Non-Tumor	Standard	DOX	6.7 mg/kg	CYP	66.7 mg/kg		1	0	1		1	1.2	7.1	15.5		0.9	1.1	1.7	2.6		2.9	5	7.7	5.8
Non-Tumor	Standard	DOX	6.7 mg/kg	CYP	66.7 mg/kg		0	0	0		0.8	1.2	1.4	1.2		0.8	1.5	2.2	2		1.2	1.9	2.9	1.9
Non-Tumor	Standard	DOX	6.7 mg/kg	CYP	66.7 mg/kg		1	1	1		6.7	12.9	15.1	9		1.2	2.4	5	4.5		3.6	4.6	4	5.9
Non-Tumor	Standard	DOX	6.7 mg/kg	CYP	66.7 mg/kg		0	0	1		0.8	0.8	1	0.8		1.7	1.3	1.8	1.8		4.4	3.7	3.7	3.4
Non-Tumor	Standard	DOX	6.7 mg/kg	CYP	66.7 mg/kg		1	0	0		7.5	7.4	9.2	7.2		1	1	1.6	1.4		1.1	1.4	1.7	1.4
Non-Tumor	Standard	DOX	6.7 mg/kg	CYP	66.7 mg/kg		0	1	0		0.8	0.7	0.6	2.6		1	2.9	4.9	3.6		2.2	2	2.1	2.6
Non-Tumor	Standard	DOX	6.7 mg/kg	CYP	66.7 mg/kg		1	1	0		0.9	1.2	6.6	11.4		2.3	4.4	2.8	7.9		3	3.2	3.2	2.7
Non-Tumor	Standard	DOX	6.7 mg/kg	CYP	66.7 mg/kg		1	0	1		6	12.1	7	6.5		1	1.1	1.5	1.4		5.9	6.4	5.1	2.7
Non-Tumor	Standard	DOX	6.7 mg/kg	CYP	66.7 mg/kg		1	0	1		3.6	7.9	8.7	13.5		1.1	1.1	1.7	1.4		8.2	9.7	12.6	4.1
Non-Tumor	Standard	DOX	6.7 mg/kg	CYP	66.7 mg/kg		1	1	0		9.9	12.4	11.1	2.8		4.6	9	5.2	1.7		2.9	3	3	3.3
Non-Tumor	2% Choline	Saline	0.9% v/v	Saline	0.9% v/v		1				10.4	5.7	9.2	2.6
Non-Tumor	2% Choline	Saline	0.9% v/v	Saline	0.9% v/v		1				3.5	1.9	1.7	5.9
Non-Tumor	2% Choline	Saline	0.9% v/v	Saline	0.9% v/v		1				10	2.9	1.8	1.8
Non-Tumor	2% Choline	Saline	0.9% v/v	Saline	0.9% v/v		0				1.5	2	3.2	2
Non-Tumor	2% Choline	Saline	0.9% v/v	Saline	0.9% v/v		1				1.6	6.5	12.9	7.3
Non-Tumor	2% Choline	Saline	0.9% v/v	Saline	0.9% v/v		1				8.5	9.6	6.2	10.1
Non-Tumor	2% Choline	Saline	0.9% v/v	Saline	0.9% v/v		0				0.6	0.7	0.9	0.7
Non-Tumor	2% Choline	Saline	0.9% v/v	Saline	0.9% v/v		1				1.4	1.2	1.5	6
Non-Tumor	2% Choline	Saline	0.9% v/v	Saline	0.9% v/v		1				9.6	9.1	2.6	1.4
Non-Tumor	2% Choline	Saline	0.9% v/v	Saline	0.9% v/v		1				1.2	0.9	2.1	10
Non-Tumor	2% Choline	Saline	0.9% v/v	Saline	0.9% v/v		1				4.4	1.3	1	1.3
Non-Tumor	2% Choline	Saline	0.9% v/v	Saline	0.9% v/v		0				1.3	1.2	1.6	2.4
Non-Tumor	2% Choline	Saline	0.9% v/v	Saline	0.9% v/v		0				2.3	2.3	1.7	1.2
Non-Tumor	2% Choline	Saline	0.9% v/v	Saline	0.9% v/v		0				1	1.3	1.4	2.7
Non-Tumor	2% Choline	Saline	0.9% v/v	Saline	0.9% v/v		0				1.1	1.3	1.7	2.7
Non-Tumor	2% Choline	Saline	0.9% v/v	Saline	0.9% v/v		1				5.2	2.9	1.8	3.2
Non-Tumor	2% Choline	Saline	0.9% v/v	Saline	0.9% v/v		1				1.6	1.4	1.9	6.3
Non-Tumor	2% Choline	Saline	0.9% v/v	Saline	0.9% v/v		1				1.1	1.6	4.7	5.8
Non-Tumor	2% Choline	Saline	0.9% v/v	Saline	0.9% v/v		1				1.1	1	9.9	8
Non-Tumor	2% Choline	Saline	0.9% v/v	Saline	0.9% v/v		1				5.9	2.3	1.1	2.9
Non-Tumor	2% Choline	Saline	0.9% v/v	Saline	0.9% v/v		0	1			2.8	1.4	1.2	1.3		4.8	4.3	1.5	1.6
Non-Tumor	2% Choline	Saline	0.9% v/v	Saline	0.9% v/v		1	1			6.5	2.4	0.8	1		0.9	5.8	4.3	2
Non-Tumor	2% Choline	Saline	0.9% v/v	Saline	0.9% v/v		0	1			3.4	1.6	2.5	2.3		3.5	7.4	1	2.2
Non-Tumor	2% Choline	Saline	0.9% v/v	Saline	0.9% v/v		0	1			2.6	1.5	0.9	2.3		4.3	10.1	2.9	2.5
Non-Tumor	2% Choline	Saline	0.9% v/v	Saline	0.9% v/v		1	1			7.9	7.4	2.7	1.5		2.3	6.7	4.8	1.8
Non-Tumor	2% Choline	Saline	0.9% v/v	Saline	0.9% v/v		0	1			0.9	0.7	0.9	1.3		3.2	10.2	5.4	2.4
Non-Tumor	2% Choline	Saline	0.9% v/v	Saline	0.9% v/v		1	1			1.4	1.4	1.9	5.9		2	4.9	11.1	7.5
Non-Tumor	2% Choline	Saline	0.9% v/v	Saline	0.9% v/v		0	1			1.4	1.2	1.2	1.2		6.4	3.5	6.3	3.5
Non-Tumor	2% Choline	Saline	0.9% v/v	Saline	0.9% v/v		1	0			1.4	5.7	9.9	3.7		0.8	1	1.4	1.7
Non-Tumor	2% Choline	Saline	0.9% v/v	Saline	0.9% v/v		0	1			1.3	1.3	1.3	1.2		3	6.2	2.8	1.3
Non-Tumor	2% Choline	Saline	0.9% v/v	Saline	0.9% v/v		0	0			0.7	0.6	1.8	3.5		3.7	3.5	3.5	1.7
Non-Tumor	2% Choline	Saline	0.9% v/v	Saline	0.9% v/v		0	1			1.6	0.9	1.6	1.8		6.9	4.5	2.3	1.2
Non-Tumor	2% Choline	Saline	0.9% v/v	Saline	0.9% v/v		0	1			2.6	3.8	3.3	2.6		2.5	5.4	5.2	3.8
Non-Tumor	2% Choline	Saline	0.9% v/v	Saline	0.9% v/v		1	1			13.9	7.1	3.5	1.7		5.4	1.5	2	4.4
Non-Tumor	2% Choline	Saline	0.9% v/v	Saline	0.9% v/v		0	0	1		1.1	1.3	2	2.6		2.7	2.5	1.4	2.7		6.9	2.6	1.5	1.4
Non-Tumor	2% Choline	Saline	0.9% v/v	Saline	0.9% v/v		1	1	1		1	1.5	4.1	13.7		4.1	1.7	1.5	6.3		4.8	4.1	1.7	2
Non-Tumor	2% Choline	Saline	0.9% v/v	Saline	0.9% v/v		0	1	1		1.6	1.8	1.3	1.2		5.4	1.9	1.2	4.9		3	6.2	7.5	4.8
Non-Tumor	2% Choline	Saline	0.9% v/v	Saline	0.9% v/v		0	1	1		1.3	1.4	1.3	1.4		3.3	1.5	1.5	5.6		4.2	7.2	1.8	2.5
Non-Tumor	2% Choline	Saline	0.9% v/v	Saline	0.9% v/v		1	0	1		2.1	9.6	9.9	4.4		0.7	1.2	0.7	1.2		4.3	4.4	1.6	1.3
Non-Tumor	2% Choline	Saline	0.9% v/v	Saline	0.9% v/v		1	1	1		1	1.9	4.7	6.9		1.6	1.5	13.4	7.5		9.6	4.6	1.7	1.5
Non-Tumor	2% Choline	Saline	0.9% v/v	Saline	0.9% v/v		0	1	1		1.4	1.4	1.3	1.5		1.8	5.6	9.8	3.8		1.5	1.5	6.1	11
Non-Tumor	2% Choline	Saline	0.9% v/v	Saline	0.9% v/v		1	1	0		1.2	2.5	10	11.1		1.7	5.3	3.9	1.6		0.9	0.9	1.2	1.5
Non-Tumor	2% Choline	Saline	0.9% v/v	Saline	0.9% v/v		0	1	1		1.6	1.4	1.4	1.3		2	4.3	3.5	1.3		2.1	1.5	7.6	2.5
Non-Tumor	2% Choline	Saline	0.9% v/v	Saline	0.9% v/v		1	1	1		3.4	1.7	1.8	4.2		5.8	3	1.3	2.7		6.5	4.3	1.5	1.4
Non-Tumor	2% Choline	Saline	0.9% v/v	Saline	0.9% v/v		0	1	1		3	1.4	1.4	1.6		1.6	1.6	6	9.5		9.6	4.1	1.7	1.8
Non-Tumor	2% Choline	Saline	0.9% v/v	Saline	0.9% v/v		1	1	1		2.7	5.9	6.8	7.1		1.8	2.8	5.6	8.9		8.2	2.2	3.1	1.8
Non-Tumor	2% Choline	Saline	0.9% v/v	Saline	0.9% v/v		1	1	0		1	2.5	8.9	4.4		4.8	1.5	1.5	4.6		3.9	2.6	3	1.8
Non-Tumor	2% Choline	Saline	0.9% v/v	Saline	0.9% v/v		1	1	1		2	3.5	7.7	12.7		3.3	2.3	2.5	9.1		6.1	5.2	1.4	1.2
Non-Tumor	2% Choline	Saline	0.9% v/v	Saline	0.9% v/v		1	0	1		1	2.2	2.9	12.6		3.2	1.9	1.4	1.5		2.8	8.3	3.6	1.9
Non-Tumor	2% Choline	Saline	0.9% v/v	Saline	0.9% v/v		1	1	1		1.1	2	10.9	14.8		0.8	0.8	2.9	5.2		3.1	1.6	1.3	4.4
Non-Tumor	2% Choline	Saline	0.9% v/v	Saline	0.9% v/v		0	1	1		1.4	1.2	1.4	2		3.6	7.4	3.1	1.5		5.2	2.1	1	1.6
Non-Tumor	2% Choline	Saline	0.9% v/v	Saline	0.9% v/v		1	0	0		0.9	2.6	12	5.6		3.4	1.2	1.3	2.2		0.8	0.9	3.6	1.8
Non-Tumor	2% Choline	Saline	0.9% v/v	Saline	0.9% v/v		0	1	0		1.8	2.4	1.9	2		8.6	12.1	3	1.4		1.2	1.4	1.3	1
Non-Tumor	2% Choline	Saline	0.9% v/v	Saline	0.9% v/v		0	1	1		1.1	1.2	1.4	1.3		3	9.2	5.1	1.7		2.2	5.7	8.2	2.9
Non-Tumor	2% Choline	Saline	0.9% v/v	Saline	0.9% v/v		0	1	1		1.3	1.3	1.2	1.2		1.2	3.7	4.3			1.1	4.2	7.3	6.2
Non-Tumor	2% Choline	Saline	0.9% v/v	Saline	0.9% v/v		0	1	1		2.7	1.9	1.2	2.9		3.5	2.2	2	6.9		10.2	2.2	1.6	7.4
Non-Tumor	2% Choline	Saline	0.9% v/v	Saline	0.9% v/v		0	1	0		1.2	1.3	1.2	2.5		1.7	7.5	7.8	2.5		3.9	2.1	1.6	3.4
Non-Tumor	2% Choline	Saline	0.9% v/v	Saline	0.9% v/v		0	1	1		1.1	1	1.2	2.8		2.5	2.6	7.2	11.8		4.2	2.4	1.6	5.7
Non-Tumor	2% Choline	Saline	0.9% v/v	Saline	0.9% v/v		0	1	1		1.6	1.3	1.6	3		4.1	2.8	2.7	5.1		5.4	5.6	2.4	2.6
Non-Tumor	2% Choline	Saline	0.9% v/v	Saline	0.9% v/v		1	1	1		1.2	1.5	9.2	6		2.7	7.4	11.9	4.2		1.7	1.9	6.2	10.8
Non-Tumor	2% Choline	Saline	0.9% v/v	Saline	0.9% v/v		0	0	1		1.4	1.2	1.2	2.2		2.3	3.8	2.9	3.8		5.1	2.1	1	3.7
Non-Tumor	2% Choline	Saline	0.9% v/v	Saline	0.9% v/v		0	1	1		1	1	1	1		2.3	5.1	5.4	2.8		12.3	5.3	1.8	1.3
Non-Tumor	2% Choline	DOX	6.7 mg/kg	CYP	66.7 mg/kg		1				1.7	7.7	1.2	1.6
Non-Tumor	2% Choline	DOX	6.7 mg/kg	CYP	66.7 mg/kg		0				1.2	1.5	1.5	1.7
Non-Tumor	2% Choline	DOX	6.7 mg/kg	CYP	66.7 mg/kg		0				3.4	2.1	1.2	1.4
Non-Tumor	2% Choline	DOX	6.7 mg/kg	CYP	66.7 mg/kg		1				8.1	1.2	2	1.7
Non-Tumor	2% Choline	DOX	6.7 mg/kg	CYP	66.7 mg/kg		0				1	1.1	1.2	1.8
Non-Tumor	2% Choline	DOX	6.7 mg/kg	CYP	66.7 mg/kg		0				1.5	2.3	1.8	1.6
Non-Tumor	2% Choline	DOX	6.7 mg/kg	CYP	66.7 mg/kg		1				1.6	2.3	4.6	5.2
Non-Tumor	2% Choline	DOX	6.7 mg/kg	CYP	66.7 mg/kg		1				1.5	1.6	1.6	5.8
Non-Tumor	2% Choline	DOX	6.7 mg/kg	CYP	66.7 mg/kg		1				4.8	8.8	4	1.4
Non-Tumor	2% Choline	DOX	6.7 mg/kg	CYP	66.7 mg/kg		1				1.1	2.1	5.5	12.8
Non-Tumor	2% Choline	DOX	6.7 mg/kg	CYP	66.7 mg/kg		0				1.3	1.2	1.6	2.4
Non-Tumor	2% Choline	DOX	6.7 mg/kg	CYP	66.7 mg/kg		1				1.6	0.8	1.3	4.2
Non-Tumor	2% Choline	DOX	6.7 mg/kg	CYP	66.7 mg/kg		0				1.4	1.3	1.5	1.8
Non-Tumor	2% Choline	DOX	6.7 mg/kg	CYP	66.7 mg/kg		0				1.2	1.2	1.5	1.3
Non-Tumor	2% Choline	DOX	6.7 mg/kg	CYP	66.7 mg/kg		0				1.3	1.3	1.3	2.1
Non-Tumor	2% Choline	DOX	6.7 mg/kg	CYP	66.7 mg/kg		0				1.1	1.5	1.3	3
Non-Tumor	2% Choline	DOX	6.7 mg/kg	CYP	66.7 mg/kg		1				1.4	2.5	6.8	10.2
Non-Tumor	2% Choline	DOX	6.7 mg/kg	CYP	66.7 mg/kg		1				7.5	5.5	1.4	1.2
Non-Tumor	2% Choline	DOX	6.7 mg/kg	CYP	66.7 mg/kg		1				2	1.4	3	7.8
Non-Tumor	2% Choline	DOX	6.7 mg/kg	CYP	66.7 mg/kg		1				2.4	9.2	4.4	2.6
Non-Tumor	2% Choline	DOX	6.7 mg/kg	CYP	66.7 mg/kg		0	0			1.6	1.3	1.1	1.3		0.8	0.9	1.1	2.1
Non-Tumor	2% Choline	DOX	6.7 mg/kg	CYP	66.7 mg/kg		0	0			1	1	1.4	1.3		0.8	0.8	0.8	1.3
Non-Tumor	2% Choline	DOX	6.7 mg/kg	CYP	66.7 mg/kg		0	0			1	1.4	1.4	2.9		0.7	0.8	1.1	1.3
Non-Tumor	2% Choline	DOX	6.7 mg/kg	CYP	66.7 mg/kg		1	0			2.1	6.8	12.1	9.1		1.1	0.9	1.5	2.8
Non-Tumor	2% Choline	DOX	6.7 mg/kg	CYP	66.7 mg/kg		1	0			13.5	4.3	2	1.2		2.3	0.9	1.5	1.8
Non-Tumor	2% Choline	DOX	6.7 mg/kg	CYP	66.7 mg/kg		1	0			8.6	4	1.7	1.4		1.4	1	1.5	1.6
Non-Tumor	2% Choline	DOX	6.7 mg/kg	CYP	66.7 mg/kg		1	1			7.6	11.6	10.2	8.3		2.7	6.9	10.1	6.5
Non-Tumor	2% Choline	DOX	6.7 mg/kg	CYP	66.7 mg/kg		0	0			1.9	1.6	1.3	1.3		0.7	0.8	1.3	1.6
Non-Tumor	2% Choline	DOX	6.7 mg/kg	CYP	66.7 mg/kg		0	0			1.2	1	1.1	1.3		0.9	1.7	1.7	1.2
Non-Tumor	2% Choline	DOX	6.7 mg/kg	CYP	66.7 mg/kg		0	1			1.1	1	1.2	2.2		0.7	0.6	1	4.4
Non-Tumor	2% Choline	DOX	6.7 mg/kg	CYP	66.7 mg/kg		1	1			1.2	1.5	0.9	4.1		1.3	1.2	1.9	4.3
Non-Tumor	2% Choline	DOX	6.7 mg/kg	CYP	66.7 mg/kg		0	0			1.3	1.1	1.1	1.8		1.5	0.9	1.8	1.3
Non-Tumor	2% Choline	DOX	6.7 mg/kg	CYP	66.7 mg/kg		0	0			2	1.6	1.5	3.4		2.4	0.8	2.9	1.5
Non-Tumor	2% Choline	DOX	6.7 mg/kg	CYP	66.7 mg/kg		0	0			2	1.4	1	1.7		2.4	0.7	2.4	1.8
Non-Tumor	2% Choline	DOX	6.7 mg/kg	CYP	66.7 mg/kg		1	1			2.2	2.2	5.5	10.8		1.4	1.5	2.2	5.8
Non-Tumor	2% Choline	DOX	6.7 mg/kg	CYP	66.7 mg/kg		1	0			2.9	2.1	5.6	3.9		0.9	1	1.2	3.5
Non-Tumor	2% Choline	DOX	6.7 mg/kg	CYP	66.7 mg/kg		1	0	0		2	2.6	5.7	11.2		1	0.9	1.2	2.1		3.5	1.7	2.3	2.6
Non-Tumor	2% Choline	DOX	6.7 mg/kg	CYP	66.7 mg/kg		1	0	0		9	3.9	1.6	1.4		1	1	1.9	3.8		2.1	1.2	2.7	2
Non-Tumor	2% Choline	DOX	6.7 mg/kg	CYP	66.7 mg/kg		0	1	0		1.6	1.1	1.1	1.1		2.7	2.3	4.2	1.6		2.5	1.5	2.9	2.2
Non-Tumor	2% Choline	DOX	6.7 mg/kg	CYP	66.7 mg/kg		1	0	1		1	3.2	11.9	9.2		0.7	0.9	1.3	2.1		12.2	9.5	9.9	1.8
Non-Tumor	2% Choline	DOX	6.7 mg/kg	CYP	66.7 mg/kg		1	0	1		1.1	1.9	3.4	5.3		1.1	1	2.3	3.1		3.2	11.3	6.2	1.7
Non-Tumor	2% Choline	DOX	6.7 mg/kg	CYP	66.7 mg/kg		1	0	1		1	3.7	9.7	10.3		1	1.1	1.2	0.9		5.6	4.5	4.7	3
Non-Tumor	2% Choline	DOX	6.7 mg/kg	CYP	66.7 mg/kg		0	0	0		1.3	1.3	1.6	1.5		2	1.4	1.1	1.6		1.5	2	2.3	2.1
Non-Tumor	2% Choline	DOX	6.7 mg/kg	CYP	66.7 mg/kg		1	0	1		5	10.2	8.2	3.7		0.9	1.2	1.2	2.4		3.5	3.5	7	8.2
Non-Tumor	2% Choline	DOX	6.7 mg/kg	CYP	66.7 mg/kg		0	0	1		1	1.2	1.5	1.2		1.5	1.2	1.6	1.9		2.5	1.7	2.3	5.5
Non-Tumor	2% Choline	DOX	6.7 mg/kg	CYP	66.7 mg/kg		1	0	1		0.8	0.7	3	8.2		3	1.4	2.2	1.8		1.7	1.9	2.4	6.5
Non-Tumor	2% Choline	DOX	6.7 mg/kg	CYP	66.7 mg/kg		0	0	1		1.3	1.8	2.6	1.9		0.8	1	1.3	1.3		11.9	11.7	5	1.9
Non-Tumor	2% Choline	DOX	6.7 mg/kg	CYP	66.7 mg/kg		1	0	0		1	1.2	4,2	5.4		0.7	1	1.6	2.8		1.4	1.7	2.7	1.8
Non-Tumor	2% Choline	DOX	6.7 mg/kg	CYP	66.7 mg/kg		1	0	1		3.2	4.1	1	1		1.1	1.1	1.6	1.5		6.2	5.3	6.4	3.4
Non-Tumor	2% Choline	DOX	6.7 mg/kg	CYP	66.7 mg/kg		0	0	1		1.2	3.5	1.2	2.2		1	1.9	1.8	2.1		4.3	6	6.8	6.3
Non-Tumor	2% Choline	DOX	6.7 mg/kg	CYP	66.7 mg/kg		1	1	1		1.2	2.9	11.2	9.5		4.7	7.7	6.2	2		5.7	3.5	2.3	5
Non-Tumor	2% Choline	DOX	6.7 mg/kg	CYP	66.7 mg/kg		0	0	1		1	1.5	2	1.9		0.7	0.8	1.3	1.7		3.6	5.2	2.6	1.2
Non-Tumor	2% Choline	DOX	6.7 mg/kg	CYP	66.7 mg/kg		0	0	0		0.8	0.8	0.9	3.1		0.8	0.9	1.4	1.5		1.9	1.5	2.1	1.7
Non-Tumor	2% Choline	DOX	6.7 mg/kg	CYP	66.7 mg/kg		0	0	0		0.8	0.9	1.1	1.3		0.7	0.8	1.2	1.5		1.6	1.8	1.7	2.2
Non-Tumor	2% Choline	DOX	6.7 mg/kg	CYP	66.7 mg/kg		0	1	0		1.9	1.3	1.3	1.2		0.9	1.1	1.4	9.2		1.2	1.2	1.4	1.8
Tumor	Standard	Saline	0.9% v/v	Saline	0.9% v/v		1				1.1	1.7	9.6	16.8
Tumor	Standard	Saline	0.9% v/v	Saline	0.9% v/v		1				8.9	4.2	1.4	1.5
Tumor	Standard	Saline	0.9% v/v	Saline	0.9% v/v		1				1.3	1.2	12.9	7.4
Tumor	Standard	Saline	0.9% v/v	Saline	0.9% v/v		0				1.5	1.2	1	1.4
Tumor	Standard	Saline	0.9% v/v	Saline	0.9% v/v		1				0.9	0.8	1.3	8.6
Tumor	Standard	Saline	0.9% v/v	Saline	0.9% v/v		1	1			1.2	3.2	7.9	10.1		8.4	3	1.3	1.5
Tumor	Standard	Saline	0.9% v/v	Saline	0.9% v/v		1	1			6	2.4	1.8	0.9		1.2	4.2	1.8	1
Tumor	Standard	Saline	0.9% v/v	Saline	0.9% v/v		1	0			2	4.9	8.6	11.2		1.9	2.2	3.1	1.4
Tumor	Standard	Saline	0.9% v/v	Saline	0.9% v/v		1	1			0.9	6.2	17	10.5		0.6	1.2	6.7	1.9
Tumor	Standard	Saline	0.9% v/v	Saline	0.9% v/v		1	1			1.3	3.4	8	7.2		0.7	0.9	4.2	2.8
Tumor	Standard	Saline	0.9% v/v	Saline	0.9% v/v		1	1			2.7	9.8	11.1	5.5		3.2	9.3	3.5	2.1
Tumor	Standard	Saline	0.9% v/v	Saline	0.9% v/v		1	0			1.3	2.1	8.8	8.2		0.8	0.7	1	0.9
Tumor	Standard	Saline	0.9% v/v	Saline	0.9% v/v		1	0			4.6	9.8	9.8	7.7		2.4	1.9	1.6	2.6
Tumor	Standard	Saline	0.9% v/v	Saline	0.9% v/v		1	1			0.9	3.6	9.1	12.5		8.6	4.5
Tumor	Standard	Saline	0.9% v/v	Saline	0.9% v/v		1	1			0.9	0.8	5.1	4.2		4.1	4.5	3	1.2
Tumor	Standard	Saline	0.9% v/v	Saline	0.9% v/v		1	1			0.8	2.5	7	12.4		1.4	2.3	9.5	3.8
Tumor	Standard	Saline	0.9% v/v	Saline	0.9% v/v		1	1			1.2	1.5	2.8	7.8		1.8	1.2	3.2	11.2
Tumor	Standard	Saline	0.9% v/v	Saline	0.9% v/v		1	1			3.4	7.9	3.5	2.4		1.9	2.6	10	4.2
Tumor	Standard	Saline	0.9% v/v	Saline	0.9% v/v		0	0			3	1.8	1.3	1.3		2.3	3.2	1.4	1.2
Tumor	Standard	Saline	0.9% v/v	Saline	0.9% v/v		1	0			3.9	5.9	2	3.9		2.7	2.6	1.4	1.8
Tumor	Standard	Saline	0.9% v/v	Saline	0.9% v/v		1	1			2	2.2	1.5	8.5		7.5	2.8	1.9	1
Tumor	Standard	Saline	0.9% v/v	Saline	0.9% v/v		1	1			2.1	6.8	4.6	4.5		4.1	8.2	3.3	3
Tumor	Standard	Saline	0.9% v/v	Saline	0.9% v/v		1	1			4.7	8.2	4.5	2.2		1.3	5.4	2.9	1.5
Tumor	Standard	Saline	0.9% v/v	Saline	0.9% v/v		1	1			5.9	4	1.7	3.7		6	2.1	5.9	2
Tumor	Standard	Saline	0.9% v/v	Saline	0.9% v/v		1	0			1.4	1.8	5.2	5.5		3.8	3.2	1.6	0.9
Tumor	Standard	Saline	0.9% v/v	Saline	0.9% v/v		0	0			1	0.9	0.8	0.9		0.6	0.7	0.6	0.5
Tumor	Standard	Saline	0.9% v/v	Saline	0.9% v/v		1	1			0.9	1.3	7.9	10.9		5	3.1	1.8	0.8
Tumor	Standard	Saline	0.9% v/v	Saline	0.9% v/v		1	0			13.2	11.1	7.8	6.8		1.5	2	2.6	3.4
Tumor	Standard	Saline	0.9% v/v	Saline	0.9% v/v		1	0			3.6	6	2.9	12.2		0.8	1.3	1.2	1.3
Tumor	Standard	Saline	0.9% v/v	Saline	0.9% v/v		1	1			1	4.5	5.9	6.7		11.1	6	1.4	1
Tumor	Standard	Saline	0.9% v/v	Saline	0.9% v/v		1	0			1	4.4	7.6	2.5		1	0.9	2.2	0.8
Tumor	Standard	Saline	0.9% v/v	Saline	0.9% v/v		1	0			11	9.3	5.6	2.9		1.7	0.8	1	0.9
Tumor	Standard	Saline	0.9% v/v	Saline	0.9% v/v		1	1			1.6	4.8	7.7	11.7		3.8	11.8	3.8	1.5
Tumor	Standard	Saline	0.9% v/v	Saline	0.9% v/v		0	1			1.3	1.6	1.3	1.5		1.6	2.3	4.6	2.2
Tumor	Standard	Saline	0.9% v/v	Saline	0.9% v/v		0	0			2.1	1.5	1.5	1.4		2.1	2.2	1.6	1.5
Tumor	Standard	Saline	0.9% v/v	Saline	0.9% v/v		1	1			10.8	13.4	8.6	6.9		1.8	4.3	2.8	2.4
Tumor	Standard	Saline	0.9% v/v	Saline	0.9% v/v		0	1	0		1.1	1.3	1.1	0.9		2.6	1.3	1.7	8.5		0.7	2.2	2.7	2.3
Tumor	Standard	Saline	0.9% v/v	Saline	0.9% v/v		0	1	0		1.3	1.6	1.4	3.5		2.5	1.2	3.4	6.8		3.4	2	1.2	1.8
Tumor	Standard	Saline	0.9% v/v	Saline	0.9% v/v		1	1	0		6.2	2	0.8	1		5.7	2.3	1	1.1		1.1	0.9	1.6	0.6
Tumor	Standard	Saline	0.9% v/v	Saline	0.9% v/v		1	1	1		1.8	6.1	11.5	9.4		1	0.8	1	6.2		7.8	7.4	2.8	1.1
Tumor	Standard	Saline	0.9% v/v	Saline	0.9% v/v		1	0	0		10.7	3.8	1.9	1.9		1.5	3.6	2.1	1.6		2.6	1.7	1.8	2.2
Tumor	Standard	Saline	0.9% v/v	Saline	0.9% v/v		1	1	1		3.9	5.6	2.7	1		5	1.6	1.5	2.1		1.6	3.5	7.2	4.2
Tumor	Standard	Saline	0.9% v/v	Saline	0.9% v/v		1	0	1		1.8	6.3	1	4.7		3.2	1.6	2.2	2.8		0.9	2.1	9.3	3.2
Tumor	Standard	Saline	0.9% v/v	Saline	0.9% v/v		1	1	0		4.9	1.7	0.6	0.5		2.2	3.5	5.4	8.6		3	1.7	1.8	1.1
Tumor	Standard	Saline	0.9% v/v	Saline	0.9% v/v		1	1	1		8.4	9.8	6.2	5		2.9	1.3	1.7	5		4.8	1.9	1	1.5
Tumor	Standard	Saline	0.9% v/v	Saline	0.9% v/v		1	1	0		1.5	4.8	7.5	11.1		2	1.5	1.4	5		2.6	1.4	2.3	2.2
Tumor	Standard	DOX	6.7 mg/kg	CYP	66.7 mg/kg		1				0.9	2.9	7.9	5.4
Tumor	Standard	DOX	6.7 mg/kg	CYP	66.7 mg/kg		1				3	3.4	5.4	2.8
Tumor	Standard	DOX	6.7 mg/kg	CYP	66.7 mg/kg		1				2.7	12.2	15.5	2
Tumor	Standard	DOX	6.7 mg/kg	CYP	66.7 mg/kg		1				1.2	2.3	5.8	7.2
Tumor	Standard	DOX	6.7 mg/kg	CYP	66.7 mg/kg		0				2.6	1.2	1.5	3.6
Tumor	Standard	DOX	6.7 mg/kg	CYP	66.7 mg/kg		1				1.2	1.7	4.8	4.3
Tumor	Standard	DOX	6.7 mg/kg	CYP	66.7 mg/kg		0				0.9	1.9	1.7	2.4
Tumor	Standard	DOX	6.7 mg/kg	CYP	66.7 mg/kg		1				0.7	1.7	3.2	7.8
Tumor	Standard	DOX	6.7 mg/kg	CYP	66.7 mg/kg		1				2.4	3.5	5.7	1
Tumor	Standard	DOX	6.7 mg/kg	CYP	66.7 mg/kg		1	1			3.6	8.7	4.7	2.1		2.6	3.6	6	3.7
Tumor	Standard	DOX	6.7 mg/kg	CYP	66.7 mg/kg		1	1			1.9	1.2	4.6	7.1		3.5	1.7	4	4.2
Tumor	Standard	DOX	6.7 mg/kg	CYP	66.7 mg/kg		1	1			4.5	10.5	2.5	1.8		1.3	1.8	2.8	4.3
Tumor	Standard	DOX	6.7 mg/kg	CYP	66.7 mg/kg		1	1			6.9	3.4	1.3	1.7		2.9	1.7	4.7	1.7
Tumor	Standard	DOX	6.7 mg/kg	CYP	66.7 mg/kg		1	1			4.6	2.4	1.6	7		3.2	1.8	4.7	2.4
Tumor	Standard	DOX	6.7 mg/kg	CYP	66.7 mg/kg		1	0			6.9	2.9	1.4	1.6		1.2	1	3.5	1.3
Tumor	Standard	DOX	6.7 mg/kg	CYP	66.7 mg/kg		0	0			1.9	1.7	1.7	3.8		1.7	1.8	3.2	1.8
Tumor	Standard	DOX	6.7 mg/kg	CYP	66.7 mg/kg		1	0			2.1	5.4	4.6	1.2		3.4	2.5	3.2	2.9
Tumor	Standard	DOX	6.7 mg/kg	CYP	66.7 mg/kg		1	0			6.2	5.3	3.8	1.7		1	1.5	2.4	2.4
Tumor	Standard	DOX	6.7 mg/kg	CYP	66.7 mg/kg		1	1			5.5	12.2	14.2	3.8		1.5	2.3	2.2	4.2
Tumor	Standard	DOX	6.7 mg/kg	CYP	66.7 mg/kg		1	0			3.8	9.6	1	1.3		2.6	3.4	1	3.9
Tumor	Standard	DOX	6.7 mg/kg	CYP	66.7 mg/kg		1		0		2.2	4	1.4	1.7							3.3	2.4	2.8	3.3
Tumor	Standard	DOX	6.7 mg/kg	CYP	66.7 mg/kg		1	1	1		1.9	6	5.8	3		6.6	8	9.3	2		3.9	6	3.7	2.5
Tumor	Standard	DOX	6.7 mg/kg	CYP	66.7 mg/kg		1	1	1		1.5	4.2	12.3	4.5		6.7	14.9	15.7	2		3.2	5.6	4.2	2.5
Tumor	Standard	DOX	6.7 mg/kg	CYP	66.7 mg/kg		1	1	0		1.4	6	3.6	2.2		2.7	2.9	4.6	8.8		1.6	2.4	2.8	3.5
Tumor	Standard	DOX	6.7 mg/kg	CYP	66.7 mg/kg		1	1	0		0.7	0.5	1.2	4.4		3	7.5	8.9	6.8		1.8	2.2	2.3	2.4
Tumor	Standard	DOX	6.7 mg/kg	CYP	66.7 mg/kg		1	0	1		1.4	3.8	6.3	2.8		1.4	1.5	2.1	1.9		5.3	6	6.8	7.2
Tumor	Standard	DOX	6.7 mg/kg	CYP	66.7 mg/kg		1	1	1		5.3	9.7	11	6.7		1.5	6	10.2	13.8		4.7	4.9	3.8	2.7
Tumor	Standard	DOX	6.7 mg/kg	CYP	66.7 mg/kg		1	0	0		2.3	7.2	2.5	0.9		0.9	1.2	1.3	0.6		2.2	0.9	2.1	0.9
Tumor	Standard	DOX	6.7 mg/kg	CYP	66.7 mg/kg		1	0	0		4.9	7.9	12.1	7.4		1	1.4	1.3	0.9		1.1	1.2	1.4	1.4
Tumor	Standard	DOX	6.7 mg/kg	CYP	66.7 mg/kg		0	0	0		1.7	1.4	1.2	1.1		0.8	0.8	1.4	2		1.4	1.6	1.5	1.4
Tumor	Standard	DOX	6.7 mg/kg	CYP	66.7 mg/kg		1	1	1		3.2	10.9	13.6	9.6		6.1	15.6	11.9	3.8		2.4	3.1	5.6	4.5
Tumor	Standard	DOX	6.7 mg/kg	CYP	66.7 mg/kg		1	1	0		2.1	4.2	4.9	1.7		4.3	8.8	6	2		3.7	2	1	1
Tumor	Standard	DOX	6.7 mg/kg	CYP	66.7 mg/kg		1	0	0		2.1	2.9	3.7	5.4		2.1	2.6	1.9	1.2		2	2.3	1.7	2.4
Tumor	Standard	DOX	6.7 mg/kg	CYP	66.7 mg/kg		1	1	0		2.3	6	3.3	1.3		2.8	4.2	3.2	1.6		2.2	2.7	2.3	3.5
Tumor	Standard	DOX	6.7 mg/kg	CYP	66.7 mg/kg		0	1	1		2.4	2.5	1.6	3.1		1.4	5,1	13.1	3.2		3.7	8.9	3.1	3.4
Tumor	Standard	DOX	6.7 mg/kg	CYP	66.7 mg/kg		0	1	1		0.8	0.8	0.6	2.2		2.2	7.8	7.3	2.8		8	4.8	3.3	1.7
Tumor	Standard	DOX	6.7 mg/kg	CYP	66.7 mg/kg		1	1	1		2.1	6.7	11.7	3.6		6.2	8.3	6.4	1.6		7.7	4.2	3	1.9
Tumor	Standard	DOX	6.7 mg/kg	CYP	66.7 mg/kg		1	1	1		6.3	1.6	1.7	3.1		5	11	11	2.2		4.4	5.3	4.7	2.9
Tumor	Standard	DOX	6.7 mg/kg	CYP	66.7 mg/kg		1	1	1		0.8	2.9	9.8	4.8		5	7.2	9.5	7.9		3.3	1.7	2.6	10.4
Tumor	Standard	DOX	6.7 mg/kg	CYP	66.7 mg/kg		1	0	0		2.5	3.8	5.6	1.3		1.1	1.6	1.7	1.7		1.2	0.8	0.6	1
Tumor	Standard	DOX	6.7 mg/kg	CYP	66.7 mg/kg		1	1	0		8.7	2.2	1.3	1		1.6	5.6	10.6	11		2.3	1.5	1.8	1.8
Tumor	2% Choline	Saline	0.9% v/v	Saline	0.9% v/v		0				1.2	1.1	0.9	0.7
Tumor	2% Choline	Saline	0.9% v/v	Saline	0.9% v/v		0				1.4	0.9	1.2	1
Tumor	2% Choline	Saline	0.9% v/v	Saline	0.9% v/v		0				0.9	1.3	1.3	1.4
Tumor	2% Choline	Saline	0.9% v/v	Saline	0.9% v/v		0				0.9	1.3	1.1	1.1
Tumor	2% Choline	Saline	0.9% v/v	Saline	0.9% v/v		0				1	0.9	1.4	1.2
Tumor	2% Choline	Saline	0.9% v/v	Saline	0.9% v/v		1				2.1	3.4	9	1.3
Tumor	2% Choline	Saline	0.9% v/v	Saline	0.9% v/v		0				1	1.2	1	1.2
Tumor	2% Choline	Saline	0.9% v/v	Saline	0.9% v/v		0				0.6	0.9	0.9	1.2
Tumor	2% Choline	Saline	0.9% v/v	Saline	0.9% v/v		0				1.8	1	1.1	1.1
Tumor	2% Choline	Saline	0.9% v/v	Saline	0.9% v/v		0				0.9	1	1.2	2
Tumor	2% Choline	Saline	0.9% v/v	Saline	0.9% v/v		0				1	0.9	1.2	1.1
Tumor	2% Choline	Saline	0.9% v/v	Saline	0.9% v/v		1				7.4	3.2	1.7	1.1
Tumor	2% Choline	Saline	0.9% v/v	Saline	0.9% v/v		0				1.1	1.1	1.2	1.2
Tumor	2% Choline	Saline	0.9% v/v	Saline	0.9% v/v		1	1			4.6	12.6	8.4	5.9		5	5.9	1.2	3
Tumor	2% Choline	Saline	0.9% v/v	Saline	0.9% v/v		0	1			0.9	1.3	3.2	1.8		1.4	5	11.4	8
Tumor	2% Choline	Saline	0.9% v/v	Saline	0.9% v/v		1	1			6.5	7.5	2.5	1.2		1.7	2.8	7.2	7.3
Tumor	2% Choline	Saline	0.9% v/v	Saline	0.9% v/v		0	1			0.9	1.1	1.5	1.4		5.8	12	3.6	1.7
Tumor	2% Choline	Saline	0.9% v/v	Saline	0.9% v/v		0	1			1.6	1	1.4	3.9		0.9	0.9	4.8	3.4
Tumor	2% Choline	Saline	0.9% v/v	Saline	0.9% v/v		1	1			1.4	1.7	1.9	4.2		0.8	5.5	3.5	1.6
Tumor	2% Choline	Saline	0.9% v/v	Saline	0.9% v/v		0	1			1.5	1.6	1.7	1.6		10.5	4.4	2.4	1.5
Tumor	2% Choline	Saline	0.9% v/v	Saline	0.9% v/v		0	1			2.8	1.2	0.9	3.6		8.4	1.9	1.9	1.7
Tumor	2% Choline	Saline	0.9% v/v	Saline	0.9% v/v		0	1			1.4	1.2	1.2	1		4.5	2.5	1.2	0.9
Tumor	2% Choline	Saline	0.9% v/v	Saline	0.9% v/v		0	1			1.7	1.1	1.6	1.6		5.2	10.6	4.1	2
Tumor	2% Choline	Saline	0.9% v/v	Saline	0.9% v/v		0	1			1.2	1	1.5	2		9.5	2	1.7	1.3
Tumor	2% Choline	Saline	0.9% v/v	Saline	0.9% v/v		0	1			1.3	1.7	1.9	2.2		3.9	10.8	3.8	1.8
Tumor	2% Choline	Saline	0.9% v/v	Saline	0.9% v/v		0	0			1.7	1.2	1.2	1		1.3	1	1.1	1.1
Tumor	2% Choline	Saline	0.9% v/v	Saline	0.9% v/v		0	1			1.3	1.5	0.9	1		1	1.2	10.7	10.9
Tumor	2% Choline	Saline	0.9% v/v	Saline	0.9% v/v		1	0			4.4	1	1	0.9		0.8	0.9	0.8	0.9
Tumor	2% Choline	Saline	0.9% v/v	Saline	0.9% v/v		1	1			1.7	2	3.4	7.6		2.5	1.7	6	13.6
Tumor	2% Choline	Saline	0.9% v/v	Saline	0.9% v/v		1	1			1.4	4.3	8.5	2.8		2.4	4.5	13	4.2
Tumor	2% Choline	Saline	0.9% v/v	Saline	0.9% v/v		0	1			1.5	1.3	1.2	1.4		1.4	3	8	10.2
Tumor	2% Choline	Saline	0.9% v/v	Saline	0.9% v/v		1	1			1.4	4.6	6	2.5		0.7	0.6	2.4	5.6
Tumor	2% Choline	Saline	0.9% v/v	Saline	0.9% v/v		1	1			1.9	5.5	11.2	3.5		2	7.3	3.1	1.1
Tumor	2% Choline	Saline	0.9% v/v	Saline	0.9% v/v		1	0			1.4	1.4	7.2	12.1		1	1.1	1.3	1.2
Tumor	2% Choline	Saline	0.9% v/v	Saline	0.9% v/v		1	1			1	1.3	1.8	5.2		2.1	5.6	9.1	3.3
Tumor	2% Choline	Saline	0.9% v/v	Saline	0.9% v/v		0	1			1	1.1	1.1	1.3		7.8	4.5	1.2	1.1
Tumor	2% Choline	Saline	0.9% v/v	Saline	0.9% v/v		0	0			1.2	1.1	1.1	1.3		0.9	1.1	1.1	2
Tumor	2% Choline	Saline	0.9% v/v	Saline	0.9% v/v		0	1			1.5	1.2	1.2	1.2		2.5	14.6	6.2	2.4
Tumor	2% Choline	Saline	0.9% v/v	Saline	0.9% v/v		0	0			1.4	1.3	1.2	2		1.4	1.8	1.9	1.9
Tumor	2% Choline	Saline	0.9% v/v	Saline	0.9% v/v		1	1			0.9	1	3.1	8.9		1.7	5.2	10.5	3.6
Tumor	2% Choline	Saline	0.9% v/v	Saline	0.9% v/v		1	1			1.3	1.4	6.1	2.2		1.3	6.7	9.3	1.2
Tumor	2% Choline	Saline	0.9% v/v	Saline	0.9% v/v		1	1			5.9	1.8	1	1.5		1.7	2.3	5.5	7
Tumor	2% Choline	Saline	0.9% v/v	Saline	0.9% v/v		1	1			8.1	3.8	1.3	1		3.8	1.4	4.8	8.7
Tumor	2% Choline	Saline	0.9% v/v	Saline	0.9% v/v		0	1			2	1.4	2.3	1.4		7.6	2.9	1.4	1.4
Tumor	2% Choline	Saline	0.9% v/v	Saline	0.9% v/v		0	0	1		1.5	1.3	1.3	1.4		2.3	1.2	1.2	3.6		5.5	9.6	7.1	1.4
Tumor	2% Choline	Saline	0.9% v/v	Saline	0.9% v/v		0	1	1		1.4	1.5	1.4	1		8	4.3	1.8	1.7		1.1	3.1	8.2	8.2
Tumor	2% Choline	Saline	0.9% v/v	Saline	0.9% v/v		0	1	0		1.5	1.1	1.3	1.6		1.7	6.6	12.4	7.8		3.2	1.4	2.5	2.9
Tumor	2% Choline	Saline	0.9% v/v	Saline	0.9% v/v		1	1	0		1	1.9	9.2	6.8		10.8	4.4	1.6	2.2		1	0.9	0.8	0.8
Tumor	2% Choline	Saline	0.9% v/v	Saline	0.9% v/v		0	1	1		1.3	1.7	1.4	2.4		4.4	5.4	1.9	1.5		8.2	5.9	1.4	2.3
Tumor	2% Choline	Saline	0.9% v/v	Saline	0.9% v/v		1	1	1		1.5	4.9	2.4	1.3		1	0.9	2.9	4.4		4.4	7.5	3	1.5
Tumor	2% Choline	Saline	0.9% v/v	Saline	0.9% v/v		1	1	1		5.4	6.7	2.6	1.4		6.1	10.7	4.6	1.2		8.4	4.3	3.2	1.7
Tumor	2% Choline	Saline	0.9% v/v	Saline	0.9% v/v		1	1	1		1.6	1.9	5.2	4		1.7	1.5	3.3	7.9		6	4.3	1.6	1.1
Tumor	2% Choline	Saline	0.9% v/v	Saline	0.9% v/v		1	1	0		1.7	3.8	10.1	5.8		5.7	9.9	3.8	2.9		2.1	1.2	2.4	1.2
Tumor	2% Choline	Saline	0.9% v/v	Saline	0.9% v/v		1	1	0		1.4	1.8	3.8	7.8		7.4	4.2	2.5	4.8		1.1	1.2	2.1	1.8
Tumor	2% Choline	Saline	0.9% v/v	Saline	0.9% v/v		1	1	1		1.8	1.8	3.5	9.3		4.3	1.5	2.4	3.5		4	1.7	5.2	1.5
Tumor	2% Choline	Saline	0.9% v/v	Saline	0.9% v/v		1	1	1		5	1.6	1.3	1.9		7	2	1.8	3.4		4	2.1	2.6	2.9
Tumor	2% Choline	Saline	0.9% v/v	Saline	0.9% v/v		0	1	1		1.3	1.1	1.9	3.8		2	7.9	4.7	1.5		8.1	3.5	1.9	1.4
Tumor	2% Choline	Saline	0.9% v/v	Saline	0.9% v/v		1	0	1		1.5	3.4	4.5	6.2		3	2.5	1.9	2.6		9.4	2.9	2	1.5
Tumor	2% Choline	Saline	0.9% v/v	Saline	0.9% v/v		1	0	1		10.1	7.8	7.9	6.8		3.2	1.5	1.2	1.1		9	4.1	1.5	1.5
Tumor	2% Choline	Saline	0.9% v/v	Saline	0.9% v/v		0	1	0		1	1.4	1.1	2.3		6.2	2.6	1.3	1.5		1	1	1.1	1.1
Tumor	2% Choline	Saline	0.9% v/v	Saline	0.9% v/v		0	1	0		1.3	1.3	1.1	1.1		9	2.4	1.3	1.1		0.7	0.8	1.1	1
Tumor	2% Choline	DOX	6.7 mg/kg	CYP	66.7 mg/kg		0				0.9	1.4	1.3	1.2
Tumor	2% Choline	DOX	6.7 mg/kg	CYP	66.7 mg/kg		0				1	1	1.4	1.7
Tumor	2% Choline	DOX	6.7 mg/kg	CYP	66.7 mg/kg		0				1	1.2	1	1.3
Tumor	2% Choline	DOX	6.7 mg/kg	CYP	66.7 mg/kg		1					7.4	4.9	11.1
Tumor	2% Choline	DOX	6.7 mg/kg	CYP	66.7 mg/kg		0				1	1.6	1.6	1.7
Tumor	2% Choline	DOX	6.7 mg/kg	CYP	66.7 mg/kg		0	0			1	1.4	1.1	1.2		0.7	0.8	0.8	0.7
Tumor	2% Choline	DOX	6.7 mg/kg	CYP	66.7 mg/kg		0	0			0.7	0.7	1.4	1.2		0.8	0.9	1.2	1.3
Tumor	2% Choline	DOX	6.7 mg/kg	CYP	66.7 mg/kg		0	0			1	1.2	1.9	1.6		0.7	0.8	1.1	3.2
Tumor	2% Choline	DOX	6.7 mg/kg	CYP	66.7 mg/kg		0	0			1	1.1	1.6	1.2		1.1	1.5	1.8	1.2
Tumor	2% Choline	DOX	6.7 mg/kg	CYP	66.7 mg/kg		1	0			4.6	5.1	1.4	1.2		1.1	1.7	1.6	1.9
Tumor	2% Choline	DOX	6.7 mg/kg	CYP	66.7 mg/kg		0	0			1.3	1.3	1.4	1		1	1.1	1.5	1.9
Tumor	2% Choline	DOX	6.7 mg/kg	CYP	66.7 mg/kg		0	1			1.1	1.6	2.5	1.3		1.1	1.4	1.3	5.5
Tumor	2% Choline	DOX	6.7 mg/kg	CYP	66.7 mg/kg		0	0			1.7	1.5	1.1	1.2		0.9	1	1.5	1.4
Tumor	2% Choline	DOX	6.7 mg/kg	CYP	66.7 mg/kg		1	0			1.5	1.4	5.6	11.9		1.9	0.9	0.9	1.5
Tumor	2% Choline	DOX	6.7 mg/kg	CYP	66.7 mg/kg		1	0			0.8	1.4	5.6	5.1		1.2	1	1	0.9
Tumor	2% Choline	DOX	6.7 mg/kg	CYP	66.7 mg/kg		0	0			1.7	2.7	2.9	2.5		2	1.4	1.2	1.8
Tumor	2% Choline	DOX	6.7 mg/kg	CYP	66.7 mg/kg		1	0			8.2	3.2	2	1.2		2.9	1	1.3	1.9
Tumor	2% Choline	DOX	6.7 mg/kg	CYP	66.7 mg/kg		0	0			2.1	2	1.4	1.2		1.9	1.4	1.6	1.8
Tumor	2% Choline	DOX	6.7 mg/kg	CYP	66.7 mg/kg		1	0			1.2	3.9	15	4.4		2.5	0.9	0.9	2
Tumor	2% Choline	DOX	6.7 mg/kg	CYP	66.7 mg/kg		1	0			9.7	10.3	8.5	3.8		1.7	0.9	1.5	1.2
Tumor	2% Choline	DOX	6.7 mg/kg	CYP	66.7 mg/kg		0	0			3.4	1.2	3.1	1.2		0.8	0.8	2.8	1.7
Tumor	2% Choline	DOX	6.7 mg/kg	CYP	66.7 mg/kg		0	0			3	1.9	1.2	1.5		0.9	0.8	3.5	1.2
Tumor	2% Choline	DOX	6.7 mg/kg	CYP	66.7 mg/kg		1	0			5.3	1.6	1.2	1.6		0.8	1	2.7	1.4
Tumor	2% Choline	DOX	6.7 mg/kg	CYP	66.7 mg/kg		1	0			1.4	3.1	1.8	5		1.2	1	2.9	1.6
Tumor	2% Choline	DOX	6.7 mg/kg	CYP	66.7 mg/kg		0	0			1.3	1.1	1.4	1.5		0.7	0.8	1.1	1
Tumor	2% Choline	DOX	6.7 mg/kg	CYP	66.7 mg/kg		0	1			1.2	1.1	1.8	1.5		0.8	0.9	1.4	7.5
Tumor	2% Choline	DOX	6.7 mg/kg	CYP	66.7 mg/kg		0	0			1.1	1.2	0.9	1.3		0.7	0.9	1.3	1.6
Tumor	2% Choline	DOX	6.7 mg/kg	CYP	66.7 mg/kg		0	0			1.6	1	1.2	1.1		1	1.3	1.4	1.2
Tumor	2% Choline	DOX	6.7 mg/kg	CYP	66.7 mg/kg		1	0			1	2.2	2.9	6		1.6	1.1	2	2.2
Tumor	2% Choline	DOX	6.7 mg/kg	CYP	66.7 mg/kg		1	0			1	2.3	4.2	4		0.7	0.9	1.3	1.4
Tumor	2% Choline	DOX	6.7 mg/kg	CYP	66.7 mg/kg		1	0			13.6	4.8	10.1	2.8		1	1.2	2.1	1.2
Tumor	2% Choline	DOX	6.7 mg/kg	CYP	66.7 mg/kg		1	0			1.1	5.5	7.8	3.1		1.7	1	1.6	0.8
Tumor	2% Choline	DOX	6.7 mg/kg	CYP	66.7 mg/kg		1	0			6.6	2	1.5	1.3		1.1	1.1	2.1	1.4
Tumor	2% Choline	DOX	6.7 mg/kg	CYP	66.7 mg/kg		0	0	0		1.3	1	1.3	1.6		1.2	1	1.1	1.5		0.7	0.7	0.9	1.8
Tumor	2% Choline	DOX	6.7 mg/kg	CYP	66.7 mg/kg		1	0	0		1.6	1.5	4.1	9.4		0.7	1.1	1.2	1.2		2.2	2.7	3.8	3.2
Tumor	2% Choline	DOX	6.7 mg/kg	CYP	66.7 mg/kg		1	0	0		3.3	5.1	1.8	1.2		0.8	0.9	0.9	2.5		1.2	1.2	2.9	2.1
Tumor	2% Choline	DOX	6.7 mg/kg	CYP	66.7 mg/kg		1	0	0		0.7	5.2	2	6.9		0.8	1.2	0.9	2.1		1.4	1.8	2.6	2
Tumor	2% Choline	DOX	6.7 mg/kg	CYP	66.7 mg/kg		0	1	0		3.7	1.9	1.4	1.2		0.8	0.9	1.1	4.1		1.2	2	3.8	2
Tumor	2% Choline	DOX	6.7 mg/kg	CYP	66.7 mg/kg		1	0	0		6.5	2	1.8	1.3		1.2	0.9	3.4	1.6		1.3	1.7	1.7	1.9
Tumor	2% Choline	DOX	6.7 mg/kg	CYP	66.7 mg/kg		0	0	0		3.2	1	3.3	1.4		2.1	0.8	2.6	1.9		1.2	1	1.3	2.1
Tumor	2% Choline	DOX	6.7 mg/kg	CYP	66.7 mg/kg		1	0	0		6.3	7.5	3.6	1.1		1.6	0.8	3.5	1.2		0.9	1.3	1.7	1.9
Tumor	2% Choline	DOX	6.7 mg/kg	CYP	66.7 mg/kg		1	0	0		1.5	3.2	10.2	12.3		0.9	0.9	2.2	2		2.1	1.3	1.4	2.4
Tumor	2% Choline	DOX	6.7 mg/kg	CYP	66.7 mg/kg		1	1	0		2.1	7.1	4.8	6.7		1.2	0.9	1.6	8.5		1.6	1.7	2	2.1
Tumor	2% Choline	DOX	6.7 mg/kg	CYP	66.7 mg/kg		1	1	1		1.1	1.3	5.5	12.3		0.9	0.8	1.4	8.9		1.5	1.3	4.9	2.5
Tumor	2% Choline	DOX	6.7 mg/kg	CYP	66.7 mg/kg		1	1	0		1	1.3	4.1	7.7		1	1	2.1	4.8		2.7	0.9	1.8	2.7
Tumor	2% Choline	DOX	6.7 mg/kg	CYP	66.7 mg/kg		1	1	0		1.9	1.5	4.3	8.5		0.9	2.2	1.5	7.5		2.2	1.8	2.2	3.3
Tumor	2% Choline	DOX	6.7 mg/kg	CYP	66.7 mg/kg		1	0	0		8.5	7.9	3.7	5.1		0.8	1.1	1.4	2.5		1.2	1.6	2	1.6
Tumor	2% Choline	DOX	6.7 mg/kg	CYP	66.7 mg/kg		1	1	0		1.7	3.2	7.4	9.3		1.6	1.3	2	6.1		1.7	2.1	2.1	2.4
Tumor	2% Choline	DOX	6.7 mg/kg	CYP	66.7 mg/kg		0	0	1		1	0.9	0.9	1.5		0.9	0.8	0.9	2.2		1.7	5.3	1.9	1.9
Tumor	2% Choline	DOX	6.7 mg/kg	CYP	66.7 mg/kg		0	0	1		1	1.1	0.9	1		0.8	0.8	0.9	1.2		1.2	2	4.2	4.3
Tumor	2% Choline	DOX	6.7 mg/kg	CYP	66.7 mg/kg		0	0	0		0.9	0.8	3.6	2.3		0.8	1.9	1.1	1.8		1.1	1.4	1.8	3.7

## Sheet: Survival Data
											Base	3dC	1wC	2wC	3wC	4wC	1wP	2wP	3wP	4wP	5wP
	NTB	STD	Saline					9	0	0	0	0	0	0	1	7	0	0	1	0	0
	NTB	STD	DOX+CYP					7	0	0	0	0	5	1	1	0	0	0	0	0	0
	NTB	Choline	Saline					12	0	0	0	0	9	0	0	0	0	0	3	0	0
	NTB	Choline	DOX+CYP					0	0	0	0	0	0	0	0	0	0	0	0	0	0
	TB	STD	Saline					15	0	0	0	0	0	0	0	1	1	5	5	3	0
	TB	STD	DOX+CYP					5	0	0	0	0	0	0	0	1	1	1	0	2	0
	TB	Choline	Saline					21	0	0	0	0	0	1	4	2	0	9	5	0	0
	TB	Choline	DOX+CYP					9	0	0	0	0	0	1	0	0	3	5	0	0	0
	NTB	STD	Saline	100	19		81		81	81	81	81	69	69	68	61	49	49	48	48	36
	NTB	STD	DOX+CYP	95	26		69		69	69	69	69	52	51	50	50	38	38	38	38	26
	NTB	Choline	Saline	55	1		54		54	54	54	54	33	33	33	33	24	24	21	21	9
	NTB	Choline	DOX+CYP	52	3		49		49	49	49	49	37	37	37	37	27	27	27	27	15
	TB	STD	Saline	60	2		58		58	58	58	58	46	46	46	45	33	28	23	20	11
	TB	STD	DOX+CYP	50	1		49		49	49	49	49	37	37	37	36	26	25	25	23	11
	TB	Choline	Saline	64	0		64		64	64	64	64	52	51	47	45	33	24	19	19	7
	TB	Choline	DOX+CYP	55	2		53		53	53	53	53	41	40	40	40	25	20	20	20	8
Cohort	Strain	Diet	Treatment	Group #s	Removed @ Training	Reason	Remaining #	Deaths	Day 1	Day 8	Day 15	Day 22	Day 29	Day 36	Day 43	Day 50	Day 57	Day 64	Day 71	Day 78	Day 85	Time Point at Removal	Cause
TC2	NTB	STD	Saline	2	1	DTN	1	1							1							3wC	Unknown
TC30	NTB	STD	Saline	3	0		3	1											1			3wP	Unknown
7	NTB	STD	Saline	5	1	DTN	4	1								1						4wC	Found Dead
TC11	NTB	STD	Saline	3	0		3	1								1						4wC	Found Dead
1	NTB	STD	Saline	10	2	DNT	8	3								3						4wC	Injection Error
3	NTB	STD	Saline	10	3	DTN	7	2								2						4wC	Injection Error
2	NTB	STD	Saline	10	1	DTN	9	0
4	NTB	STD	Saline	10	6	DTN	4	0
5	NTB	STD	Saline	6	0	DTN	6	0
6	NTB	STD	Saline	10	2	DTN	8	0
TC 1	NTB	STD	Saline	1	1	DTN	0	0
TC10	NTB	STD	Saline	2	0		2	0
TC12	NTB	STD	Saline	2	0		2	0
TC14	NTB	STD	Saline	2	0		2	0
TC15	NTB	STD	Saline	1	0		1	0
TC19	NTB	STD	Saline	2	0		2	0
TC21	NTB	STD	Saline	2	0		2	0
TC28	NTB	STD	Saline	1	0		1	0
TC29	NTB	STD	Saline	3	0		3	0
TC3	NTB	STD	Saline	2	1	DTN	1	0
TC4	NTB	STD	Saline	3	0	-	3	0
TC5	NTB	STD	Saline	3	0	-	3	0
TC6	NTB	STD	Saline	3	1	DTN	2	0
TC7	NTB	STD	Saline	1	0		1	0
TC8	NTB	STD	Saline	3	0		3	0
2	NTB	STD	DOX+CYP	10	1	DTN	9	1						1								2wC	Necrosis
5	NTB	STD	DOX+CYP	4	2	DTN	2	2					2									3dC	Sac'd for 3dC
6	NTB	STD	DOX+CYP	10	1	DTN	9	1					1									3dC	Sac'd for 3dC
7	NTB	STD	DOX+CYP	5	1	DTN	4	2					2									3dC	Sac'd for 3dC
TC14	NTB	STD	DOX+CYP	2	0		2	1							1							3wC	Necrosis
1	NTB	STD	DOX+CYP	10	1	DTN	9	0
3	NTB	STD	DOX+CYP	10	2	DTN	8	0
4	NTB	STD	DOX+CYP	10	5	DTN	5	0
6	NTB	STD	DOX+CYP	-	-		-	0
TC 1	NTB	STD	DOX+CYP	2	1	Died during baseline bood draw	1	0
TC10	NTB	STD	DOX+CYP	2	0		2	0
TC11	NTB	STD	DOX+CYP	1	0		1	0
TC12	NTB	STD	DOX+CYP	2	1	DTN	1	0
TC15	NTB	STD	DOX+CYP	1	0		1	0
TC19	NTB	STD	DOX+CYP	3	1	DTN	2	0
TC2	NTB	STD	DOX+CYP	2	1	DTN	1	0
TC20	NTB	STD	DOX+CYP	1	0		1	0
TC21	NTB	STD	DOX+CYP	0	0		0	0
TC26	NTB	STD	DOX+CYP	1	0		1	0
TC27	NTB	STD	DOX+CYP	2	1	DNT	1	0
TC3	NTB	STD	DOX+CYP	1	1	DNT	0	0
TC4	NTB	STD	DOX+CYP	3	2	DTN	1	0
TC5	NTB	STD	DOX+CYP	4	2	DTN	2	0
TC6	NTB	STD	DOX+CYP	4	2	DTN	2	0
TC7	NTB	STD	DOX+CYP	2	0		2	0
TC8	NTB	STD	DOX+CYP	3	1	DTN	2	0
5	NTB	Choline	Saline	5	1	DTN	4	4					4									3dC	Sac'd for 3dC
7	NTB	Choline	Saline	5	0	-	5	3					3									3dC	Sac'd for 3dC
TC7	NTB	Choline	Saline	3	0		3	2					2									3dC	Sac'd for 3dC
TC23	NTB	Choline	Saline	2	0		2	2											2			3wP	Injection Error
TC30	NTB	Choline	Saline	3	0		3	1											1			3wP	Injection Error
TC10	NTB	Choline	Saline	3	0		3	0
TC11	NTB	Choline	Saline	2	0		2	0
TC12	NTB	Choline	Saline	2	0		2	0
TC13	NTB	Choline	Saline	2	0		2	0
TC20	NTB	Choline	Saline	2	0		2	0
TC21	NTB	Choline	Saline	2	0		2	0
TC22	NTB	Choline	Saline	2	0		2	0
TC24	NTB	Choline	Saline	2	0		2	0
TC25	NTB	Choline	Saline	2	0		2	0
TC29	NTB	Choline	Saline	2	0		2	0
TC31	NTB	Choline	Saline	2	0		2	0
TC32	NTB	Choline	Saline	3	0		3	0
TC33	NTB	Choline	Saline	2	0		2	0
TC6	NTB	Choline	Saline	2	0	-	2	0
TC8	NTB	Choline	Saline	2	0		2	0
TC9	NTB	Choline	Saline	5	0		5	0
5	NTB	Choline	DOX+CYP	5	1	DTN	4	0
7	NTB	Choline	DOX+CYP	5	2	DTN	3	0
TC10	NTB	Choline	DOX+CYP	3	0		3	0
TC11	NTB	Choline	DOX+CYP	3	0		3	0
TC12	NTB	Choline	DOX+CYP	2	0		2	0
TC13	NTB	Choline	DOX+CYP	3	0		3	0
TC20	NTB	Choline	DOX+CYP	3	0		3	0
TC21	NTB	Choline	DOX+CYP	3	0		3	0
TC22	NTB	Choline	DOX+CYP	3	0		3	0
TC23	NTB	Choline	DOX+CYP	2	0		2	0
TC24	NTB	Choline	DOX+CYP	3	0		3	0
TC25	NTB	Choline	DOX+CYP	3	0		3	0
TC6	NTB	Choline	DOX+CYP	3	0	-	3	0
TC7	NTB	Choline	DOX+CYP	3	0		3	0
TC8	NTB	Choline	DOX+CYP	3	0		3	0
TC9	NTB	Choline	DOX+CYP	5	0		5	0
TC28	TB	STD	Saline	3	0		3	1									1					1wP	Tumor Size/Ulceration
TC14	TB	STD	Saline	-	-			1										1				2wP	Tumor Size/Ulceration
TC21	TB	STD	Saline	3	0		3	2										2				2wP	Tumor Size/Ulceration
TC3	TB	STD	Saline	3	1	DTN	2	1										1				2wP	Tumor Size/Ulceration
TC30	TB	STD	Saline	3	0		3	1										1				2wP	Tumor Size/Ulceration
TC14	TB	STD	Saline	3	0		3	1											1			3wP	Tumor Size/Ulceration
TC15	TB	STD	Saline	3	0		3	1											1			3wP	Tumor Size/Ulceration
TC4	TB	STD	Saline	3	0	-	3	3											3			3wP	Tumor Size/Ulceration
TC11	TB	STD	Saline	3	0		3	1								1						4wC	Tumor Size/Ulceration
TC29	TB	STD	Saline	3	0		3	3												3		4wP	Tumor Size/Ulceration
TC 1	TB	STD	Saline	3	0	-	3	0
TC10	TB	STD	Saline	3	0		3	0
TC12	TB	STD	Saline	3	0		3	0
TC16	TB	STD	Saline	3	0		3	0
TC19	TB	STD	Saline	5	0		5	0
TC2	TB	STD	Saline	3	0	DTN	3	0
TC5	TB	STD	Saline	3	0	-	3	0
TC6	TB	STD	Saline	4	1	DTN	3	0
TC7	TB	STD	Saline	3	0		3	0
TC8	TB	STD	Saline	3	0		3	0
TC19	TB	STD	DOX+CYP	6	0		6	1									1					1wP	Found Dead
TC11	TB	STD	DOX+CYP	3	0		3	1										1				2wP	Necrosis
TC15	TB	STD	DOX+CYP	2	0		2	1								1						4wC	DOX+CYP Injection Associated
TC12	TB	STD	DOX+CYP	2	0		2	1												1		4wP	Tumor Size/Ulceration
TC14	TB	STD	DOX+CYP	3	0		3	1												1		4wP	Tumor Size/Ulceration
6	TB	STD	DOX+CYP	2	0	-	2	0
TC 1	TB	STD	DOX+CYP	2	0	-	2	0
TC10	TB	STD	DOX+CYP	2	0		2	0
TC16	TB	STD	DOX+CYP	2	0		2	0
TC2	TB	STD	DOX+CYP	2	0	DTN	2	0
TC21	TB	STD	DOX+CYP	2	0		2	0
TC26	TB	STD	DOX+CYP	2	0		2	0
TC27	TB	STD	DOX+CYP	2	0		2	0
TC3	TB	STD	DOX+CYP	2	0	-	2	0
TC4	TB	STD	DOX+CYP	3	1	DTN	2	0
TC5	TB	STD	DOX+CYP	4	0	-	4	0
TC6	TB	STD	DOX+CYP	4	0	-	4	0
TC7	TB	STD	DOX+CYP	2	0		2	0
TC8	TB	STD	DOX+CYP	3	0		3	0
TC8	TB	Choline	Saline	2	0		2	1						1								2wC	Unknown
TC10	TB	Choline	Saline	3	0		3	2										2				2wP	Tumor Size/Ulceration
TC11	TB	Choline	Saline	2	0		2	2										2				2wP	Tumor Size/Ulceration
TC13	TB	Choline	Saline	2	0		2	1										1				2wP	Tumor Size/Ulceration
TC22	TB	Choline	Saline	2	0		2	1										1				2wP	Tumor Size/Ulceration
TC30	TB	Choline	Saline	3	0		3	1										1				2wP	Tumor Size/Ulceration
TC31	TB	Choline	Saline	-	-		-	1										1				2wP	Tumor Size/Ulceration
TC6	TB	Choline	Saline	3	0	-	3	1										1				2wP	Tumor Size/Ulceration
TC20	TB	Choline	Saline	6	0		6	1							1							3wC	Found Dead
TC29	TB	Choline	Saline	2	0		2	1							1							3wC	Tumor Size/Ulceration
TC32	TB	Choline	Saline	4	0		4	1							1							3wC	Tumor Size/Ulceration
TC12	TB	Choline	Saline	2	0		2	1							1							3wC	Unknown
TC17	TB	Choline	Saline	5	0		5	1											1			3wP	Tumor Size/Ulceration
TC21	TB	Choline	Saline	2	0		2	1											1			3wP	Tumor Size/Ulceration
TC24	TB	Choline	Saline	3	0		3	1											1			3wP	Tumor Size/Ulceration
TC33	TB	Choline	Saline	3	0		3	2											2			3wP	Tumor Size/Ulceration
TC31	TB	Choline	Saline	3	0		3	1								1						4wC	Tumor Size/Ulceration
TC32	TB	Choline	Saline	-	-		-	1								1						4wC	Tumor Size/Ulceration
TC16	TB	Choline	Saline	3	0		3	0
TC18	TB	Choline	Saline	3	0		3	0
TC23	TB	Choline	Saline	2	0		2	0
TC25	TB	Choline	Saline	1	0		1	0
TC7	TB	Choline	Saline	3	0		3	0
TC9	TB	Choline	Saline	5	0		5	0
TC10	TB	Choline	DOX+CYP	-	-		-	1									1					1wP	Found Dead
TC17	TB	Choline	DOX+CYP	5	0		5	1									1					1wP	Necrosis
TC20	TB	Choline	DOX+CYP	7	0		7	1									1					1wP	Necrosis
TC7	TB	Choline	DOX+CYP	3	0		3	1						1								2wC	DOX+CYP Injection Associated
TC9	TB	Choline	DOX+CYP	-	-		-	1										1				2wP	Found Dead
TC10	TB	Choline	DOX+CYP	3	0		3	1										1				2wP	Tumor Size/Ulceration
TC13	TB	Choline	DOX+CYP	2	0		2	1										1				2wP	Tumor Size/Ulceration
TC6	TB	Choline	DOX+CYP	2	0	-	2	1										1				2wP	Tumor Size/Ulceration
TC9	TB	Choline	DOX+CYP	5	0		5	1										1				2wP	Tumor Size/Ulceration
TC11	TB	Choline	DOX+CYP	3	0		3	0
TC12	TB	Choline	DOX+CYP	2	1	DNT	1	0
TC16	TB	Choline	DOX+CYP	2	0		2	0
TC18	TB	Choline	DOX+CYP	4	0		4	0
TC21	TB	Choline	DOX+CYP	3	0		3	0
TC22	TB	Choline	DOX+CYP	3	0		3	0
TC23	TB	Choline	DOX+CYP	2	0		2	0
TC24	TB	Choline	DOX+CYP	3	0		3	0
TC25	TB	Choline	DOX+CYP	1	0		1	0
TC33	TB	Choline	DOX+CYP	3	1	DNT	2	0
TC8	TB	Choline	DOX+CYP	2	0		2	0

## Sheet: MWM Day 18
					Distance Moved in Zone							Percent of Movement in Zone
Strain	Diet	Treatment	Total Distance Moved		-60o	0o	+60o	+120o	+/-180o	-120o		-60o	0o	+60o	+120o	+/-180o	-120o
Non-Tumor	Standard	Saline	1244.72		317.682	542.277	183.601	83.1254	63.3903	54.6396		0.255225	0.435663	0.147504	0.0667827	0.0509275	0.0438973
Non-Tumor	Standard	Saline	1080.15		141.005	302.758	280.632	192.565	78.225	84.9657		0.130542	0.280292	0.259808	0.178276	0.0724205	0.078661
Non-Tumor	Standard	Saline	1098.03		52.0882	351.118	114.557	151.79	316.868	111.609		0.0474379	0.319771	0.10433	0.138238	0.288579	0.101645
Non-Tumor	Standard	Saline	1091.49		145.068	270.999	340.7	212	79.2506	43.4675		0.132909	0.248285	0.312144	0.194231	0.072608	0.0398242
Non-Tumor	Standard	Saline	866.937		70.767	364.028	175.275	144.313	89.472	23.082		0.0816288	0.419901	0.202177	0.166463	0.103205	0.0266248
Non-Tumor	Standard	Saline	1072.42		186.841	462.236	242.86	66.5937	16.1077	97.7779		0.174224	0.431023	0.226461	0.0620969	0.01502	0.0911753
Non-Tumor	Standard	Saline	1517.14		195.376	368.733	328.257	239.977	219.709	165.088		0.128779	0.243045	0.216366	0.158177	0.144818	0.108815
Non-Tumor	Standard	Saline	1237.1		278.345	268.81	244.696	297.125	93.0391	55.0861		0.224998	0.21729	0.197798	0.240178	0.0752073	0.0445284
Non-Tumor	Standard	Saline	961.772		147.004	220.653	346.739	91.3176	32.038	124.02		0.152847	0.229423	0.360521	0.0949473	0.0333114	0.12895
Non-Tumor	Standard	Saline	957.745		139.086	393.263	330.541	73.0199	0	21.8347		0.145222	0.410614	0.345124	0.0762415	0	0.022798
Non-Tumor	Standard	Saline	1226.63		144.659	220.951	386.648	306.509	92.4366	75.4256		0.117932	0.180129	0.315212	0.249879	0.0753582	0.0614901
Non-Tumor	Standard	Saline	1342.25		234.274	326.679	301.017	215.784	146.763	117.734		0.174538	0.243381	0.224263	0.160763	0.109341	0.0877138
Non-Tumor	Standard	Saline	1182.41		216.886	472.189	245.307	109.804	72.356	65.8643		0.183428	0.399346	0.207464	0.0928649	0.0611939	0.0557036
Non-Tumor	Standard	Saline	1386.15		87.8043	407.751	431.432	340.808	64.4579	53.897		0.063344	0.294161	0.311245	0.245867	0.0465014	0.0388825
Non-Tumor	Standard	Saline	1274.02		58.67	197.2	474.514	458.751	60.4777	24.4063		0.0460511	0.154786	0.372454	0.360082	0.04747	0.0191569
Non-Tumor	Standard	Saline	1434.57		292.093	464.426	243.479	173.397	108.8	152.376		0.20361	0.323739	0.169723	0.12087	0.0758415	0.106217
Non-Tumor	Standard	Saline	1365.27		343.238	388.537	135.862	186.17	131.591	179.869		0.251407	0.284587	0.0995131	0.136362	0.0963848	0.131746
Non-Tumor	Standard	Saline	1169.26		229.97	331.973	250.803	155.675	110.42	90.4171		0.19668	0.283918	0.214498	0.13314	0.094436	0.0773286
Non-Tumor	Standard	Saline	1303.07		180.964	304.678	322.813	283.791	105.543	105.276		0.138876	0.233816	0.247734	0.217787	0.080996	0.0807911
Non-Tumor	Standard	Saline	1282.87		248.854	411.43	254.667	195.564	85.4971	86.8545		0.193983	0.320711	0.198514	0.152443	0.0666454	0.0677035
Non-Tumor	Standard	Saline	1319.26		55.3139	277.596	413.175	319.681	124.459	129.036		0.0419279	0.210418	0.313187	0.242318	0.0943399	0.0978093
Non-Tumor	Standard	Saline	1334.99		194.056	531.608	217.296	138.608	138.184	115.241		0.145361	0.39821	0.162769	0.103827	0.103509	0.0863233
Non-Tumor	Standard	Saline	1289.8		249.588	439.621	221.462	198.855	98.8784	81.3927		0.19351	0.340845	0.171703	0.154175	0.076662	0.063105
Non-Tumor	Standard	Saline	1196.89		327.13	386.273	219.764	55.028	70.6204	138.077		0.273316	0.32273	0.183612	0.0459757	0.0590031	0.115363
Non-Tumor	Standard	Saline	1517.13		276.015	438.58	282.365	216.469	107.663	196.042		0.181932	0.289085	0.186117	0.142683	0.0709647	0.129219
Non-Tumor	Standard	Saline	1253.97		225.49	357.159	108.591	152.348	175.401	234.985		0.17982	0.284822	0.0865975	0.121492	0.139876	0.187392
Non-Tumor	Standard	Saline	1348.89		296.7	461.126	300.214	136.322	57.0571	97.4744		0.219958	0.341855	0.222563	0.101062	0.0422992	0.0722625
Non-Tumor	Standard	Saline	1211.85		142.488	487.146	449.616	101.772	9.23642	21.5867		0.117579	0.401987	0.371018	0.083981	0.00762178	0.0178131
Non-Tumor	Standard	Saline	1146.35		65.5482	390.907	380.575	259.618	15.5107	34.1937		0.0571798	0.341001	0.331988	0.226473	0.0135305	0.0298283
Non-Tumor	Standard	Saline	1391.33		170.259	417.146	207.434	323.387	143.345	129.763		0.122371	0.299817	0.14909	0.232429	0.103027	0.0932652
Non-Tumor	Standard	Saline	1221.05		150.037	522.496	321.099	139.044	15.4111	72.9646		0.122875	0.427907	0.262969	0.113872	0.0126212	0.0597555
Non-Tumor	Standard	Saline	1089.35		215.803	273.16	233.822	177.708	71.2675	117.588		0.198103	0.250755	0.214644	0.163132	0.0654221	0.107943
Non-Tumor	Standard	Saline	1336.58		157.12	395.255	276.776	245.929	168.35	93.1529		0.117554	0.295721	0.207077	0.183998	0.125956	0.0696948
Non-Tumor	Standard	Saline	974.63		225.529	332.511	266.825	83.1787	8.07766	58.5083		0.2314	0.341167	0.273771	0.0853439	0.00828793	0.0600313
Non-Tumor	Standard	Saline	1229.36		363.441	312.837	99.8462	109.066	107.555	236.619		0.295633	0.254471	0.0812178	0.0887174	0.0874883	0.192473
Non-Tumor	Standard	Saline	949.037		137.399	397.843	240.751	64.7254	0	108.319		0.144777	0.419207	0.253679	0.0682011	0	0.114136
Non-Tumor	Standard	Saline	1364.01		298.879	435.024	290.177	152.866	71.5051	115.561		0.219118	0.31893	0.212738	0.112071	0.0524226	0.0847214
Non-Tumor	Standard	Saline	1184.21		248.072	435.344	180.522	163.272	122.173	34.8305		0.209482	0.367623	0.15244	0.137874	0.103168	0.0294123
Non-Tumor	Standard	Saline	1319.71		118.772	401.986	357.158	234.744	125.36	81.6872		0.0899988	0.304602	0.270634	0.177876	0.0949908	0.061898
Non-Tumor	Standard	Saline	1050.74		150.056	439.181	194.619	187.777	0	79.112		0.142809	0.417971	0.18522	0.178708	0	0.0752913
Non-Tumor	Standard	Saline	241.297		0	66.9342	51.1776	123.185	0	0		0	0.277394	0.212094	0.510512	0	0
Non-Tumor	Standard	Saline	1295.3		205.995	349.673	297.508	247.517	109.703	84.899		0.159033	0.269956	0.229684	0.191089	0.0846934	0.0655441
Non-Tumor	Standard	Saline	1165.34		168.332	432.874	294.655	120.016	91.7544	57.7063		0.144449	0.371458	0.252849	0.102988	0.0787363	0.049519
Non-Tumor	Standard	Saline	1352.4		205.262	444.305	372.338	135.836	86.4968	108.16		0.151776	0.328531	0.275317	0.100441	0.0639581	0.0799765
Non-Tumor	Standard	Saline	1384.9		420.149	286.098	196.157	137.901	98.6591	245.936		0.303379	0.206584	0.14164	0.0995747	0.0712391	0.177584
Non-Tumor	Standard	Saline	1292.74		148.387	474.691	361.943	128.698	92.5538	86.4655		0.114785	0.367198	0.279982	0.0995546	0.0715952	0.0668855
Non-Tumor	Standard	Saline	1365.25		238.68	272.701	253.897	237.482	192.847	169.64		0.174826	0.199745	0.185971	0.173948	0.141254	0.124256
Non-Tumor	Standard	Saline	1107.44		185.327	422.454	225.672	93.4734	129.076	51.4336		0.167348	0.38147	0.203779	0.0844052	0.116554	0.0464439
Non-Tumor	Standard	Saline	1025.15		268.936	373.85	110.733	44.2566	93.0886	134.285		0.262338	0.364679	0.108016	0.0431709	0.0908049	0.130991
Non-Tumor	Standard	Saline	1364.69		157.3	350.064	332.207	302.348	127.124	95.646		0.115264	0.256516	0.243431	0.221551	0.0931524	0.0700863
Non-Tumor	Standard	Saline	922.311		292.213	407.927	88.444	44.8008	16.6703	72.2554		0.316827	0.442288	0.095894	0.0485745	0.0180745	0.0783417
Non-Tumor	Standard	Saline	1065.68		250.583	353.841	207.599	77.0752	110.705	65.8752		0.235139	0.332034	0.194805	0.072325	0.103882	0.0618153
Non-Tumor	Standard	Saline	971.292		146.479	522.211	184.861	46.6619	43.6466	27.4323		0.150808	0.537646	0.190325	0.0480411	0.0449367	0.0282431
Non-Tumor	Standard	Saline	1219.88		164.546	329.523	247.48	180.909	167.628	129.799		0.134886	0.270126	0.202872	0.1483	0.137413	0.106403
Non-Tumor	Standard	Saline	1232.73		301.571	430.437	183.844	92.5308	61.2524	163.095		0.244637	0.349174	0.149136	0.0750617	0.0496884	0.132304
Non-Tumor	Standard	Saline	1119.08		188.716	503.487	235.426	127.495	31.5932	32.361		0.168635	0.449912	0.210375	0.113929	0.0282314	0.0289176
Non-Tumor	Standard	Saline	1182.21		166.195	318.387	331.892	232.423	37.7378	95.5794		0.140579	0.269314	0.280738	0.1966	0.0319213	0.0808478
Non-Tumor	Standard	Saline	1413.24		191.174	522.062	394.336	143.367	61.5829	100.72		0.135273	0.369407	0.279029	0.101445	0.0435756	0.0712688
Non-Tumor	Standard	Saline	1211.49		138.463	379.38	443.261	179.285	25.6717	45.4259		0.114292	0.313152	0.365882	0.147988	0.0211902	0.037496
Non-Tumor	Standard	Saline	1220.74		241.223	564.099	174.848	90.4427	81.4598	68.6638		0.197605	0.462097	0.143232	0.0740886	0.0667301	0.0562479
Non-Tumor	Standard	Saline	1340.86		205.499	433.073	326.855	104.654	101.474	169.302		0.153259	0.322982	0.243766	0.0780501	0.0756785	0.126264
Non-Tumor	Standard	Saline	1207.33		282.96	358.307	275.112	103.873	71.2499	115.825		0.234369	0.296777	0.227869	0.0860355	0.0590146	0.0959351
Non-Tumor	Standard	Saline	1085.95		214.555	615.349	12.9342	40.3353	71.7906	130.989		0.197573	0.566644	0.0119105	0.0371428	0.0661084	0.120621
Non-Tumor	Standard	Saline	1253.21		132.014	298.332	383.605	257.292	113.086	68.8848		0.10534	0.238054	0.306097	0.205306	0.0902368	0.0549665
Non-Tumor	Standard	Saline	1323.48		129.506	427.425	521.323	131.899	54.8055	58.5211		0.0978527	0.322955	0.393903	0.0996608	0.0414102	0.0442176
Non-Tumor	Standard	DOX+CYP	1198.83		323.593	420.992	148.256	79.7131	43.5093	182.769		0.269923	0.351168	0.123667	0.0664923	0.0362931	0.152456
Non-Tumor	Standard	DOX+CYP	1313.2		260.1	230.042	168.138	234.177	228.072	192.671		0.198066	0.175177	0.128037	0.178325	0.173677	0.146719
Non-Tumor	Standard	DOX+CYP	1022.72		205.537	320.15	244.802	139.386	37.4798	75.368		0.20097	0.313037	0.239363	0.136289	0.0366471	0.0736935
Non-Tumor	Standard	DOX+CYP	1166.44		163.805	490.286	252.122	186.077	38.8591	35.2879		0.140432	0.420328	0.216147	0.159526	0.0333144	0.0302527
Non-Tumor	Standard	DOX+CYP	529.317		46.8019	278.207	59.1828	145.125	0	0		0.0884195	0.525596	0.11181	0.274174	0	0
Non-Tumor	Standard	DOX+CYP	1241.58		343.012	478.338	220.991	28.897	66.59	103.756		0.27627	0.385264	0.177991	0.0232743	0.0536331	0.0835674
Non-Tumor	Standard	DOX+CYP	1273.21		191.335	526.073	325.056	105.284	63.973	61.4926		0.150277	0.413185	0.255304	0.0826915	0.0502453	0.0482972
Non-Tumor	Standard	DOX+CYP	959.405		343.555	202.882	184.29	73.1333	11.3208	144.224		0.358092	0.211466	0.192088	0.0762278	0.0117998	0.150326
Non-Tumor	Standard	DOX+CYP	900.381		132.394	262.284	201.668	128.742	59.7386	115.554		0.147042	0.291303	0.223981	0.142986	0.0663482	0.128339
Non-Tumor	Standard	DOX+CYP	995.902		63.7089	415.64	427.515	22.1263	0	66.9116		0.0639711	0.41735	0.429274	0.0222174	0	0.0671869
Non-Tumor	Standard	DOX+CYP	1132.81		281.333	378.836	331.037	93.7016	19.0625	28.8391		0.24835	0.334422	0.292227	0.0827161	0.0168276	0.025458
Non-Tumor	Standard	DOX+CYP	1241.99		193.651	459.011	256.427	192.501	68.6866	71.7108		0.15592	0.369578	0.206465	0.154994	0.0553038	0.0577388
Non-Tumor	Standard	DOX+CYP	1302.19		379.261	443.684	148.369	64.4761	156.454	109.941		0.29125	0.340723	0.113938	0.0495138	0.120147	0.0844281
Non-Tumor	Standard	DOX+CYP	1247.68		66.1502	285.686	441.514	258.602	154.698	41.0282		0.0530186	0.228974	0.353868	0.207267	0.123989	0.0328836
Non-Tumor	Standard	DOX+CYP	1253.39		215.701	386.26	402.477	91.3184	45.2238	112.413		0.172094	0.308171	0.32111	0.0728569	0.0360811	0.0896869
Non-Tumor	Standard	DOX+CYP	1334.92		236.423	364.211	256.561	141.475	121	215.255		0.177106	0.272833	0.192191	0.10598	0.0906418	0.161249
Non-Tumor	Standard	DOX+CYP	1431.29		146.065	472.279	374.711	188.072	123.051	127.115		0.102051	0.329967	0.261799	0.1314	0.0859719	0.0888113
Non-Tumor	Standard	DOX+CYP	1248.37		187.663	369.859	291.494	157.173	111.371	130.812		0.150326	0.296273	0.233499	0.125902	0.089213	0.104786
Non-Tumor	Standard	DOX+CYP	1197.57		270.56	362.628	314.253	131.078	38.3066	80.7409		0.225925	0.302804	0.26241	0.109454	0.031987	0.0674208
Non-Tumor	Standard	DOX+CYP	1030.12		108.791	373.497	356.635	109.476	49.4424	32.2771		0.10561	0.362577	0.346208	0.106275	0.0479968	0.0313334
Non-Tumor	Standard	DOX+CYP	1288.05		181.63	344.708	222.981	321.545	135.681	81.5011		0.141012	0.267621	0.173116	0.249638	0.105339	0.063275
Non-Tumor	Standard	DOX+CYP	1154.24		83.7584	329.985	318.356	250.055	108.736	63.3524		0.0725657	0.285889	0.275814	0.21664	0.0942055	0.0548865
Non-Tumor	Standard	DOX+CYP	1215.93		118.142	536.97	281.553	123.752	80.3252	75.1848		0.0971621	0.441614	0.231554	0.101776	0.0660609	0.0618333
Non-Tumor	Standard	DOX+CYP	1168.73		160.601	401.95	363.922	163.015	27.9936	51.2516		0.137415	0.343919	0.311382	0.13948	0.0239521	0.0438523
Non-Tumor	Standard	DOX+CYP	1049.58		289.228	452.255	166.555	106.873	5.4613	29.2118		0.275564	0.43089	0.158687	0.101824	0.0052033	0.0278318
Non-Tumor	Standard	DOX+CYP	1083.61		158.057	271.05	236.652	254.62	78.298	84.9318		0.145862	0.250136	0.218392	0.234974	0.0722567	0.0783787
Non-Tumor	Standard	DOX+CYP	1318.94		255.328	515.116	314.101	31.3726	15.7853	187.241		0.193585	0.390552	0.238146	0.0237862	0.0119681	0.141963
Non-Tumor	Standard	DOX+CYP	1460.88		292.607	366.148	329.514	275.153	82.8843	114.57		0.200296	0.250636	0.225559	0.188348	0.056736	0.0784255
Non-Tumor	Standard	DOX+CYP	1195.95		289.399	484.464	183.574	115.861	66.5906	56.0598		0.241983	0.405088	0.153497	0.0968779	0.0556802	0.0468748
Non-Tumor	Standard	DOX+CYP	1006.83		96.6559	239.09	243.725	197.532	122.805	107.024		0.096	0.237468	0.242071	0.196192	0.121972	0.106298
Non-Tumor	Standard	DOX+CYP	1301.43		255.369	383.289	328.059	105.462	51.1074	178.143		0.196222	0.294514	0.252076	0.0810355	0.0392702	0.136883
Non-Tumor	Standard	DOX+CYP	1439.45		265.166	428.064	376.855	205.66	56.298	107.411		0.184213	0.297379	0.261804	0.142874	0.0391107	0.0746193
Non-Tumor	Standard	DOX+CYP	1428.45		199.562	460.797	429.442	181.671	79.9469	77.0282		0.139706	0.322586	0.300636	0.127181	0.0559677	0.0539244
Non-Tumor	Standard	DOX+CYP	1323.41		378.915	454.55	288.191	43.1802	54.2169	104.354		0.286318	0.34347	0.217764	0.0326281	0.0409677	0.0788525
Non-Tumor	Standard	DOX+CYP	1022.74		128.667	393.923	315.688	158.776	0	25.687		0.125806	0.385164	0.308669	0.155246	0	0.0251158
Non-Tumor	Standard	DOX+CYP	1315.63		141.241	257.436	237.282	267.391	207.182	205.099		0.107356	0.195675	0.180356	0.203242	0.157477	0.155894
Non-Tumor	Standard	DOX+CYP	1271.78		298.406	410.455	174.984	72.0411	77.0444	238.854		0.234636	0.322739	0.137589	0.0566457	0.0605798	0.18781
Non-Tumor	Standard	DOX+CYP	1244.22		150.946	242.751	299.544	298.771	166.163	86.045		0.121318	0.195103	0.240748	0.240127	0.133548	0.0691558
Non-Tumor	Standard	DOX+CYP	1429.03		267.707	328.306	214.924	192.965	231.841	193.288		0.187335	0.22974	0.150398	0.135032	0.162237	0.135258
Non-Tumor	Standard	DOX+CYP	1138.5		181.288	521.53	225.897	23.8688	34.1332	151.784		0.159234	0.458085	0.198416	0.0209651	0.0299808	0.133319
Non-Tumor	Standard	DOX+CYP	1276.6		221.373	387.479	161.23	149.153	194.329	163.038		0.173408	0.303524	0.126296	0.116836	0.152224	0.127712
Non-Tumor	Standard	DOX+CYP	1143.77		223.885	390.01	303.15	104.29	57.059	65.38		0.195742	0.340985	0.265044	0.0911806	0.0498866	0.0571616
Non-Tumor	Standard	DOX+CYP	1349.55		61.5057	685.037	336.841	165.123	68.0106	33.0362		0.0455749	0.507603	0.249594	0.122354	0.0503949	0.0244794
Non-Tumor	Standard	DOX+CYP	1215.93		140.942	364.107	306.407	164.724	58.3681	181.378		0.115913	0.299448	0.251995	0.135472	0.048003	0.149169
Non-Tumor	Standard	DOX+CYP	1094.13		136.908	321.908	314.711	203	49.5876	68.012		0.12513	0.294215	0.287637	0.185536	0.0453216	0.062161
Non-Tumor	Standard	DOX+CYP	1239.25		235.759	328.459	337.84	195.184	94.6874	47.3223		0.190243	0.265046	0.272616	0.157501	0.0764069	0.0381862
Non-Tumor	Standard	DOX+CYP	1274.2		278.129	495.344	291.676	102.11	8.00869	98.9318		0.218277	0.388749	0.228909	0.0801366	0.00628527	0.0776423
Non-Tumor	Standard	DOX+CYP	1130.32		118.146	419.895	416.196	141.67	0	34.4149		0.104524	0.371483	0.36821	0.125336	0	0.030447
Non-Tumor	Standard	DOX+CYP	1498.03		239.058	493.755	271.449	162.406	123.019	208.343		0.159582	0.329603	0.181204	0.108413	0.0821205	0.139078
Non-Tumor	Standard	DOX+CYP	1019.12		168.022	235.188	259.482	188.03	115.304	53.093		0.16487	0.230776	0.254614	0.184502	0.113141	0.052097
Non-Tumor	Standard	DOX+CYP	1260.88		323.93	416.817	131.673	179.217	74.3114	134.929		0.256908	0.330577	0.10443	0.142137	0.0589363	0.107012
Non-Tumor	Standard	DOX+CYP	1058.67		171.437	291.555	316.342	218.505	54.4565	6.37445		0.161936	0.275397	0.298811	0.206396	0.0514386	0.00602119
Non-Tumor	Standard	DOX+CYP	1247.67		142.963	385.889	440.465	121.689	35.8815	120.778		0.114584	0.309289	0.353031	0.0975334	0.0287589	0.0968032
Non-Tumor	Standard	DOX+CYP	1200.49		144.043	527.656	275.354	152.857	73.0292	27.5499		0.119987	0.439534	0.229368	0.127329	0.0608329	0.0229489
Non-Tumor	2% Choline	Saline	1194.54		160.49	673.995	279.725	80.3276	0	0		0.134353	0.564231	0.23417	0.0672458	0	0
Non-Tumor	2% Choline	Saline	1074.24		294.893	280.836	222.082	101.793	29.9755	144.66		0.274513	0.261428	0.206734	0.0947582	0.0279039	0.134663
Non-Tumor	2% Choline	Saline	1212.54		187.641	225.512	184.714	157.814	238.608	218.248		0.154751	0.185984	0.152337	0.130152	0.196784	0.179993
Non-Tumor	2% Choline	Saline	1182.16		254.902	298.296	276.959	206.118	112.211	33.6781		0.215623	0.25233	0.234281	0.174357	0.09492	0.0284885
Non-Tumor	2% Choline	Saline	998.188		216.313	248.16	256.065	65.533	21.1584	190.959		0.216706	0.24861	0.25653	0.0656519	0.0211968	0.191306
Non-Tumor	2% Choline	Saline	1107.42		197.206	224.758	254.426	123.793	144.622	162.616		0.178077	0.202956	0.229746	0.111785	0.130594	0.146842
Non-Tumor	2% Choline	Saline	1000.15		126.719	147.654	249.777	253.076	83.826	139.099		0.1267	0.147632	0.249739	0.253038	0.0838133	0.139078
Non-Tumor	2% Choline	Saline	1107.36		142.394	246.455	309.907	223.596	72.8578	112.153		0.128588	0.22256	0.27986	0.201918	0.065794	0.101279
Non-Tumor	2% Choline	Saline	1159.96		164.478	216.544	463.785	168.243	101.43	45.4818		0.141796	0.186682	0.399828	0.145042	0.0874425	0.0392097
Non-Tumor	2% Choline	Saline	977.191		42.6557	370.422	289.859	247.447	12.7811	14.0264		0.0436513	0.379068	0.296625	0.253223	0.0130794	0.0143538
Non-Tumor	2% Choline	Saline	1091.74		238.251	340.603	179	139.022	55.6225	139.241		0.218231	0.311982	0.163959	0.12734	0.0509485	0.12754
Non-Tumor	2% Choline	Saline	1207.64		180.295	268.47	225.013	218.396	129.616	185.846		0.149296	0.22231	0.186325	0.180846	0.10733	0.153892
Non-Tumor	2% Choline	Saline	1196.35		200.641	292.068	267.607	168.039	102.87	165.122		0.167711	0.244133	0.223687	0.14046	0.0859868	0.138022
Non-Tumor	2% Choline	Saline	1456.8		283.791	355.766	256.282	245.437	139.71	175.816		0.194804	0.24421	0.175921	0.168477	0.0959018	0.120686
Non-Tumor	2% Choline	Saline	1384.51		235.709	332.833	280.813	161.802	196.847	176.504		0.170247	0.240398	0.202825	0.116866	0.142178	0.127485
Non-Tumor	2% Choline	Saline	1048.53		130.835	356.813	250.146	149.696	60.8357	100.205		0.124779	0.340298	0.238568	0.142767	0.05802	0.0955671
Non-Tumor	2% Choline	Saline	1357.8		222.591	465.894	275.768	140.369	81.6576	171.517		0.163935	0.343125	0.2031	0.10338	0.0601398	0.12632
Non-Tumor	2% Choline	Saline	1350.48		184.206	418.256	426.602	151.235	42.9572	127.224		0.1364	0.309709	0.315889	0.111986	0.0318088	0.0942065
Non-Tumor	2% Choline	Saline	1237.72		218.064	251.091	234.725	236.41	139.745	157.681		0.176183	0.202866	0.189644	0.191005	0.112906	0.127397
Non-Tumor	2% Choline	Saline	1161.42		131.696	509.241	270.216	114.686	42.8315	92.7482		0.113392	0.438465	0.23266	0.0987465	0.0368786	0.0798577
Non-Tumor	2% Choline	Saline	1153.84		170.281	337.83	280.397	165.314	121.038	78.982		0.147577	0.292787	0.243012	0.143273	0.1049	0.0684513
Non-Tumor	2% Choline	Saline	1011.49		147.122	203.598	210.093	196.306	127.379	126.989		0.145451	0.201286	0.207707	0.194077	0.125932	0.125547
Non-Tumor	2% Choline	Saline	879.199		222.673	228.917	268.457	159.152	0	0		0.253268	0.26037	0.305343	0.181019	0	0
Non-Tumor	2% Choline	Saline	1312.13		228.605	436.964	351.54	152.674	52.8881	89.4543		0.174225	0.33302	0.267916	0.116356	0.0403072	0.0681751
Non-Tumor	2% Choline	Saline	1186.37		304.151	373.618	220.568	126.742	28.6979	132.597		0.25637	0.314924	0.185918	0.106831	0.0241896	0.111767
Non-Tumor	2% Choline	Saline	1403.53		357.323	602.874	191.437	120.657	70.9787	60.2578		0.254589	0.429542	0.136397	0.085967	0.0505716	0.0429331
Non-Tumor	2% Choline	Saline	1303.94		93.4758	378.829	470.637	203.514	78.2396	79.2418		0.0716873	0.290527	0.360935	0.156077	0.0600026	0.0607712
Non-Tumor	2% Choline	Saline	1257.91		44.258	304.085	604.419	214.396	57.7478	33.0076		0.0351837	0.241738	0.480493	0.170438	0.0459076	0.02624
Non-Tumor	2% Choline	Saline	790.979		114.443	350.525	179.653	29.4352	68.658	48.2651		0.144685	0.443153	0.227127	0.0372136	0.0868013	0.0610194
Non-Tumor	2% Choline	Saline	1135.44		231.028	449.963	276.713	105.576	33.7326	38.4313		0.203469	0.396288	0.243705	0.0929821	0.0297087	0.0338469
Non-Tumor	2% Choline	Saline	1215.92		308.331	320.777	341.186	145.101	33.6979	66.8283		0.253578	0.263814	0.280599	0.119334	0.0277139	0.054961
Non-Tumor	2% Choline	Saline	1176.9		270.911	538.03	173.236	120.241	41.5159	32.9674		0.23019	0.457158	0.147197	0.102167	0.0352756	0.028012
Non-Tumor	2% Choline	Saline	1347.53		175.364	428.798	457.825	135.628	32.0404	117.875		0.130137	0.31821	0.339751	0.100649	0.0237771	0.0874748
Non-Tumor	2% Choline	Saline	1214.7		199.181	398.565	312.537	137.152	41.7824	125.483		0.163975	0.328118	0.257296	0.11291	0.0343973	0.103304
Non-Tumor	2% Choline	Saline	1212.01		185.643	311.76	195.801	206.635	143.076	169.098		0.153169	0.257225	0.16155	0.170489	0.118048	0.139518
Non-Tumor	2% Choline	Saline	1185.55		361.022	360.964	102.786	40.477	63.1844	257.118		0.304518	0.304469	0.0866989	0.0341419	0.0532954	0.216876
Non-Tumor	2% Choline	DOX+CYP	793.78		62.6669	201.725	216.039	156.906	82.6767	73.7665		0.0789474	0.254132	0.272165	0.197669	0.104156	0.0929306
Non-Tumor	2% Choline	DOX+CYP	1181.9		241.432	305.704	243.636	160.42	120.846	109.866		0.204274	0.258654	0.206139	0.13573	0.102247	0.0929568
Non-Tumor	2% Choline	DOX+CYP	911.389		72.6188	188.869	388.77	218.054	36.2379	6.83956		0.0796792	0.207232	0.426569	0.239255	0.0397612	0.00750454
Non-Tumor	2% Choline	DOX+CYP	1206.41		146.174	309.338	347.033	165.171	120.002	118.693		0.121164	0.256412	0.287657	0.136911	0.0994702	0.0983852
Non-Tumor	2% Choline	DOX+CYP	1321.59		387.62	508.271	127.175	32.783	9.13631	256.605		0.293298	0.38459	0.0962288	0.0248057	0.00691312	0.194164
Non-Tumor	2% Choline	DOX+CYP	1099.34		236.872	245.552	123.584	256.341	145.069	91.92		0.215468	0.223364	0.112417	0.233178	0.13196	0.083614
Non-Tumor	2% Choline	DOX+CYP	1288.03		223.592	338.409	279.218	224.913	143.015	78.8813		0.173592	0.262734	0.216779	0.174618	0.111034	0.0612419
Non-Tumor	2% Choline	DOX+CYP	969.771		152.768	187.728	214.943	103.032	171.824	139.476		0.15753	0.19358	0.221643	0.106244	0.17718	0.143824
Non-Tumor	2% Choline	DOX+CYP	806.201		90.733	334.511	139.767	205.918	35.2722	0		0.112544	0.414922	0.173365	0.255418	0.0437511	0
Non-Tumor	2% Choline	DOX+CYP	1264.17		212.708	281.399	232.248	209.973	145.238	182.608		0.168258	0.222595	0.183715	0.166095	0.114888	0.144448
Non-Tumor	2% Choline	DOX+CYP	998.044		223.644	463.277	205.108	40.8836	65.1318	0		0.224082	0.464185	0.20551	0.0409637	0.0652594	0
Non-Tumor	2% Choline	DOX+CYP	910.338		204.392	246.752	175.344	107.628	49.3485	126.873		0.224523	0.271056	0.192614	0.118229	0.054209	0.139369
Non-Tumor	2% Choline	DOX+CYP	1182.41		70.9671	250.412	256.693	224.33	163.702	216.31		0.0600188	0.21178	0.217092	0.189722	0.138447	0.182939
Non-Tumor	2% Choline	DOX+CYP	1206.3		110.342	175.221	331.582	394.739	133.411	61.0025		0.0914716	0.145255	0.274876	0.327232	0.110595	0.05057
Non-Tumor	2% Choline	DOX+CYP	1416.53		302.096	572.465	243.758	58.3202	40.9402	198.954		0.213264	0.404131	0.172081	0.0411711	0.0289017	0.140451
Non-Tumor	2% Choline	DOX+CYP	1296.83		241.14	471.235	229.245	132.257	120.132	102.825		0.185945	0.363373	0.176773	0.101985	0.0926348	0.0792893
Non-Tumor	2% Choline	DOX+CYP	1249.29		95.5384	282.553	517.269	90.7718	85.4072	177.755		0.0764739	0.22617	0.414049	0.0726585	0.0683644	0.142284
Non-Tumor	2% Choline	DOX+CYP	1132.39		158.647	527.627	231.459	120.94	54.0787	39.6428		0.140099	0.465939	0.204398	0.1068	0.0477561	0.0350079
Non-Tumor	2% Choline	DOX+CYP	1314.48		155.473	397.431	367.171	176.942	121.727	95.7332		0.118277	0.302349	0.279329	0.13461	0.0926049	0.0728299
Non-Tumor	2% Choline	DOX+CYP	1445.98		271.616	464.958	356.167	151.871	90.1207	111.247		0.187842	0.321552	0.246315	0.10503	0.062325	0.0769354
Non-Tumor	2% Choline	DOX+CYP	1456.64		221.023	390.342	331.399	206.404	182.636	124.833		0.151735	0.267975	0.22751	0.141699	0.125382	0.0856995
Non-Tumor	2% Choline	DOX+CYP	1322.2		262.887	354.487	340.97	136.863	47.3763	179.615		0.198826	0.268104	0.257881	0.103512	0.0358315	0.135846
Tumor	Standard	Saline	1146.65		131.464	276.594	316.023	99.67	164.16	158.742		0.11465	0.241219	0.275605	0.0869225	0.143164	0.138439
Tumor	Standard	Saline	1145.51		213.433	252.753	314.645	147.484	71.2931	145.897		0.186322	0.220648	0.274678	0.12875	0.0622373	0.127365
Tumor	Standard	Saline	1033.6		102.513	373.619	305.481	135.132	65.0558	51.8032		0.0991802	0.361472	0.295549	0.130739	0.0629407	0.050119
Tumor	Standard	Saline	1168.12		150.879	424.881	280.668	172.647	81.3976	57.6475		0.129164	0.363731	0.240273	0.147799	0.0696826	0.0493507
Tumor	Standard	Saline	1159.82		201.545	298.247	246.006	238.33	85.8132	89.8743		0.173773	0.25715	0.212108	0.20549	0.0739887	0.0774902
Tumor	Standard	Saline	1064.06		149.229	269.741	302.121	109.464	119.4	114.106		0.140245	0.253501	0.283932	0.102874	0.112212	0.107236
Tumor	Standard	Saline	1083.71		157.747	299.326	174.703	164.533	175.126	112.275		0.145562	0.276205	0.161208	0.151824	0.161599	0.103602
Tumor	Standard	Saline	759.387		113.405	210.71	149.364	187.297	84.4023	14.2086		0.149338	0.277474	0.19669	0.246642	0.111145	0.0187106
Tumor	Standard	Saline	1067.06		184.018	327.084	211.694	141.669	48.0084	154.585		0.172454	0.306529	0.19839	0.132766	0.0449914	0.14487
Tumor	Standard	Saline	1006.76		304.431	417.862	73.1753	76.4054	73.577	61.311		0.302386	0.415056	0.0726838	0.0758922	0.0730828	0.0608992
Tumor	Standard	Saline	1127.38		105.72	248.561	303.691	320.242	79.0025	70.1628		0.093775	0.220477	0.269378	0.284059	0.0700762	0.0622353
Tumor	Standard	Saline	1138.2		202.978	292.599	226.136	167.967	94.0102	154.507		0.178333	0.257072	0.198679	0.147573	0.0825957	0.135747
Tumor	Standard	Saline	1316.12		105.238	416.856	425.064	354.246	14.7141	0		0.0799609	0.316731	0.322968	0.26916	0.0111799	0
Tumor	Standard	Saline	1211.23		234.206	357.894	339.959	184.865	60.3088	33.9927		0.193363	0.295481	0.280674	0.152626	0.0497916	0.0280647
Tumor	Standard	Saline	930.513		157.659	473.625	207.867	65.0602	26.3015	0		0.169432	0.508994	0.22339	0.0699187	0.0282656	0
Tumor	Standard	Saline	1005.51		178.436	237.703	198.258	131.727	82.963	176.421		0.177459	0.236401	0.197172	0.131005	0.0825085	0.175455
Tumor	Standard	Saline	977.061		158.862	154.962	256.18	161.568	104.088	141.401		0.162592	0.1586	0.262194	0.165361	0.106532	0.144721
Tumor	Standard	Saline	945.382		108.241	78.0957	215.935	293.805	157.91	91.3957		0.114494	0.0826075	0.22841	0.310779	0.167033	0.0966759
Tumor	Standard	Saline	1411.3		223.871	340.172	206.923	273.438	207.867	159.03		0.158627	0.241034	0.146619	0.193749	0.147288	0.112683
Tumor	Standard	Saline	1304.98		144.983	331.142	312.31	219.978	177.375	119.189		0.1111	0.253753	0.239322	0.168568	0.135922	0.0913342
Tumor	Standard	Saline	1164.29		265.318	265.484	236.508	174.973	95.2399	126.77		0.227879	0.228022	0.203134	0.150283	0.0818006	0.108882
Tumor	Standard	Saline	1183.79		435.607	250.695	110.139	153.127	125.542	108.678		0.367977	0.211774	0.0930395	0.129353	0.106051	0.0918053
Tumor	Standard	Saline	1159.74		158.157	253.343	345.494	250.333	30.5992	121.813		0.136373	0.218448	0.297907	0.215853	0.0263846	0.105035
Tumor	Standard	Saline	1239.82		103.216	259.006	370.433	251.295	146.142	109.725		0.083251	0.208907	0.29878	0.202687	0.117874	0.088501
Tumor	Standard	Saline	1294.61		105.826	361.732	315.585	258.279	113.935	139.253		0.0817435	0.279414	0.243768	0.199503	0.0880072	0.107564
Tumor	Standard	Saline	1327.26		221.635	464.671	352.796	92.5279	90.8547	104.771		0.166987	0.350099	0.265809	0.0697137	0.0684531	0.0789381
Tumor	Standard	Saline	661.32		64.989	362.749	192.276	41.3061	0	0		0.0982716	0.548523	0.290746	0.0624601	0	0
Tumor	Standard	Saline	910.629		209.771	165.667	149.231	144.948	134.928	106.084		0.230358	0.181926	0.163877	0.159173	0.14817	0.116495
Tumor	Standard	Saline	1137.4		261.63	245.88	195.651	89.9947	127.765	216.475		0.230025	0.216178	0.172017	0.0791235	0.112331	0.190325
Tumor	Standard	DOX+CYP	891.344		195.718	223.974	221.014	112.483	55.2423	82.913		0.219576	0.251277	0.247956	0.126195	0.0619764	0.0930202
Tumor	Standard	DOX+CYP	1172.61		327.258	245.606	50.9127	134.979	168.096	245.758		0.279085	0.209452	0.0434183	0.11511	0.143352	0.209582
Tumor	Standard	DOX+CYP	1004.45		81.3457	118.198	298.002	326.548	118.533	61.8216		0.0809855	0.117675	0.296682	0.325102	0.118008	0.0615478
Tumor	Standard	DOX+CYP	1038.23		283.88	229.751	155.999	112.313	106.225	150.06		0.273427	0.221291	0.150255	0.108178	0.102314	0.144535
Tumor	Standard	DOX+CYP	840.403		111.162	463.139	245.611	20.4914	0	0		0.132272	0.551091	0.292254	0.0243828	0	0
Tumor	Standard	DOX+CYP	777.958		111.367	293.2	331.725	41.6664	0	0		0.143153	0.376884	0.426405	0.0535586	0	0
Tumor	Standard	DOX+CYP	801.41		59.6199	80.7131	227.954	211.185	120.983	100.955		0.0743938	0.100714	0.284441	0.263517	0.150963	0.125972
Tumor	Standard	DOX+CYP	1114.32		126.493	355.84	215.507	174.882	127.484	114.119		0.113515	0.319332	0.193397	0.15694	0.114405	0.102411
Tumor	Standard	DOX+CYP	1239.76		215.694	430.643	327.61	112.643	41.4357	111.739		0.17398	0.347359	0.264252	0.0908584	0.0334222	0.0901292
Tumor	Standard	DOX+CYP	1144.01		83.9855	326.929	260.801	141.028	249.765	81.5046		0.0734131	0.285774	0.22797	0.123275	0.218324	0.0712445
Tumor	Standard	DOX+CYP	856.362		112.654	275.664	262.34	140.019	37.007	28.6778		0.13155	0.321901	0.306342	0.163504	0.0432142	0.0334879
Tumor	Standard	DOX+CYP	1123.98		195.555	315.42	314.087	134.458	71.0855	93.3711		0.173985	0.280629	0.279443	0.119627	0.0632446	0.0830721
Tumor	Standard	DOX+CYP	898.293		75.7705	230.866	315.487	168.636	64.9502	42.5837		0.0843494	0.257005	0.351207	0.187729	0.072304	0.0474051
Tumor	Standard	DOX+CYP	1051.21		201.742	286.1	191.704	111.274	35.7335	224.652		0.191915	0.272164	0.182366	0.105854	0.0339929	0.213709
Tumor	Standard	DOX+CYP	1064.3		115.895	564.165	274.91	67.2811	24.1386	17.9091		0.108893	0.530081	0.258302	0.0632164	0.0226803	0.0168271
Tumor	Standard	DOX+CYP	998.987		98.1294	459	361.73	80.1271	0	0		0.098229	0.459466	0.362097	0.0802084	0	0
Tumor	Standard	DOX+CYP	1059.95		206.182	335.783	369.806	113.347	10.2929	24.5387		0.194521	0.316791	0.34889	0.106936	0.00971074	0.0231508
Tumor	Standard	DOX+CYP	1018.79		199.915	523.421	88.8519	64.7129	76.155	65.7344		0.196228	0.513767	0.0872131	0.0635194	0.0747504	0.064522
Tumor	Standard	DOX+CYP	1054.6		364.443	250.153	152.673	167.578	51.8354	67.9134		0.345576	0.237203	0.144769	0.158903	0.0491519	0.0643976
Tumor	Standard	DOX+CYP	1061.41		204.177	227.101	330.833	147.817	81.723	69.7633		0.192363	0.213961	0.311691	0.139264	0.0769944	0.0657267
Tumor	Standard	DOX+CYP	834.664		68.5761	207.817	123.57	107.911	146.104	180.686		0.0821601	0.248983	0.148048	0.129287	0.175045	0.216478
Tumor	Standard	DOX+CYP	1167.17		130.596	390.366	312.202	230.368	49.5851	54.0531		0.111891	0.334455	0.267486	0.197373	0.0424832	0.0463112
Tumor	Standard	DOX+CYP	1126.98		149.506	343.321	361.809	132.34	94.1938	45.809		0.132661	0.304638	0.321043	0.117429	0.0835808	0.0406476
Tumor	Standard	DOX+CYP	1301.04		316.828	553.88	181.453	137.402	83.2928	28.1876		0.243518	0.42572	0.139467	0.105609	0.06402	0.0216654
Tumor	2% Choline	Saline	1218.02		159.649	343.906	244.742	209.238	153.848	106.64		0.131072	0.282348	0.200934	0.171785	0.12631	0.0875517
Tumor	2% Choline	Saline	944.627		186.976	364.675	186.053	115.621	39.8571	51.4452		0.197936	0.386052	0.196959	0.122399	0.0421935	0.0544608
Tumor	2% Choline	Saline	1067.89		238.153	314.946	207.382	107.473	114.12	85.818		0.223012	0.294923	0.194198	0.10064	0.106865	0.0803621
Tumor	2% Choline	Saline	1248.82		201.993	401.862	343.495	151.47	51.1155	98.8822		0.161747	0.321794	0.275056	0.121291	0.0409311	0.0791807
Tumor	2% Choline	Saline	944.062		233.032	278.472	80.5877	114.187	99.331	138.452		0.24684	0.294972	0.0853627	0.120953	0.105217	0.146656
Tumor	2% Choline	Saline	1030.28		299.2	246.513	135.045	90.5669	141.419	117.534		0.290407	0.239268	0.131076	0.0879053	0.137263	0.11408
Tumor	2% Choline	Saline	915.351		117.12	251.357	204.838	103.434	91.0222	147.58		0.127951	0.274602	0.223781	0.112999	0.0994396	0.161228
Tumor	2% Choline	Saline	845.966		104.852	218.06	132.204	197.405	122.872	70.5735		0.123943	0.257764	0.156276	0.233348	0.145245	0.0834235
Tumor	2% Choline	Saline	1002.24		132.842	264.573	151.641	190.171	135.638	127.376		0.132545	0.263981	0.151302	0.189746	0.135335	0.127091
Tumor	2% Choline	Saline	855.864		131.779	120.518	215.171	163.538	112.293	112.565		0.153972	0.140814	0.251408	0.191079	0.131204	0.131522
Tumor	2% Choline	Saline	1048.45		161.026	216.826	218.305	113.054	137.717	201.523		0.153585	0.206806	0.208217	0.10783	0.131353	0.19221
Tumor	2% Choline	Saline	1094.18		221.86	296.747	180.2	148.585	136.485	110.301		0.202764	0.271205	0.16469	0.135796	0.124737	0.100807
Tumor	2% Choline	Saline	1213.66		140.259	404.827	440.605	127.293	84.7511	15.9222		0.115567	0.33356	0.363039	0.104884	0.0698312	0.0131192
Tumor	2% Choline	Saline	1492.97		234.983	650.887	350.428	105.262	74.6076	76.8073		0.157392	0.435966	0.234718	0.0705049	0.0499724	0.0514458
Tumor	2% Choline	Saline	1242.64		170.396	177.253	189.752	335.381	198.032	171.828		0.137124	0.142642	0.1527	0.269894	0.159364	0.138276
Tumor	2% Choline	Saline	1107.87		297.475	254.905	163.486	139.524	85.7953	166.68		0.268512	0.230087	0.147568	0.125939	0.077442	0.150452
Tumor	2% Choline	Saline	1386.68		265.401	274.047	246.137	237.687	183.971	179.441		0.191393	0.197628	0.1775	0.171407	0.13267	0.129403
Tumor	2% Choline	Saline	1216.38		171.185	339.964	429.501	118.63	24.8932	132.206		0.140733	0.279489	0.353098	0.0975272	0.020465	0.108688
Tumor	2% Choline	Saline	1008.33		235.347	241.113	155.842	167.123	98.88	110.029		0.233402	0.23912	0.154554	0.165742	0.0980627	0.10912
Tumor	2% Choline	Saline	860.507		31.5682	270.129	333.133	80.8891	125.856	18.932		0.0366856	0.313918	0.387136	0.0940016	0.146258	0.022001
Tumor	2% Choline	Saline	1030.96		103.206	332.318	260.827	158.445	117.068	59.0966		0.100107	0.322338	0.252994	0.153687	0.113552	0.0573219
Tumor	2% Choline	Saline	1000.6		162.333	158.756	161.417	186.038	208.776	123.284		0.162235	0.15866	0.16132	0.185926	0.20865	0.12321
Tumor	2% Choline	Saline	1250.19		197.73	230.57	218.62	230.137	201.148	171.987		0.15816	0.184428	0.174869	0.184081	0.160894	0.137568
Tumor	2% Choline	Saline	653.205		124.237	131.569	72.5244	200.716	80.2371	43.9213		0.190196	0.201421	0.111029	0.307279	0.122836	0.0672397
Tumor	2% Choline	Saline	1210.12		245.797	243.433	238.858	186.954	165.937	129.146		0.203117	0.201164	0.197383	0.154491	0.137124	0.106721
Tumor	2% Choline	Saline	862.584		259.547	239.001	80.8734	134.463	57.5925	91.107		0.300895	0.277076	0.0937571	0.155884	0.0667674	0.105621
Tumor	2% Choline	Saline	1229.63		256.447	429.562	281.936	121.051	65.3097	75.3246		0.208556	0.349342	0.229285	0.098445	0.0531133	0.0612579
Tumor	2% Choline	Saline	1129.91		271.363	397.561	247.576	78.3056	22.4819	112.618		0.240164	0.351853	0.219112	0.0693028	0.0198972	0.0996703
Tumor	2% Choline	Saline	1278.58		279.132	485.596	209.492	76.499	97.1865	130.672		0.218314	0.379794	0.163848	0.0598313	0.0760114	0.102201
Tumor	2% Choline	Saline	1076.6		198.545	340.869	362.154	71.1885	33.1821	70.6617		0.184418	0.316616	0.336387	0.0661234	0.0308212	0.0656341
Tumor	2% Choline	DOX+CYP	465.061		85.6773	52.9696	119.421	63.9551	0	143.038		0.184228	0.113898	0.256786	0.13752	0	0.307568
Tumor	2% Choline	DOX+CYP	935.042		193.363	186.417	214.229	202.994	76.6905	61.3483		0.206796	0.199368	0.229112	0.217096	0.0820183	0.0656102
Tumor	2% Choline	DOX+CYP	1078.8		135.683	257.566	156.819	225.385	103.539	199.811		0.125772	0.238752	0.145364	0.208921	0.0959758	0.185215
Tumor	2% Choline	DOX+CYP	976.103		143.29	365.854	208.475	161.173	20.6261	76.685		0.146798	0.374811	0.213579	0.165119	0.0211311	0.0785624
Tumor	2% Choline	DOX+CYP	1089.13		379.241	513.294	86.0447	29.0786	0	81.4724		0.348205	0.471288	0.0790031	0.0266989	0	0.074805
Tumor	2% Choline	DOX+CYP	993.975		128.853	226.102	209.934	216.115	77.8306	135.14		0.129634	0.227473	0.211207	0.217425	0.0783024	0.135959
Tumor	2% Choline	DOX+CYP	973.66		180.929	296.418	130.141	142.735	96.1308	127.306		0.185824	0.304437	0.133662	0.146596	0.0987314	0.13075
Tumor	2% Choline	DOX+CYP	1132.67		187.661	346.313	278.281	106.112	70.768	143.54		0.165679	0.305748	0.245685	0.0936827	0.0624786	0.126727
Tumor	2% Choline	DOX+CYP	1167.44		154.151	699.413	278.782	35.097	0	0		0.132042	0.599098	0.238797	0.0300631	0	0
Tumor	2% Choline	DOX+CYP	1174.89		225.75	198.464	181.388	218.145	179.879	171.266		0.192145	0.168921	0.154387	0.185672	0.153103	0.145772
Tumor	2% Choline	DOX+CYP	1286.86		171.461	214.851	124.781	237.191	334.413	204.16		0.13324	0.166958	0.0969657	0.184318	0.259868	0.15865
Tumor	2% Choline	DOX+CYP	1259.95		218.591	290.665	253.359	241.665	101.725	153.943		0.173492	0.230696	0.201087	0.191806	0.0807375	0.122182
Tumor	2% Choline	DOX+CYP	1017.14		168.527	117.158	132.653	161.633	246.705	190.464		0.165687	0.115184	0.130418	0.158909	0.242548	0.187254
Tumor	2% Choline	DOX+CYP	1180.35		74.0686	378.955	479.688	172.675	35.0507	39.9162		0.0627512	0.321052	0.406394	0.146291	0.0296951	0.0338172
Tumor	2% Choline	DOX+CYP	1209.01		178.76	402.697	269.49	141.702	70.9235	145.44		0.147856	0.333079	0.222901	0.117205	0.0586623	0.120297
Tumor	2% Choline	DOX+CYP	1163.58		174.338	464.993	317.769	82.0544	13.4218	111.008		0.149828	0.399621	0.273095	0.0705187	0.0115349	0.0954018
Tumor	2% Choline	DOX+CYP	1115.61		123.068	267.815	390.64	239.367	33.7967	60.9232		0.110315	0.240062	0.350158	0.214562	0.0302944	0.0546098
Tumor	2% Choline	DOX+CYP	1053.47		158.929	167.877	186.222	325.027	119.4	96.0164		0.150862	0.159356	0.17677	0.308529	0.11334	0.0911429
Tumor	2% Choline	DOX+CYP	898.496		124.937	252.88	53.6121	55.0162	166.291	245.76		0.139051	0.281448	0.0596687	0.0612314	0.185077	0.273524
Tumor	2% Choline	DOX+CYP	1061.44		201.072	263.97	122.55	168.006	119.818	186.027		0.189433	0.24869	0.115456	0.158281	0.112882	0.175259
Tumor	2% Choline	DOX+CYP	1335.13		229.377	381.451	295.608	183.864	136.41	108.42		0.171801	0.285703	0.221408	0.137712	0.10217	0.0812056

## Sheet: MWM Day 46
					Distance Moved in Zone							Percent of Movement in Zone
Strain	Diet	Treatment	Total Distance Moved		-60o	0o	+60o	+120o	+/-180o	-120o		-60o	0o	+60o	+120o	+/-180o	-120o
Non-Tumor	Standard	Saline	1110.32		286.946	356.891	127.035	121.453	101.789	116.202		0.258436	0.321432	0.114413	0.109386	0.0916757	0.104657
Non-Tumor	Standard	Saline	1010.41		176.419	612.269	103.289	28.0214	38.1648	52.25		0.174601	0.605959	0.102225	0.0277326	0.0377715	0.0517115
Non-Tumor	Standard	Saline	946.508		227.29	408.758	95.3081	0	56.3927	158.759		0.240135	0.431859	0.100694	0	0.0595798	0.167731
Non-Tumor	Standard	Saline	840.563		156.482	318.013	139.142	17.531	101.619	107.776		0.186163	0.378333	0.165534	0.0208563	0.120894	0.128219
Non-Tumor	Standard	Saline	1058.33		136.552	468.498	202.191	76.3767	91.829	82.8881		0.129025	0.442675	0.191046	0.0721669	0.0867674	0.0783194
Non-Tumor	Standard	Saline	985.609		185.13	171.379	171.93	114.868	173.815	168.487		0.187833	0.173881	0.17444	0.116545	0.176353	0.170947
Non-Tumor	Standard	Saline	1155.42		371.747	491.424	85.0773	35.3934	75.4855	96.2933		0.321742	0.42532	0.0736332	0.0306325	0.0653316	0.0833405
Non-Tumor	Standard	Saline	987.362		79.3607	216.31	236.226	190.328	161.428	103.709		0.0803765	0.219079	0.23925	0.192764	0.163494	0.105036
Non-Tumor	Standard	Saline	742.471		152.64	339.068	226.446	24.3173	0	0		0.205584	0.456675	0.30499	0.0327518	0	0
Non-Tumor	Standard	Saline	1290.72		70.8304	211.081	457.406	300.917	158.067	92.4207		0.0548766	0.163537	0.35438	0.233138	0.122464	0.0716039
Non-Tumor	Standard	Saline	1151.25		128.605	693.914	176.986	90.6901	6.21896	54.8397		0.111709	0.602746	0.153733	0.0787751	0.0054019	0.0476348
Non-Tumor	Standard	Saline	1232.3		142.298	507.795	253.444	92.7938	116.372	119.601		0.115473	0.41207	0.205667	0.0753011	0.0944345	0.0970548
Non-Tumor	Standard	Saline	1174.92		111.94	601.546	259.922	137.418	53.8645	10.2273		0.0952748	0.51199	0.221226	0.11696	0.0458453	0.00870469
Non-Tumor	Standard	Saline	1111.63		323.854	397.4	143.62	37.2412	122.361	87.1578		0.291331	0.357492	0.129197	0.0335013	0.110073	0.0784051
Non-Tumor	Standard	Saline	1138.59		334.263	197.498	156.79	130.023	52.6013	267.414		0.293576	0.173459	0.137705	0.114197	0.0461987	0.234864
Non-Tumor	Standard	Saline	962.578		112.601	539.006	118.408	66.8208	86.5295	39.213		0.116979	0.559961	0.123011	0.0694186	0.0898935	0.0407375
Non-Tumor	Standard	Saline	1269.04		270.044	239.279	212.27	160.335	181.448	205.661		0.212794	0.188552	0.167269	0.126344	0.142981	0.162061
Non-Tumor	Standard	Saline	1349.48		168.296	446.304	498.957	66.4349	91.3839	78.0996		0.124712	0.330724	0.369741	0.0492302	0.0677181	0.057874
Non-Tumor	Standard	Saline	1350.7		403.909	295.595	107.419	109.148	213.776	220.851		0.299037	0.218846	0.0795285	0.0808086	0.158271	0.163509
Non-Tumor	Standard	Saline	1095.32		63.9798	486.15	245.755	205.535	89.3211	4.57774		0.058412	0.443843	0.224368	0.187649	0.0815481	0.00417937
Non-Tumor	Standard	Saline	1214.23		94.2067	223.787	269.165	336.01	200.667	90.3932		0.0775856	0.184304	0.221676	0.276727	0.165263	0.0744449
Non-Tumor	Standard	Saline	1274.16		164.245	249.989	227.915	278.375	286.304	67.3366		0.128904	0.196198	0.178874	0.218476	0.224699	0.0528476
Non-Tumor	Standard	Saline	993.404		316.398	389.249	130.744	24.9782	69.8457	62.1894		0.318499	0.391833	0.131612	0.025144	0.0703094	0.0626023
Non-Tumor	Standard	Saline	913.93		106.372	280.356	444.647	2.38353	52.3516	27.8202		0.11639	0.306759	0.486522	0.002608	0.0572818	0.0304402
Non-Tumor	Standard	Saline	1139.21		329.292	418.715	256.029	80.7862	48.7104	5.67929		0.289052	0.367548	0.224742	0.0709141	0.042758	0.00498528
Non-Tumor	Standard	Saline	1457.17		342.125	441.335	197.706	142.792	153.728	179.484		0.234787	0.302871	0.135678	0.0979927	0.105498	0.123173
Non-Tumor	Standard	Saline	1187.91		144.827	409.16	258.287	234.235	58.4176	82.9797		0.121918	0.344438	0.21743	0.197183	0.0491769	0.0698537
Non-Tumor	Standard	Saline	1144.9		119.297	215.252	216.497	148.665	197.95	247.238		0.104199	0.18801	0.189097	0.12985	0.172897	0.215947
Non-Tumor	Standard	Saline	1370.92		297.449	319.413	197.388	152.945	190.679	213.048		0.21697	0.232991	0.143982	0.111564	0.139088	0.155405
Non-Tumor	Standard	Saline	1220.18		275.945	318.532	182.211	71.7376	232.44	139.313		0.226151	0.261054	0.149331	0.0587927	0.190497	0.114174
Non-Tumor	Standard	Saline	1158.3		172.811	410.999	283.025	106.45	127.024	57.9945		0.149193	0.354828	0.244344	0.0919016	0.109664	0.0500685
Non-Tumor	Standard	Saline	1176.19		225.603	296.329	193.509	164.096	168.964	127.691		0.191808	0.251939	0.164522	0.139515	0.143653	0.108563
Non-Tumor	Standard	Saline	896.488		150.446	168.057	186.089	53.8455	167.582	170.469		0.167817	0.187461	0.207575	0.0600627	0.186932	0.190152
Non-Tumor	Standard	Saline	898.552		124.349	347.32	182.941	72.5469	155.213	16.1817		0.138388	0.386533	0.203595	0.0807376	0.172737	0.0180086
Non-Tumor	Standard	Saline	1086.97		300.969	421.94	110.09	36.2866	103.078	114.604		0.276889	0.388181	0.101282	0.0333833	0.0948308	0.105435
Non-Tumor	Standard	Saline	1076.87		106.759	351.514	182.606	144.181	137.439	154.367		0.0991386	0.326423	0.169572	0.133889	0.127629	0.143348
Non-Tumor	Standard	Saline	1385.26		176.121	277.523	282.958	259.695	233.712	155.25		0.127139	0.20034	0.204264	0.18747	0.168714	0.112073
Non-Tumor	Standard	Saline	1216.94		366.696	467.994	58.8426	28.9038	125.711	168.791		0.301327	0.384567	0.048353	0.0237512	0.103301	0.138701
Non-Tumor	Standard	Saline	1123.34		161.388	496.186	217.442	44.3262	120.945	83.0535		0.143668	0.441706	0.193567	0.0394593	0.107665	0.0739344
Non-Tumor	Standard	Saline	1108.18		265.932	491.192	111.216	76.7977	71.9887	91.0559		0.239971	0.443241	0.100359	0.0693006	0.0649611	0.0821669
Non-Tumor	Standard	Saline	1159.8		85.2648	474.362	433.523	68.2222	73.2914	25.1349		0.0735169	0.409004	0.373792	0.0588225	0.0631932	0.0216718
Non-Tumor	Standard	Saline	694.428		0	174.287	176.449	263.775	69.5093	10.4075		0	0.250979	0.254093	0.379845	0.100096	0.0149872
Non-Tumor	Standard	Saline	991.744		59.554	246.622	226.118	167.61	217.217	74.6229		0.0600498	0.248675	0.228	0.169005	0.219025	0.0752441
Non-Tumor	Standard	Saline	1142.91		123.68	367.863	407.197	87.7448	59.7303	96.696		0.108215	0.321865	0.356281	0.0767731	0.0522615	0.084605
Non-Tumor	Standard	DOX+CYP	942.377		72.9715	262.05	328.345	105.736	114.225	59.0497		0.0774334	0.278073	0.348422	0.112201	0.121209	0.0626604
Non-Tumor	Standard	DOX+CYP	1265.32		223.296	194.657	256.681	228.554	208.576	153.557		0.176474	0.15384	0.202858	0.180629	0.16484	0.121358
Non-Tumor	Standard	DOX+CYP	1086.88		243.887	313.965	134.684	212.252	95.511	86.5801		0.224392	0.288868	0.123918	0.195286	0.0878764	0.0796594
Non-Tumor	Standard	DOX+CYP	1130.1		174.873	446.362	291.93	41.7511	63.1233	112.063		0.154741	0.394975	0.258322	0.0369445	0.0558563	0.0991618
Non-Tumor	Standard	DOX+CYP	972.916		98.9083	501.354	179.803	38.6423	102.65	51.5584		0.101662	0.515311	0.184808	0.039718	0.105508	0.0529937
Non-Tumor	Standard	DOX+CYP	500.03		94.6558	170.556	60.5126	0.349248	149.96	23.9965		0.1893	0.341091	0.121018	0.000698454	0.299902	0.0479901
Non-Tumor	Standard	DOX+CYP	1135.88		86.1008	286.337	236.412	313.589	194.639	18.8067		0.0758007	0.252083	0.20813	0.276075	0.171355	0.0165569
Non-Tumor	Standard	DOX+CYP	991.902		42.6744	98.7624	309.743	363.283	116.517	60.9218		0.0430228	0.0995687	0.312272	0.366249	0.117468	0.0614192
Non-Tumor	Standard	DOX+CYP	955.882		43.1843	278.969	305.394	142.175	116.296	69.8635		0.0451774	0.291845	0.319489	0.148737	0.121664	0.073088
Non-Tumor	Standard	DOX+CYP	885.412		89.4959	552.675	197.657	7.67175	37.9122	0		0.101078	0.624201	0.223237	0.00866461	0.0428187	0
Non-Tumor	Standard	DOX+CYP	1260.8		278.998	310.634	209.27	71.7126	194.912	195.269		0.221287	0.246379	0.165982	0.0568788	0.154594	0.154878
Non-Tumor	Standard	DOX+CYP	1069.98		266.105	334.544	185.844	48.2843	99.5888	135.616		0.2487	0.312663	0.173689	0.0451263	0.0930752	0.126746
Non-Tumor	Standard	DOX+CYP	1180.71		184.15	323.403	323.884	160.961	134.428	53.8816		0.155966	0.273906	0.274313	0.136326	0.113854	0.045635
Non-Tumor	Standard	DOX+CYP	922.947		95.8495	271.22	211.89	119.43	130.832	93.726		0.103852	0.293863	0.22958	0.129401	0.141755	0.101551
Non-Tumor	Standard	DOX+CYP	1070.78		380.23	266.285	339.465	0	22.0322	62.7713		0.355095	0.248682	0.317025	0	0.0205758	0.0586218
Non-Tumor	Standard	DOX+CYP	883.089		185.565	314.329	101.801	67.9601	95.1793	118.255		0.210132	0.355942	0.115278	0.0769572	0.10778	0.133911
Non-Tumor	Standard	DOX+CYP	794.72		152.374	129.428	235.719	133.094	102.088	42.0169		0.191733	0.16286	0.296606	0.167473	0.128458	0.0528701
Non-Tumor	Standard	DOX+CYP	1214.63		150.287	410.246	267.184	167.567	126.025	93.3249		0.12373	0.337753	0.219971	0.137957	0.103756	0.0768338
Non-Tumor	Standard	DOX+CYP	1084.2		492.123	298.306	115.97	38.5795	38.7833	100.434		0.453906	0.27514	0.106964	0.0355835	0.0357715	0.0926346
Non-Tumor	Standard	DOX+CYP	1003.12		319.908	287.19	251.438	55.0344	35.3606	54.1911		0.318912	0.286296	0.250655	0.0548631	0.0352505	0.0540224
Non-Tumor	Standard	DOX+CYP	982.527		240.733	350.914	163.303	137.198	45.8454	44.5338		0.245014	0.357154	0.166207	0.139638	0.0466607	0.0453258
Non-Tumor	Standard	DOX+CYP	987.786		144.28	486.903	212.701	6.1115	61.382	76.4085		0.146064	0.492924	0.215331	0.00618707	0.062141	0.0773533
Non-Tumor	Standard	DOX+CYP	1157.9		148.866	268.931	203.223	266.304	153.427	117.148		0.128566	0.232258	0.17551	0.229989	0.132505	0.101173
Non-Tumor	Standard	DOX+CYP	1124.45		263.888	274.105	125.937	70.6363	287.845	102.035		0.234683	0.243769	0.111999	0.0628187	0.255988	0.0907424
Non-Tumor	Standard	DOX+CYP	1100.21		525.428	111.068	15.2898	0	100.087	348.34		0.477569	0.100951	0.0138971	0	0.0909706	0.316611
Non-Tumor	Standard	DOX+CYP	984.7		151.278	487.308	136.383	54.2993	73.0738	82.3579		0.153629	0.49488	0.138502	0.055143	0.0742092	0.0836376
Non-Tumor	Standard	DOX+CYP	950.865		194.429	387.261	13.4968	0	118.07	237.608		0.204476	0.407272	0.0141942	0	0.124171	0.249886
Non-Tumor	Standard	DOX+CYP	1187.89		132.773	236.628	307.886	322.718	100.191	87.6915		0.111772	0.199201	0.259188	0.271674	0.0843438	0.0738214
Non-Tumor	Standard	DOX+CYP	1309.41		723.375	246.015	104.724	76.5443	0	158.753		0.552443	0.187882	0.0799779	0.058457	0	0.12124
Non-Tumor	Standard	DOX+CYP	1043.91		172.218	373.669	168.419	161.148	81.0736	87.3828		0.164974	0.357951	0.161335	0.15437	0.0776634	0.0837072
Non-Tumor	Standard	DOX+CYP	1030.82		468.83	223.932	153.551	22.0452	25.135	137.329		0.454812	0.217236	0.14896	0.021386	0.0243834	0.133223
Non-Tumor	Standard	DOX+CYP	768.885		38.4537	159.989	194.047	179.989	129.37	67.0368		0.0500123	0.208079	0.252374	0.234091	0.168257	0.087187
Non-Tumor	Standard	DOX+CYP	1125.68		326.725	372.642	261.346	13.2601	37.9605	113.747		0.290247	0.331037	0.232167	0.0117796	0.0337223	0.101047
Non-Tumor	Standard	DOX+CYP	1054.26		208.828	505.681	125.453	38.2475	85.9241	90.1313		0.198079	0.479653	0.118996	0.0362788	0.0815014	0.0854921
Non-Tumor	2% Choline	Saline	1179.95		133.892	183.521	227.87	230.863	213.587	190.217		0.113473	0.155533	0.193118	0.195655	0.181014	0.161208
Non-Tumor	2% Choline	Saline	963.447		308.792	256.873	75.5751	26.6773	96.7291	198.801		0.320507	0.266619	0.0784424	0.0276894	0.100399	0.206343
Non-Tumor	2% Choline	Saline	1046.21		206.481	620.974	41.5377	26.3791	91.1318	59.7098		0.19736	0.593544	0.0397029	0.0252139	0.0871063	0.0570723
Non-Tumor	2% Choline	Saline	1174.27		211.703	469.765	203.196	41.5188	83.146	164.937		0.180285	0.40005	0.173041	0.0353572	0.0708068	0.14046
Non-Tumor	2% Choline	Saline	1111.72		345.536	314.272	117.141	61.3985	138.626	134.747		0.310812	0.28269	0.105369	0.0552284	0.124695	0.121206
Non-Tumor	2% Choline	Saline	1136.5		163.525	361.594	91.7177	111.937	146.986	260.744		0.143884	0.318164	0.0807016	0.0984924	0.129332	0.229426
Non-Tumor	2% Choline	Saline	905.109		79.2162	201.266	285.46	199.32	100.136	39.7107		0.0875212	0.222367	0.315387	0.220217	0.110634	0.0438739
Non-Tumor	2% Choline	Saline	949.745		176.173	331.185	259.718	107.696	62.3029	12.6696		0.185495	0.34871	0.273461	0.113395	0.0655996	0.01334
Non-Tumor	2% Choline	Saline	1116.04		174.907	320.048	234.856	104.99	164.635	116.605		0.156721	0.286771	0.210437	0.0940736	0.147517	0.104481
Non-Tumor	2% Choline	Saline	1205.85		166.096	355.599	256.691	149.451	111.656	166.36		0.137741	0.294894	0.212871	0.123938	0.092595	0.13796
Non-Tumor	2% Choline	Saline	1046.69		152.398	383.427	220.801	205.137	39.2007	45.7283		0.1456	0.366323	0.210951	0.195986	0.037452	0.0436884
Non-Tumor	2% Choline	Saline	1189.85		210.825	508.807	258.018	58.7974	98.7451	54.6547		0.177187	0.427624	0.21685	0.0494159	0.0829897	0.0459342
Non-Tumor	2% Choline	Saline	754.895		112.145	271.019	64.9383	76.9281	174.319	55.5456		0.148557	0.359015	0.086023	0.101906	0.230918	0.0735806
Non-Tumor	2% Choline	Saline	1227.97		345.704	463.998	144.24	67.5694	118.506	87.9504		0.281525	0.377858	0.117462	0.0550254	0.0965058	0.0716227
Non-Tumor	2% Choline	Saline	983.82		12.9398	242.732	90.9102	229.111	280.436	127.691		0.0131526	0.246724	0.0924053	0.232879	0.285048	0.129791
Non-Tumor	2% Choline	Saline	1172.86		112.502	435.056	504.959	67.2347	44.0135	9.09071		0.0959214	0.370937	0.430538	0.0573256	0.0375268	0.00775092
Non-Tumor	2% Choline	Saline	1013.3		227.43	159.177	140.752	53.9524	83.2179	348.775		0.224444	0.157087	0.138904	0.053244	0.0821253	0.344196
Non-Tumor	2% Choline	Saline	1150.39		171.092	153.826	159.176	208.975	320.818	136.504		0.148725	0.133716	0.138367	0.181656	0.278877	0.118659
Non-Tumor	2% Choline	Saline	1111		307.472	475.691	181.779	51.3087	67.7448	27.002		0.276753	0.428166	0.163618	0.0461826	0.0609766	0.0243043
Non-Tumor	2% Choline	DOX+CYP	823.108		23.0145	243.419	394.766	137.818	24.0902	0		0.0279605	0.295732	0.479604	0.167436	0.0292674	0
Non-Tumor	2% Choline	DOX+CYP	720.257		163.023	341.02	108.602	0	42.7053	64.9071		0.22634	0.47347	0.150782	0	0.0592917	0.0901165
Non-Tumor	2% Choline	DOX+CYP	1141.79		248.811	369.946	116.975	98.1779	202.733	105.145		0.217914	0.324006	0.102449	0.0859861	0.177557	0.092088
Non-Tumor	2% Choline	DOX+CYP	767.486		145.3	268.529	107.139	97.8738	67.9833	80.6611		0.189319	0.349881	0.139597	0.127525	0.0885792	0.105098
Non-Tumor	2% Choline	DOX+CYP	1111.66		245.251	299.481	134.708	173.198	116.716	142.307		0.220617	0.2694	0.121177	0.155801	0.104992	0.128013
Non-Tumor	2% Choline	DOX+CYP	864.429		37.1045	129.044	396.785	199.518	76.531	25.4465		0.0429237	0.149282	0.459014	0.230809	0.0885336	0.0294374
Non-Tumor	2% Choline	DOX+CYP	949.25		81.0716	354.822	226.871	72.5875	93.6317	120.266		0.085406	0.373792	0.239	0.0764683	0.0986376	0.126696
Non-Tumor	2% Choline	DOX+CYP	1042.34		31.907	368.991	378.156	86.4011	114.029	62.8574		0.0306109	0.354002	0.362795	0.0828914	0.109397	0.060304
Non-Tumor	2% Choline	DOX+CYP	618.93		50.0826	202.653	120.039	129.509	66.5373	50.1092		0.080918	0.327425	0.193946	0.209247	0.107504	0.080961
Non-Tumor	2% Choline	DOX+CYP	920.67		240.388	413.873	63.1525	15.0307	103.26	84.9655		0.261101	0.449535	0.0685941	0.0163258	0.112157	0.0922866
Non-Tumor	2% Choline	DOX+CYP	1082.35		239.671	241.999	201.772	139.618	124.321	134.973		0.221435	0.223586	0.18642	0.128995	0.114862	0.124703
Non-Tumor	2% Choline	DOX+CYP	1134.46		247.309	389.652	270.914	104.129	22.8019	99.6517		0.217998	0.34347	0.238805	0.0917875	0.0200994	0.0878408
Non-Tumor	2% Choline	DOX+CYP	1143.63		125.822	290.51	230.835	151.093	205.1	140.272		0.11002	0.254024	0.201844	0.132117	0.179341	0.122655
Tumor	Standard	Saline	1040.89		158.705	262.879	311.053	138.376	101.124	68.7556		0.15247	0.252552	0.298833	0.13294	0.0971512	0.0660545
Tumor	Standard	Saline	889.588		205.538	169.186	217.412	110.351	98.072	89.029		0.231049	0.190185	0.244396	0.124047	0.110244	0.100079
Tumor	Standard	Saline	842.257		142.625	244.662	185.908	94.8409	111.297	62.9241		0.169337	0.290484	0.220726	0.112603	0.132141	0.0747089
Tumor	Standard	Saline	878.308		182.045	436.654	124.112	4.33781	61.138	70.0207		0.207268	0.497154	0.141308	0.00493883	0.0696089	0.0797223
Tumor	Standard	Saline	895.231		142.502	244.679	167.956	117.494	103.354	119.246		0.159179	0.273314	0.187612	0.131244	0.11545	0.133201
Tumor	Standard	Saline	906.726		152.195	250.852	344.5	71.7255	39.8683	47.5849		0.167851	0.276657	0.379938	0.0791039	0.0439695	0.0524799
Tumor	Standard	Saline	787.228		208.777	264.285	47.2323	15.146	120.99	130.798		0.265205	0.335716	0.0599982	0.0192397	0.153691	0.16615
Tumor	Standard	Saline	667.558		101.053	401.593	89.4719	0	68.1075	7.33238		0.151377	0.601585	0.134029	0	0.102025	0.0109839
Tumor	Standard	Saline	381.031		50.2616	270.868	21.9807	0	0	37.9212		0.131909	0.710881	0.0576874	0	0	0.0995225
Tumor	Standard	Saline	687.447		103.206	121.062	127.222	149.916	100.501	85.5401		0.150129	0.176104	0.185064	0.218076	0.146195	0.124432
Tumor	Standard	Saline	571.301		59.8102	97.5071	227.516	47.8711	94.5678	44.0287		0.104691	0.170676	0.398242	0.0837931	0.165531	0.0770674
Tumor	Standard	Saline	668.464		294.139	236.905	60.6609	0	0	76.7588		0.440022	0.354402	0.0907467	0	0	0.114829
Tumor	Standard	Saline	440.782		161.548	126.532	63.1328	0	0	89.5688		0.366504	0.287063	0.143229	0	0	0.203204
Tumor	Standard	Saline	1098.35		184.797	332.512	163.817	67.7319	167.567	181.922		0.16825	0.302739	0.149149	0.0616671	0.152563	0.165633
Tumor	Standard	Saline	839.602		148.206	312.016	99.6954	38.0952	128.133	113.456		0.176519	0.371624	0.118741	0.0453729	0.152612	0.135131
Tumor	Standard	Saline	881.742		218.169	233.356	163	102.786	66.3415	98.0892		0.24743	0.264653	0.184861	0.116572	0.0752392	0.111245
Tumor	Standard	Saline	945.724		157.969	461.764	142.998	23.6937	98.7687	60.5309		0.167035	0.488265	0.151205	0.0250535	0.104437	0.0640048
Tumor	Standard	Saline	959.369		75.7961	471.283	197.766	92.6049	84.4832	37.4358		0.0790062	0.491243	0.206142	0.0965269	0.0880612	0.0390213
Tumor	Standard	Saline	749.902		104.31	352.311	171.985	55.4605	41.7388	24.0966		0.139098	0.469809	0.229343	0.073957	0.055659	0.032133
Tumor	Standard	Saline	1016.84		110.872	630.817	84.536	27.9745	74.8596	87.781		0.109036	0.62037	0.083136	0.0275112	0.0736198	0.0863272
Tumor	Standard	Saline	1032.65		376.533	293.078	58.7687	0	68.0494	236.223		0.364627	0.283811	0.0569105	0	0.0658977	0.228754
Tumor	Standard	DOX+CYP	1086.75		206.134	328.052	276.978	51.3834	75.2097	148.991		0.18968	0.301866	0.254869	0.0472818	0.0692062	0.137098
Tumor	Standard	DOX+CYP	744.62		46.3498	118.812	76.6787	109.825	183.832	209.122		0.0622463	0.159561	0.102977	0.147491	0.24688	0.280844
Tumor	Standard	DOX+CYP	1067.15		77.6605	94.8564	398.109	237.868	158.115	100.537		0.072774	0.0888879	0.37306	0.222901	0.148166	0.0942111
Tumor	Standard	DOX+CYP	932.161		357.669	281.629	123.049	42.1285	69.5259	58.1593		0.383699	0.302125	0.132004	0.0451945	0.0745857	0.0623919
Tumor	Standard	DOX+CYP	770.33		55.0347	48.6405	0	21.6514	418.991	226.012		0.0714431	0.0631425	0	0.0281067	0.543911	0.293396
Tumor	Standard	DOX+CYP	938.4		133.291	421.034	270.521	34.0796	69.18	10.2942		0.142041	0.448672	0.288279	0.0363167	0.0737212	0.01097
Tumor	Standard	DOX+CYP	874.113		79.8775	92.3736	236.846	116.077	138.661	210.278		0.0913812	0.105677	0.270956	0.132794	0.158631	0.240562
Tumor	Standard	DOX+CYP	1073.46		78.0905	369.123	341.079	85.9385	103.6	95.6304		0.0727464	0.343862	0.317738	0.0800574	0.0965102	0.089086
[truncated: 32 more rows]

## Sheet: MWM Day 74
					Distance Moved in Zone							Percent of Movement in Zone
[truncated: 130 more rows]

[truncated: 3 more sheets: CTX HACU, STR HACU, HCC HACU]
